# Supplementary material for: Protein Profiling of a Cellular Model of NAFLD by Advanced Bioanalytical Approaches
Source: Int J Mol Sci. 2022 Aug 12;23(16):9025. doi: 10.3390/ijms23169025 (PMC9408868; doi:10.3390/ijms23169025)
Supplement: Supplementary file 1 [file ijms-23-09025-s001.zip]

Archive with 1 entries (1 files):
- ijms-1831942-supplementary.xlsx
