# Supplementary material for: Protein Profiling of a Cellular Model of NAFLD by Advanced Bioanalytical Approaches
Source: Int J Mol Sci. 2022 Aug 12;23(16):9025. doi: 10.3390/ijms23169025 (PMC9408868; doi:10.3390/ijms23169025)
Supplement: Supplementary file 1 [file ijms-23-09025-s001.zip › ijms-1831942-supplementary.xlsx]

## Sheet: LabelFree
*log10pvalue	*log2ratio	Protein IDs	Protein names	Gene names	id	Razor + unique peptides	Mol. weight [kDa]	Q-value	Score	Intensity	MS/MS count	LFQ intensity C_A_1	LFQ intensity C_A_2	LFQ intensity C_A_3	LFQ intensity C_B_1	LFQ intensity C_B_2	LFQ intensity C_B_3	LFQ intensity S_A_1	LFQ intensity S_A_2	LFQ intensity S_A_3	LFQ intensity S_B_A_1	LFQ intensity S_B_A_2	LFQ intensity S_B_A_3	LFQ intensity S_B_B_1	LFQ intensity S_B_B_2	LFQ intensity S_B_B_3
3.25285	-1.29286	Q3ZCM7;A0A075B736;Q5SQY0;A0A183YE00	Tubulin beta-8 chain	TUBB8	2178	2	49.775	0	6.5243	279060000	26	NaN	NaN	NaN	25.2717	25.4287	24.7272	23.6287	23.4963	23.684	NaN	NaN	NaN	24.1004	24.0642	24.1243
2.51813	-0.930996	Q9NX34			2451	1	19.372	0	5.1837	85484000	23	22.9901	23.4048	23.4653	22.5662	22.4219	22.3656	22.4728	22.109	22.2726	21.02	21.5041	21.5309	21.9637	22.3402	22.2283
2.32921	-0.920908	Q15050	Ribosome biogenesis regulatory protein homolog	RRS1	2139	5	41.193	0	10.945	105000000	50	23.6214	23.654	23.1281	22.89	22.8001	23.0258	22.9348	22.9063	22.8444	21.0845	21.9573	22.2464	22.0567	22.2291	22.1315
3.45168	-0.828903	A0A024RD36;Q6DKI1;B3KMP5;A8K5J5;R4GMU7;B7Z4G0	60S ribosomal protein L7-like 1	RPL7L1	423	3	29.669	0	8.6653	50868000	16	22.059	22.4227	22.094	22.4724	22.6927	NaN	21.5299	21.7083	21.8467	21.4274	21.2238	21.3795	NaN	NaN	NaN
2.57795	-0.764778	A0A024R169;Q9NXF1;B4DQR0;B7Z9D5;B4E149;A0A0A0MSR3	Testis-expressed sequence 10 protein	TEX10	74	4	105.67	0	8.1718	24880000	7	21.2134	21.6385	21.5206	NaN	20.6368	20.6496	20.4908	20.6256	NaN	20.0789	NaN	20.3578	20.3661	20.428	20.2218
2.70994	-0.747955	Q8NCK5;Q9BQ67;Q8TCJ8;B2RDP6;B4DTI1;M0QX71	Glutamate-rich WD repeat-containing protein 1	GRWD1;DKFZp564C172	2309	5	49.346	0	11.939	84552000	37	23.4041	23.1416	22.9628	22.62	22.2317	22.6382	22.5824	22.5141	22.4253	21.7765	21.8909	22.0237	21.9675	21.8098	21.7755
3.19115	-0.717075	Q6P9C2;B2RAL9;Q99956;Q8N4A4	Dual specificity protein phosphatase;Dual specificity protein phosphatase 9	DUSP9	1019	5	41.934	0	11.46	120620000	28	23.4296	23.2094	23.612	23.2389	23.317	23.1759	23.0396	22.9199	22.916	22.7689	21.8433	22.3536	22.6398	22.5645	22.4749
6.10242	-0.712447	P78527;B4DL41;F5GX40	DNA-dependent protein kinase catalytic subunit	PRKDC	2026	50	469.08	0	108.07	608740000	288	25.7936	25.7972	25.7422	25.5449	25.495	25.5391	24.9317	24.9289	24.9652	25.0942	25.1609	25.1163	24.7619	24.7498	24.7472
3.28272	-0.68178	A0A024RAE4;B7ZAY4;B4DMH5;B4E1U9;P60953;A0A024R9T1	Cell division control protein 42 homolog	CDC42;hCG_39634	349	2	21.258	0	5.7947	69248000	35	22.7253	22.6369	22.5511	22.4389	22.3132	22.5562	22.3154	22.1777	22.3823	21.8071	21.6055	21.5828	21.7048	21.61	21.5106
2.2113	-0.674249	Q58FF8	Putative heat shock protein HSP 90-beta 2	HSP90AB2P	2202	1	44.348	0	3.3755	204840000	84	24.0184	24.0739	24.01	23.8812	23.8885	24.0389	23.6817	23.6751	23.4681	22.6741	22.6577	22.6392	23.6955	23.6173	23.6892
2.63188	-0.673027	B2R7M3;A0A024QZY1;Q13155;A8MU58;F8W950	Aminoacyl tRNA synthase complex-interacting multifunctional protein 2	JTV1;AIMP2	41	5	35.448	0	16.676	155590000	51	23.775	23.8809	23.7851	23.5601	23.6212	23.4864	23.3155	23.4108	23.3972	22.4719	22.7514	22.2724	23.1956	23.1516	23.1394
2.18716	-0.653228	B4DQI7;A8K4I8;Q9BPW8	Protein NipSnap homolog 1	NIPSNAP1	867	1	31.406	0.00045517	2.8875	21592000	14	20.8463	20.7414	20.838	21.0982	20.7603	20.8551	20.3857	20.2642	20.5029	20.3871	20.5969	20.4003	20.1473	18.9927	20.1526
2.28776	-0.651431	B3KM65;Q9Y2R4;A0A087X121;Q59H21	Probable ATP-dependent RNA helicase DDX52	DDX52	1058	4	46.138	0	7.652	20406000	15	20.9097	20.36	21.0066	20.6423	20.691	20.7454	20.4064	20.0784	20.7863	NaN	NaN	19.9516	19.8526	19.5464	19.8991
2.59797	-0.635189	Q53R94;Q6IPN0;F8W914;Q9NQC3	Reticulon;Reticulon-4	RTN4	1473	4	19.3	0	14.207	116420000	49	23.1423	22.9653	22.9846	23.2469	23.2431	23.2698	22.2448	22.4162	22.0582	22.1811	22.2689	22.338	23.0831	23.031	22.9401
2.70205	-0.631433	P41223;C9JCD9;F8WCN7	Protein BUD31 homolog	BUD31	1882	3	17	0	6.6176	23242000	16	21.3353	21.4268	21.3882	NaN	NaN	NaN	NaN	20.9719	20.9612	20.6209	20.6619	20.544	NaN	NaN	NaN
2.22142	-0.582458	E9PQS1;A0A087WT99;A8K718;A0A024R396;A0A1W2PRB8;Q9H0W9;E9PPB5;E9PJU8;A0A024R3B0;E9PR95;E9PSC3;E9PLC5;E9PLB3;E9PIP1	Ester hydrolase C11orf54	C11orf54	134	3	26.333	0	6.7134	52091000	16	21.9353	NaN	NaN	22.093	22.2024	22.1662	21.749	21.7973	21.7825	NaN	21.5381	21.8125	21.2075	21.0441	21.2031
2.66121	-0.578265	P07437;Q5SU16;Q5JP53;B4DY90;B7ZAF0;Q6LC01;Q5ST81;B4E052;B4DQN9;B7ZAK1;Q9BUU9;B4DMU8;B4DXZ5;Q96B85;Q1KSF8;B4DMJ5;Q6P602;A4UCU2;I0CMK4;M0R1I1	Tubulin beta chain	TUBB;XTP3TPATP1	1730	4	49.67	0	15.125	2720300000	170	27.5378	27.6122	27.7788	27.7421	27.8594	27.9259	26.973	27.2483	27.3263	26.7283	26.8008	26.7828	27.6096	27.4597	27.551
1.68377	-0.553672	B4DTD8;Q8IYG2;Q53H15;I6QTG3;P51654;A0A1S5UZ08;H0Y3U6	Glypican-3;Secreted glypican-3	GPC3	1203	3	63.727	0	4.6322	18559000	10	NaN	NaN	21.5233	21.1591	21.1364	21.1702	NaN	NaN	NaN	20.7852	NaN	NaN	20.602	NaN	NaN
2.7485	-0.545089	Q01780;Q59G73;B4DFE4;B4DKG8;K7EJ37	Exosome component 10	EXOSC10	2036	6	100.83	0	10.039	43302000	25	22.161	21.9109	21.8317	21.5827	21.5111	21.6856	21.3128	21.4	21.4861	21.2937	21.5288	21.4629	20.9036	20.831	20.8999
2.52328	-0.536801	Q6IBR2;Q9Y285;K7ER00;K7ER16;K7EPH2;K7EK06;K7ERS0	Phenylalanine--tRNA ligase alpha subunit	FARSLA;FARSA	2255	7	57.563	0	21.916	379140000	73	25.1366	25.1796	25.1933	24.7748	24.5736	24.8609	24.6443	24.7115	24.6678	24.0865	23.903	24.1418	24.5545	24.4958	24.542
3.25459	-0.529222	A8K5Y7;Q9HAV4;B3KPQ5;Q9H8N6;B3KNC6;E2QRM3;H0Y3W3;H0Y3Q8;H0Y9I3	Exportin-5	XPO5	887	14	136.31	0	30.361	199380000	86	24.2991	24.2278	24.0763	23.7316	23.645	23.6782	23.3777	23.5134	23.4893	23.2515	23.1242	23.302	23.4916	23.5629	23.6114
2.00246	-0.518472	Q6IBK3;A8K769;A0A140VK92;O15127;H3BV04;H3BN93;H3BUB6;H3BPL9;B3KU14	Secretory carrier-associated membrane protein 2	SCAMP2	719	2	36.535	0	3.3387	23919000	4	NaN	NaN	NaN	NaN	21.1303	21.0419	NaN	NaN	NaN	NaN	NaN	NaN	20.5401	NaN	20.5951
2.38404	-0.498133	P42025;Q13841	Beta-centractin	ACTR1B	1885	4	42.293	0	8.8554	36270000	25	21.6107	21.4832	21.4508	21.5453	21.2795	21.3109	21.0483	21.1978	21.1747	20.1869	21.3225	20.8425	21.0179	20.8086	20.9382
2.05085	-0.49731	G3V1B3;M0R181;Q6IAX2;Q59GK9;P46778	60S ribosomal protein L21	RPL21	1483	2	9.8864	0	6.2154	214140000	39	24.0959	23.9351	24.0258	23.9897	24.0866	24.0517	24.0113	24.1019	23.9857	23.1169	23.1827	23.2287	23.3677	23.3964	23.41
1.78864	-0.495046	P35270;B4DSF0	Sepiapterin reductase	SPR	1855	6	28.048	0	16.003	113250000	51	23.0564	23.0781	23.4091	23.2597	23.0765	23.0637	22.7102	22.8552	22.8903	21.8123	22.0959	22.8678	22.7729	22.8959	23.0593
2.52795	-0.490497	A0A024R1W3;Q96AY3;B4DJJ5;Q6ZME7;Q658U4;Q8NAG5;H0Y827;K7EM43;K7ELI6;K7ESG6	Peptidyl-prolyl cis-trans isomerase FKBP10	FKBP10;DKFZp666D193	101	7	64.244	0	15.592	73651000	49	22.465	22.5023	22.382	22.5391	22.4692	22.4614	21.8217	21.7514	22.0737	22.1198	21.2515	22.211	22.2073	22.2404	22.137
4.45085	-0.485504	I3L1L3;Q9BQG0;B4DZZ1;B4DE42;I3L2H8	Myb-binding protein 1A	MYBBP1A	1535	22	140.13	0	53.792	329550000	181	24.8091	24.7509	24.8042	24.5877	24.5063	24.6195	24.407	24.3819	24.432	24.077	24.1086	24.1409	24.0326	24.1108	24.0561
1.83566	-0.482377	Q53GF5;A0A024RA52;P25787;H3BT36;Q6MZI6;C9JCK5;H7C402	Proteasome subunit alpha type;Proteasome subunit alpha type-2	PSMA2	340	6	25.84	0	17.814	370750000	74	24.9786	24.9176	25.0939	24.6808	24.7421	24.7136	24.6905	24.8763	24.6531	23.6128	24.0086	24.1809	24.3747	24.3463	24.6052
2.46725	-0.478931	A4UCS8	Enolase		815	1	17.787	0.0029499	2.3948	34516000	9	NaN	NaN	NaN	21.4923	21.5218	21.5243	NaN	NaN	NaN	NaN	20.9827	21.2993	20.8234	21.0341	21.0299
1.40756	-0.465832	A0A024QZB4;P50225;H3BRY5;Q59GG0;P50226;H3BQX5;E9PKW4;Q9UMT9;E9PKR8;E9PM76	Sulfotransferase;Sulfotransferase 1A1;Sulfotransferase 1A2	hCG_1993905;SULT1A1;SULT1A2	13	5	34.197	0	14.641	294140000	79	24.1014	24.2544	24.1227	24.5466	24.5118	24.7057	23.8978	24.054	24.1111	23.295	23.2751	23.479	24.3109	24.3836	24.3646
1.39599	-0.463404	D3YTB1;A0A024R2G7;F8W727;P62910	60S ribosomal protein L32	RPL32	114	4	15.616	0	12.04	305230000	63	24.1752	23.8659	24.01	24.8318	24.8739	24.8324	23.9773	23.7764	24.0504	23.7111	23.4817	23.6899	24.308	24.4288	24.2896
3.2115	-0.463174	V9HWH6;Q8N7G1;P00491;G3V5M2;G3V2H3;Q9P1G4;G3V393	Purine nucleoside phosphorylase	HEL-S-156an;PNP	1695	10	32.118	0	25.501	347720000	112	24.7205	24.9688	24.82	24.602	24.6246	24.7559	24.1679	24.249	24.2255	24.1013	23.9894	24.133	24.5793	24.5103	24.6132
3.50668	-0.449797	Q5VXN0;A8K800;Q9H7B2;B4DWS5	Ribosome production factor 2 homolog	RPF2	908	2	24.605	0	4.6304	33809000	15	21.3942	21.4201	21.4194	21.4546	21.4243	21.5769	NaN	21.3212	21.1514	NaN	20.7001	20.8547	20.9224	21.0643	20.9752
2.98042	-0.446675	A8K4W8;A0A024R1A4;P68036;A0A1B0GUS4;I1SRC5	Ubiquitin-conjugating enzyme E2 L3	UBE2L3	78	6	17.789	0	20.804	328330000	53	24.6757	24.6212	24.646	24.5996	24.5854	24.6199	24.3943	24.3441	24.4214	23.9282	23.9009	23.7236	24.2518	24.3371	24.3001
2.99952	-0.427173	Q96P70	Importin-9	IPO9	2363	5	115.96	0	15.147	70595000	34	22.4894	22.6056	22.5487	22.1802	22.3345	22.3877	22.2915	21.9775	22.1913	21.6675	21.9278	21.7055	22.0289	22.0042	22.1804
2.49846	-0.427125	F8W031;F8VXJ7;Q9Y2B0;F8W1K5;H0YI18;F8VP03;H0YIH9;F8W0J2;F8W1U5;F8VU34	Protein canopy homolog 2	CNPY2	1468	6	29.224	0	16.431	202450000	76	24.0559	24.213	24.1127	23.8623	23.6852	23.8972	23.5866	23.6414	23.5736	23.1033	23.3884	23.2723	23.8267	23.7587	23.7443
2.29382	-0.418304	Q9GZS3;H0YN81;H0YMF9;H0YL19;H0YM76;B4E387;H0YLA1;H3BQA8	WD repeat-containing protein 61;WD repeat-containing protein 61, N-terminally processed	WDR61	2405	6	33.58	0	12.994	106330000	24	23.1411	22.9561	23.1374	22.7918	23.0991	22.897	22.6556	22.6897	22.6014	22.1285	22.3277	22.304	22.713	22.89	22.9593
2.81926	-0.415601	X6RGJ2;Q5SSJ5;B0QZK4;Q5SWC8	Heterochromatin protein 1-binding protein 3	HP1BP3	2220	6	36.514	0	10.382	95882000	29	23.1848	23.1983	23.2025	22.955	23.0353	22.6966	22.7493	22.8584	22.7925	22.7035	22.7129	22.7233	22.403	22.3629	22.3627
2.53654	-0.41392	A8KA74;P78316;E9PFK5;Q96GC8	Nucleolar protein 14	NOP14	930	4	97.669	0	7.1021	34483000	20	21.5209	21.5011	21.2949	21.028	21.5317	21.3121	20.6327	21.0947	21.1485	21.103	21.1336	21.138	20.8546	20.8775	20.5753
1.43543	-0.41292	E9PC52;Q6FHQ0;Q16576;A8K6A2;Q5JP01;Q5JNZ6	Histone-binding protein RBBP7	RBBP7	1425	4	46.938	0	8.177	42816000	26	21.9635	21.881	21.9443	21.9485	21.5651	21.3679	21.5459	20.4965	21.7585	21.7395	21.1402	21.3626	21.5213	21.3597	21.3651
3.1982	-0.412333	Q9UPN1;F8VYE8;A0A024RBP2;P36873;F8VR82;F8W0W8;A0A087WYY5	Serine/threonine-protein phosphatase;Serine/threonine-protein phosphatase PP1-gamma catalytic subunit	PPP1CC	392	10	33.773	0	36.257	509610000	111	25.1911	25.3758	25.3981	25.098	25.121	25.2004	24.9336	24.9536	25.0924	24.6663	24.4942	24.6245	24.7477	25.0176	24.8357
2.60047	-0.410457	Q96T76;Q5T454;H7C1W5;F8WCH8;B0QZ77;H0Y746	MMS19 nucleotide excision repair protein homolog	MMS19	2368	5	113.29	0	10.324	29802000	17	21.4388	21.1784	21.3823	21.0895	21.0725	21.0975	20.8038	NaN	21.0701	21.1192	20.781	20.8404	20.7355	20.4368	20.608
1.95333	-0.403523	A0A0A8K8C0;Q9H6W3	Bifunctional lysine-specific demethylase and histidyl-hydroxylase NO66	URLC2;NO66	560	2	71.085	0	2.9812	12746000	5	NaN	20.1108	20.1851	NaN	NaN	NaN	19.8456	NaN	NaN	NaN	NaN	NaN	19.6792	19.7085	NaN
2.8524	-0.402187	A0A024RDY0;O00410;H0Y8C6;B4E0R6;B3KWG6;E7ETV3;H0Y3V4;C9JMV5;E7EV12;E7EQT5;E7EX05;E7EWK4;C9JZD8;E7ESZ1;E7ESA1;C9JQT6;Q9BVS9;C9JZ53;E7ETV8;C9J875;C9JXE0;O60518	Importin-5	RANBP5;IPO5	450	25	123.63	0	62.105	635280000	172	25.6894	25.5476	25.5778	25.5235	25.4604	25.5768	25.0799	25.1257	25.1768	24.9252	24.9468	24.8721	25.3559	25.4847	25.4764
2.01874	-0.401215	A0A0B4J2E5;Q15269;Q59FM2;C9J544	Periodic tryptophan protein 2 homolog	PWP2	570	9	102.45	0	15.665	106410000	44	23.236	23.2161	23.3072	22.7056	22.7669	22.869	22.7858	22.7005	22.6399	22.9253	22.7267	22.7986	22.1889	22.393	22.3817
3.62489	-0.400285	B4E206;Q8WUM0;A0A024R3R6;B4E3T7	Nuclear pore complex protein Nup133	NUP133	1245	6	127.4	0	14.76	77414000	39	22.4985	22.8038	22.4579	22.548	22.3484	22.5728	22.1376	22.2008	22.2326	21.9174	21.8688	22.1206	22.2968	22.1854	22.2816
2.5608	-0.391006	Q86U38;Q5HYL4;B3KVY3	Nucleolar protein 9	NOP9;DKFZp686E1893	2212	7	69.437	0	18.362	130250000	59	23.368	23.5225	23.4534	23.1419	23.1178	23.2283	23.2115	23.1696	22.9662	22.9428	22.8792	23.0213	22.4967	22.7496	22.7919
3.13507	-0.389547	M0R0F0;Q53G25;A0A024R4Q8;M0R0R2;P46782;M0QZN2;Q5ISS5;Q59EK8	40S ribosomal protein S5;40S ribosomal protein S5, N-terminally processed	RPS5	176	8	22.391	0	28.271	1719500000	107	27.2695	27.0213	27.2366	26.9417	26.8535	26.9616	26.9773	26.8143	26.7972	26.5192	26.5732	26.5759	26.5361	26.6505	26.4767
2.4461	-0.387	Q93099;B3KW64;Q8WW71;H7C576;H7C4R8	Homogentisate 1,2-dioxygenase	HGD	2337	7	49.963	0	15.624	169690000	61	24.0388	23.9197	23.8266	23.4259	23.5946	23.3669	23.298	23.2852	23.2593	23.2921	23.6532	23.3982	23.2683	23.214	23.1075
2.18099	-0.386766	A0A140VJG8;P21964;B8XPJ7;B8XPJ8;E7EMS6;H7BZ45;E7EUU8	Catechol O-methyltransferase	COMT	671	5	30.037	0	14.767	170420000	66	23.8194	23.6445	23.9951	23.4538	23.6282	23.5146	23.3086	23.5253	23.6196	23.022	22.9834	23.0508	23.4522	23.4859	23.1546
1.98152	-0.38082	A0A0A0MSQ4;A0A1B0GUN9;B1AK53;A0A1B0GUS9;A0A0J9YY76;H0Y7L4;A0A0J9YWQ8	Espin	ESPN	544	2	31.55	0.001716	2.4849	51096000	5	21.9695	21.9761	21.9905	21.7737	21.7877	22.1672	21.7366	21.6883	21.7939	20.9658	NaN	21.3613	21.7011	21.536	21.7236
2.37647	-0.380006	Q969X6;A0A0J9YWM9;H3BSH7;H3BPD7;H3BRM8;A0A0J9YXV4;A0A0J9YWK2	Cirhin	CIRH1A	2338	3	76.889	0	5.0558	21855000	12	20.7648	20.9433	20.9406	20.5975	20.626	20.3992	20.547	20.6441	20.5165	20.3689	20.2576	20.3104	20.1811	20.0457	20.1155
6.56503	-0.378234	B5LY71;A8K5J1;P11172;B5LY69;B5LY64;B5LY70;E9PFD2;B5LY67;F2Z3P2;F2Z303;F8WDG4	Uridine 5-monophosphate synthase;Orotate phosphoribosyltransferase;Orotidine 5-phosphate decarboxylase;Orotidine 5-phosphate decarboxylase	UMPS	882	7	52.276	0	15.929	101250000	43	23.0208	22.8982	22.8891	22.9831	23.047	22.8696	22.6149	22.6733	22.6016	22.4462	22.4585	22.6014	22.6017	22.5781	22.5819
1.87214	-0.376398	Q7Z612;Q6ICQ4;A0A024R608;P05386	60S acidic ribosomal protein P1	RPLP1	214	2	11.399	0	16.504	2183300000	63	27.4087	27.3156	27.2996	27.2862	27.2651	27.3618	27.2358	27.4301	27.3862	26.6823	26.7246	26.6363	26.7173	26.8357	26.8695
1.53386	-0.376352	A0A0S2Z4H2;Q5T7Y6;P23297	Protein S100;Protein S100-A1	S100A1	628	1	10.546	0	3.3538	343510000	29	25.0073	24.8304	25.0029	24.2807	NaN	24.8511	24.4397	24.6585	24.8065	24.0786	24.2284	24.1268	24.3742	24.7054	24.3451
2.21146	-0.373135	P30084	Enoyl-CoA hydratase, mitochondrial	ECHS1	1836	7	31.387	0	18.224	164440000	61	24.0032	23.9054	23.5567	23.32	23.3367	23.4025	23.3333	23.4078	23.3084	23.2996	23.2634	23.0194	23.0022	23.0942	23.2001
3.46569	-0.370019	A0A024QZR5;Q9Y2T2;Q8NDP0;B4DRN6;E5RJ52;P53677;H0YBM0;H0YBA0;E7ER80	AP-3 complex subunit mu-1	AP3M1;DKFZp586G1518	31	5	46.939	0	9.4136	49919000	25	21.677	21.8966	22.0401	22.0963	21.811	21.9733	21.5324	21.7236	21.73	21.5168	21.5853	21.3883	21.3962	21.3765	21.6622
3.6905	-0.369364	Q8TEX9;B3KQ33;Q59FI4;B3KPS9;B3KT38;B3KTB3;D3DS63;H0YN14;Q59H62;Q6I9Y8;B3KSQ4;B3KPY9;B4DXR7;H0YMR4;H0YN07;H0YLV0;H0YL92;H0YKG5;H0YK93	Importin-4	IPO4	2317	25	118.71	0	86.616	608630000	204	25.6293	25.6034	25.5528	25.3791	25.4314	25.4936	25.1182	25.0974	25.2963	24.8974	25.095	24.9414	25.2588	25.2617	25.3439
2.60563	-0.368531	Q6IPH7;E7EPB3;A0PJ62;B7Z6S8;A8K7N0;P50914;A8K3Q9	60S ribosomal protein L14	RPL14	2257	5	23.787	0	14.481	1084100000	115	26.2216	26.1765	26.1356	26.1124	26.1103	26.0682	26.0052	26.0478	25.9735	25.8542	25.7814	25.8235	25.4956	25.474	25.465
1.62162	-0.36581	Q8TDN6;B4E0B8;Q9NUW4;A0JLQ5	Ribosome biogenesis protein BRX1 homolog	BRIX1;BXDC2	2315	6	41.401	0	10.958	72571000	35	22.6481	22.6182	22.4791	22.3048	22.3588	22.1543	22.3128	22.4506	22.3268	21.8776	21.696	22.0422	22.3686	21.8421	21.636
4.12325	-0.365008	B3KMR5;Q5JTH9;B3KY97;A0A087X1U8;B3KPQ2;A0A087X0G0;H7C1M8	RRP12-like protein	RRP12	1065	17	143.67	0	29.788	187150000	82	23.8306	23.8762	24.0585	23.8675	23.7366	23.6113	23.5577	23.5593	23.4968	23.5993	23.3204	23.4933	23.3365	23.397	23.4257
2.01402	-0.364631	C9JXB8;C9JNW5;V9HW01;P83731	60S ribosomal protein L24	RPL24;HEL-S-310	1329	5	14.369	0	17.281	448320000	52	24.8969	24.9015	24.8191	24.9195	24.9045	24.9399	24.9707	24.8989	24.8366	24.4426	24.4244	24.4255	24.2993	24.2738	24.2187
2.66496	-0.364622	A0A024R9G4;Q9NUQ9;Q68D08;A0A1W2PRQ0;A0A087X178;Q3ZTR9;E5RK61;E5RFS4;E5RHU5;E5RGI7;E5RJE1;E5RIR8;E5RJL8;E5RI16;B3KRB1;Q9H0Q0	Protein FAM49B	FAM49B;DKFZp686B04128	329	5	36.748	0	9.5217	69838000	27	22.7015	22.5971	22.4451	22.151	22.1652	22.2378	21.9265	22.1269	21.7548	22.0376	22.0026	21.951	22.0365	22.0719	22.2571
2.35393	-0.359543	Q16716;Q16715;P30613;B4DPM0	Pyruvate kinase;Pyruvate kinase PKLR	PKLR	1839	4	60.963	0	6.3252	16072000	8	20.4365	20.3171	NaN	20.2403	20.603	20.3917	NaN	NaN	19.8586	NaN	NaN	NaN	20.0944	20.107	20.0927
4.17286	-0.35915	A0A024R324;P61586;B4DKN9;A0A0B6XK12;Q9BVT0	Transforming protein RhoA	RHOA	127	5	21.768	0	10.458	84855000	45	22.5827	22.7091	22.7079	22.6922	22.6982	22.6957	22.3041	22.4197	22.4602	22.3802	22.5018	22.3804	22.0965	22.1069	22.2468
3.37672	-0.358379	B7Z5S1;Q9NTI5	Sister chromatid cohesion protein PDS5 homolog B	PDS5B	1286	5	148.74	0	5.8471	38285000	6	21.4506	21.5848	21.5406	21.4535	21.4454	21.4859	21.283	21.2508	NaN	NaN	NaN	NaN	20.9406	21.1882	21.0129
3.06676	-0.357933	A0A024R7V6;P61019;E9PKL7;A0A0A1HAW1;E9PE37;H7C125;H0YD31;Q9UL31;H0YDL5;Q6PIK3;A0A023HJ61	Ras-related protein Rab-2A	RAB2;RAB2A	280	6	23.545	0	14.37	72356000	34	22.4145	22.791	22.5134	22.2506	22.3621	22.3908	22.119	22.1891	22.2341	21.7989	22.2003	22.2048	22.0653	22.002	22.0488
2.12438	-0.357314	A0A140TA49;A0A140TA44;A0A140TA32;A0A0G2JPR0;P0C0L4;F5GXS0;A0A140TA29;A0A0G2JL54;P0C0L5;Q9UNU2;B4DDH0;B4E344;B4DIE5;CON__ENSEMBL:ENSBTAP00000007350	Complement C4-A;Complement C4 beta chain;Complement C4-A alpha chain;C4a anaphylatoxin;C4b-A;C4d-A;Complement C4 gamma chain;Complement C4-B;Complement C4 beta chain;Complement C4-B alpha chain;C4a anaphylatoxin;C4b-B;C4d-B;Complement C4 gamma chain	C4A;C4B	592	8	187.79	0	14.204	70101000	30	22.7104	22.544	22.3848	22.1418	22.3786	22.3543	21.9124	22.0324	21.9132	22.4922	22.178	21.7418	22.0857	21.9211	22.2782
2.25372	-0.355565	Q14008;E9PQH5;Q8NAH3;Q8IYN5;H0YDX5	Cytoskeleton-associated protein 5	CKAP5	2109	8	225.49	0	11.875	36228000	13	21.794	21.3302	21.3541	21.4576	21.1454	21.401	21.2438	21.2128	21.1426	21.0098	21.0671	21.3343	20.754	20.8146	20.9446
1.95027	-0.351196	Q9NV31	U3 small nucleolar ribonucleoprotein protein IMP3	IMP3	2445	3	21.85	0	7.3061	43850000	17	21.9661	21.8119	22.0824	21.6381	21.6679	21.3771	21.6446	21.6082	21.6262	21.2549	21.5118	21.4567	21.2233	21.0931	21.2358
1.7134	-0.349099	A0A1U9X8R9;P14373;A0A140T9Q6;A0A140T9B9;A0A140T9N6;A0A140T9V9;H0Y551;Q59EC6	Zinc finger protein RFP	TRIM27	762	2	58.489	0	3.8791	13832000	9	20.4597	20.4528	20.5467	NaN	NaN	20.4183	NaN	NaN	20.2552	NaN	NaN	NaN	19.9854	NaN	NaN
2.2317	-0.342515	A8K651;Q07021;I3L3Q7;I3L3B0	Complement component 1 Q subcomponent-binding protein, mitochondrial	C1QBP	890	4	31.38	0	12.807	423140000	83	25.2324	25.1565	25.1887	24.8772	24.7604	24.846	24.7777	24.8315	24.839	24.7225	24.8384	24.7501	24.4408	24.3883	24.4208
2.29433	-0.33814	A0A0A0MTB8;Q8NI36	WD repeat-containing protein 36	WDR36	550	5	99.365	0	9.2398	50611000	26	21.9638	22.0941	22.1486	21.7186	21.7965	21.7965	21.7637	21.8998	21.6874	21.4191	21.6737	21.3617	21.4648	21.6472	21.3164
3.17488	-0.330843	Q8WYJ5;Q53HJ8;Q9BX68	Histidine triad nucleotide-binding protein 2, mitochondrial	HINT2	2193	3	13.918	0	5.4734	32180000	13	21.3461	21.2098	21.1088	21.4104	21.2292	21.32	20.936	20.9049	20.9882	21.0082	20.8768	21.293	20.9284	20.7746	20.7491
3.34882	-0.326821	Q9Y6D5;Q86TH5;Q59FR3;B4DYN7;A0A024R7X0;Q9Y6D6;B3KMT7;Q59FY5;E5RIF2;B3KMS9;E5RHL7	Brefeldin A-inhibited guanine nucleotide-exchange protein 2	ARFGEF2	2527	9	202.04	0	15.621	58683000	26	22.2071	22.133	22.2984	22.104	22.033	22.1971	21.7318	21.6635	21.7579	21.9547	21.9244	21.7792	22.0394	21.6404	22.0262
2.28958	-0.326446	V9HWA9;P01024;B4E216;M0QXZ3;CON__Q2UVX4;B4DR57	Complement C3;Complement C3 beta chain;C3-beta-c;Complement C3 alpha chain;C3a anaphylatoxin;Acylation stimulating protein;Complement C3b alpha chain;Complement C3c alpha chain fragment 1;Complement C3dg fragment;Complement C3g fragment;Complement C3d fragment;Complement C3f fragment;Complement C3c alpha chain fragment 2	HEL-S-62p;C3	1700	14	187.15	0	29.36	110870000	49	23.2504	23.1833	23.2375	22.8775	22.8288	22.8488	22.7305	22.4869	22.4818	22.747	22.9311	22.9552	22.6126	22.7911	22.6652
1.64428	-0.319133	A0A024R649;Q96EK6;G3V5E4;G3V4W4	Glucosamine 6-phosphate N-acetyltransferase	GNPNAT1	218	5	20.749	0	10.791	80785000	16	22.4638	22.5836	22.89	22.4846	22.3584	22.423	22.1217	22.0234	22.1913	22.2011	22.1735	21.8342	22.3101	22.2912	22.7863
3.953	-0.314987	Q59G75;P41252;J3KR24;Q7Z355;Q7Z3U5;A0A0A0MSX9;Q6P0M4;B4DVX2;Q7L4K8;Q9P1N9;Q5TCD1;Q5TCC6;Q5ISS8	Isoleucine--tRNA ligase, cytoplasmic	IARS;DKFZp686L17145;DKFZp686L0869	1884	28	146.34	0	63.019	649210000	228	25.6789	25.6782	25.7377	25.5326	25.4652	25.5104	25.3991	25.4101	25.3883	25.281	25.3099	25.3126	25.2061	25.125	25.1375
2.7657	-0.314583	Q9Y3A4	Ribosomal RNA-processing protein 7 homolog A	RRP7A	2507	2	32.334	0	3.2754	15449000	10	20.0718	20.2464	20.0906	20.3171	20.2249	20.3604	20.0224	20.0661	19.9949	20.1337	19.8054	19.8947	19.7793	19.5852	19.8538
2.11815	-0.311758	E9PJ81;E9PRQ7;A0A024R598;A0A024R539;Q04323;B4DU88;Q05BV2;B4DNC6;B4E0P8;A0A087WTZ5	UBX domain-containing protein 1	UBXN1;LOC51035	187	2	32.611	0	4.1422	48120000	23	21.998	21.9565	21.9391	21.838	21.7779	21.3287	21.5286	21.6555	21.6967	21.4258	21.3262	21.32	21.4031	21.4978	21.5979
3.15596	-0.304278	X5D8S1;H3BRN4;H3BNQ7;B7Z1V4;P80404;X5D2Y3;H3BPW8;H3BRJ1;H3BMJ9;H3BRT1	4-aminobutyrate aminotransferase, mitochondrial	ABAT	1265	9	56.438	0	21.018	131230000	73	23.3728	23.4951	23.317	23.1792	23.1832	23.1	22.9645	22.8521	22.8737	23.0363	23.1773	23.1245	22.9433	22.8413	22.9192
2.48937	-0.304064	Q9NR30;Q8NI92;Q53FI9;Q3SWU7	Nucleolar RNA helicase 2	DDX21	2438	23	87.343	0	59.383	896040000	242	26.1451	26.1503	26.1447	25.9671	25.924	25.9815	25.9239	25.972	25.9062	25.8074	25.7935	25.7889	25.5259	25.5091	25.5054
2.03147	-0.302719	Q53GJ1;Q9H4E3;A0A024RAS3;Q9H0S4;B4DYP6;A4UCU0;Q7Z4B1;F5H1N9	Probable ATP-dependent RNA helicase DDX47	E4-DBP;hCG_27698;DDX47	363	5	49.881	0	13.171	50926000	48	22.152	22.1737	22.1786	21.8134	21.7495	21.7032	21.7634	21.9683	21.8162	21.5322	21.567	21.5796	21.6175	21.4785	21.6086
3.33274	-0.301712	B4E1B3;Q86U78;Q53YY1;Q53GY3;B0ZBE2;Q59EP2;P01019;B2R5S1;A7L3A5;A7L3A4;A7L3A3;B4DE80	Angiotensinogen;Angiotensin-1;Angiotensin-2;Angiotensin-3;Angiotensin-4;Angiotensin 1-9;Angiotensin 1-7;Angiotensin 1-5;Angiotensin 1-4	AGT	954	3	51.062	0	6.4337	48507000	17	22.01	21.9739	22.0287	21.8035	21.6888	21.6146	21.5493	21.5871	21.6686	21.6209	21.447	21.453	21.5233	21.5426	21.572
4.60479	-0.301309	O00567;A8K9K6;A0PJ92;H0YDU4;Q5JXT2;H0Y653;Q9BSN3	Nucleolar protein 56	NOP56	1594	21	66.049	0	52.755	498140000	139	25.2493	25.0669	25.0896	25.19	25.2075	25.1167	24.8637	24.7899	24.8519	24.8787	24.9196	24.6771	24.9906	24.9471	24.7498
1.97886	-0.299979	B3KN05;B2RBE0;A0A024R497;O95573;Q6PIM8;F5GWH2	Long-chain-fatty-acid--CoA ligase 3	ACSL3	162	4	79.222	0	6.9321	55844000	9	22.3902	22.1579	22.084	21.8299	22.01	22.0913	21.7943	21.9012	21.8907	22.0778	21.9231	21.881	21.6427	21.4892	21.5451
2.38854	-0.293956	A0A0S2Z4W1;A9Z1X7;B7Z7U0;A0A0S2Z4Z6;Q8IYB3;M0R088;E9PCT1;B4DED5;M0R1E7;M0QXG5	Serine/arginine repetitive matrix protein 1	SRRM1	636	6	102.33	0	19.972	234990000	58	23.9322	24.2463	24.2415	24.0576	24.0702	24.1595	23.9961	23.9588	24.0138	23.5407	23.5652	23.699	23.8997	23.8279	23.9142
5.18361	-0.292934	A0A0A0MSS8;P42330;S4R3Z2;B4DKT3;S4R3D5;P17516	Aldo-keto reductase family 1 member C3	AKR1C3	545	8	36.867	0	21.305	1306100000	134	26.5956	26.5341	26.5695	26.487	26.4761	26.4834	26.3414	26.2761	26.3739	26.163	26.183	26.259	26.1136	26.2298	26.1424
2.19217	-0.290482	P68402;V9HW44;J3KNE3	Platelet-activating factor acetylhydrolase IB subunit beta	PAFAH1B2;HEL-S-303	2021	4	25.569	0	13.262	164730000	35	23.7153	23.594	23.722	23.6337	23.482	23.5472	23.5235	23.5215	23.4586	23.0712	23.0136	23.1279	23.4385	23.3008	23.4716
2.06112	-0.287552	Q8NI27;A0A0C4DG98;H0Y815;Q6P441;F2Z2V2;B4DKZ6	THO complex subunit 2	THOC2	2312	4	182.77	0	6.7059	81449000	25	22.6894	22.7794	22.7626	22.5502	22.4368	22.4406	22.4037	22.4915	22.2873	22.5264	22.4401	22.4202	22.2519	22.1394	21.9403
2.59193	-0.286155	I3L397;I3L504;P63241;Q6IS14;F8WCJ1;C9J7B5;C9J4W5;Q9GZV4	Eukaryotic translation initiation factor 5A;Eukaryotic translation initiation factor 5A-1;Eukaryotic translation initiation factor 5A-1-like	EIF5A;EIF5AL1	1539	10	16.019	0	31.473	882590000	162	25.7872	25.8845	25.9129	26.0193	25.9161	26.05	25.7467	25.7865	25.7329	25.4259	25.4227	25.4919	25.6572	25.6051	25.9108
2.72194	-0.285998	A8K8B9;A0A024R7J0;P17612;Q15136;B7Z708;K7ERP6;B7ZA00;A0A087WVC4;B2RB89;A0A0A0MS54;B4E2L0;P22694	cAMP-dependent protein kinase catalytic subunit alpha;cAMP-dependent protein kinase catalytic subunit beta	PRKACA;KIN27;PRKACB	269	2	39.879	0	3.2195	32930000	13	21.2783	21.4347	21.5573	21.2325	21.1375	21.0978	21.0948	21.0306	21.0779	20.9685	NaN	20.8006	21.0021	21.0446	21.0103
3.36691	-0.285513	P56537;B7ZBH1;A0A0U1RQV5;F8WD20;B4DJH0;A0A0B4J1Y7;F8WDS6	Eukaryotic translation initiation factor 6	EIF6	1965	9	26.599	0	33.622	963400000	130	26.2297	26.2249	26.1074	26.0882	25.9946	26.182	26.0863	26.0008	25.9074	25.8506	25.8425	25.7117	25.814	25.7131	25.7444
2.4798	-0.28194	Q6IB91;H0YM31;A0A0A0MS74		PCK2	2254	21	70.696	0	57.146	646340000	172	25.7079	25.701	25.6717	25.4833	25.4423	25.4754	25.227	25.2711	25.1498	25.5488	25.4753	25.4983	25.1807	25.1789	25.1552
2.62541	-0.278842	O00629;H7C4F6	Importin subunit alpha-3	KPNA4	1595	2	57.886	0	3.817	25825000	5	21.1591	21.1418	20.9616	20.9001	20.8942	21.0726	20.7582	NaN	20.6727	NaN	NaN	NaN	NaN	20.7495	20.7904
2.46789	-0.270712	P36551;H0YA22;D6RER6	Oxygen-dependent coproporphyrinogen-III oxidase, mitochondrial	CPOX	1864	5	50.151	0	9.2358	55246000	18	21.8517	22.2304	21.9128	21.9113	21.9431	22.1706	21.5958	21.5947	21.5755	21.7487	21.8695	21.653	21.9232	21.8785	21.7545
2.5112	-0.26003	P23141;B7Z795;H3BQV8;A0A140TA63;H3BSU0;Q9UKY3;H3BQR4	Liver carboxylesterase 1;Carboxylic ester hydrolase	CES1	1796	25	62.52	0	63.805	1473800000	332	26.7538	26.7407	26.8212	26.7015	26.7251	26.7354	26.264	26.2897	26.2472	26.6483	26.6432	26.6391	26.53	26.581	26.5337
2.2326	-0.259979	Q5IFJ7;Q53Z07;P32969;D6RAN4;H0Y9V9;E7ESE0;H0Y9R4;B4E1M5;B4DLV8;Q2NKY6	60S ribosomal protein L9	RPL9	1849	5	21.877	0	16.592	511440000	84	25.2162	25.3718	25.3116	25.2158	25.0996	25.2362	25.2009	25.2557	25.0926	24.9767	24.9893	24.9541	24.76	24.8026	24.8049
3.11066	-0.259134	H0Y8P4;Q8TED0	U3 small nucleolar RNA-associated protein 15 homolog	UTP15	1498	5	61.32	0	9.7147	37819000	34	21.5349	21.4753	21.4305	21.2786	21.4859	21.4009	21.2411	21.3448	21.2324	21.2987	21.0678	21.1039	21.0108	21.0211	21.2563
3.25929	-0.258684	P56192;A8K492;B4DF61;B4E0E9;A0A024RBA2;H0YHV5;F5H2V6;H0YIP0;H0YIC2;F8VZZ9;F8W0S4;F8W0M7;F8VS26;F8VPL7;H0YI94;H0YHL6;H0YI27	Methionine--tRNA ligase, cytoplasmic	MARS	863	20	101.11	0	46.59	597710000	179	25.5694	25.5851	25.6069	25.3439	25.3464	25.3901	25.3115	25.3272	25.3421	25.1878	25.1546	25.2409	25.1025	25.0927	25.1753
5.50004	-0.258682	P23381;A0A024R6K8;H0YJP3;G3V3Y5;G3V3H8;G3V3X0;G3V277;B4DTK8;G3V227;G3V3P2;G3V2F2;G3V3R3;G3V5W1;G3V4N8;G3V4C7;G3V2C0;G3V339;G3V313;G3V4S4;G3V3S7	Tryptophan--tRNA ligase, cytoplasmic;T1-TrpRS;T2-TrpRS	WARS	234	10	53.165	0	25.004	186960000	71	23.7687	23.8051	23.8778	23.7439	23.6858	23.6452	23.5057	23.5025	23.4534	23.5527	23.5011	23.4079	23.5603	23.479	23.4989
2.20551	-0.25749	Q9P287;B4DUS0;B4E318	BRCA2 and CDKN1A-interacting protein	BCCIP	2469	7	35.979	0	19.905	128520000	62	23.3521	23.1847	23.3516	23.048	23.0596	23.1528	23.1288	23.124	23.0986	22.8008	22.7135	22.7554	22.9503	22.9412	22.8934
3.31589	-0.254469	P49458;Q6P2S0;Q659G3;E9PE20;A0A024R3P3;Q8WVW9	Signal recognition particle 9 kDa protein	SRP9;DKFZp564M2223	1918	3	10.112	0	9.3336	256680000	36	24.2162	24.2219	24.1847	24.2253	24.2041	24.2852	24.0809	24.2283	24.0647	23.828	23.8663	23.8715	23.8906	23.9489	23.9367
6.71024	-0.252815	A0A024R1N4;P12956;B1AHC9;B2RDN9;B4DE32;B4E356;Q6IC76	X-ray repair cross-complementing protein 6	XRCC6	88	25	69.842	0	71.403	1688100000	353	26.9876	26.9721	26.9591	26.8953	26.8545	26.9217	26.6992	26.7523	26.687	26.6768	26.6748	26.7262	26.6375	26.6632	26.5932
2.70695	-0.244701	P12814;A0A024R694;H9KV75;B7Z565;Q86TX4;B4DFY0;B3KUX9;G3V2N5;B7Z2W3;B4DRP5;P35609;G3V2W4;H7C5W8;A1L0V1;B2R8Y4;Q08043;H0YJW3;B7Z4V1;B7Z2N5;H0YJ11;A0A087WSZ2;B4DZQ2;G3V2X9;G3V5M4;B7Z4P6;Q59FD9;B7Z4K1;F6THM6;Q5ZEZ4;G3V2E8;G3V380	Alpha-actinin-1	ACTN1	222	27	103.06	0	94.211	1002700000	293	26.2407	26.2789	26.2362	26.0948	26.0636	26.0294	25.7957	25.7841	25.8594	25.8938	25.8045	25.8458	26.0658	26.099	26.0648
3.32163	-0.240272	Q14690;B4DH82;B4DES7	Protein RRP5 homolog	PDCD11	2126	19	208.7	0	35.722	218820000	101	24.0954	24.1609	24.0068	23.8256	23.8998	23.8869	23.7922	23.8225	23.7836	23.8286	23.733	23.6699	23.6499	23.6511	23.7198
4.83797	-0.239339	P30837;B4DLJ0	Aldehyde dehydrogenase X, mitochondrial	ALDH1B1	1841	11	57.206	0	29.51	290450000	113	24.4339	24.4718	24.4846	24.3202	24.2966	24.3616	24.1349	24.1723	24.2167	24.2249	24.1711	24.1744	24.0465	24.1769	24.0812
3.1669	-0.231094	O43390;Q0VGD6;B2R7W4;B4DMB1;B4DT28;B4DMD1;A0A286YEZ8;Q7Z334	Heterogeneous nuclear ribonucleoprotein R	HNRNPR;HNRPR	1620	21	70.942	0	51.491	1449800000	250	26.7297	26.7954	26.7376	26.6377	26.7056	26.737	26.6291	26.6513	26.6148	26.5042	26.495	26.4577	26.3563	26.3319	26.3943
2.72177	-0.228655	B4DY09;Q53FG3;F4ZW62;Q12905;F4ZW63;X6R6Z1;A0A0A0MRL0	Interleukin enhancer-binding factor 2	ILF2	1228	13	38.91	0	35.62	814840000	179	25.9437	25.9219	25.9549	25.8112	25.7831	25.8265	25.7738	25.8156	25.7879	25.5637	25.4277	25.5311	25.6076	25.6538	25.6428
2.97215	-0.224554	O14980;B7ZB16;B4DR01;B3KWD0;C9JKM9;C9J673;C9IZS4;C9JQ02;C9JV99;C9JF49;C9IYM2;H7BZC5;F8WF71	Exportin-1	XPO1	1605	21	123.38	0	44.724	389610000	126	24.8903	24.8039	24.7826	24.8573	24.6307	24.7466	24.3878	24.6036	24.4893	24.4786	24.5262	24.5587	24.5719	24.7239	24.7061
3.54359	-0.222653	Q9UMS4;F5GY56;H0YGF3;F5H2I0;H0YGZ5	Pre-mRNA-processing factor 19	PRPF19	2488	11	55.18	0	29.709	407440000	83	24.9704	24.8067	24.9469	24.8322	24.9259	24.8081	24.6253	24.628	24.7001	24.8095	24.6946	24.7727	24.5932	24.5835	24.5245
4.17338	-0.212206	A0A0S2Z3L0;P13804;H0YL12;H0YLU7;A0A0S2Z3M4;H0YK49;H0YNX6;H0YKF0;J3KN60	Electron transfer flavoprotein subunit alpha, mitochondrial	ETFA	612	9	35.079	0	21.087	273860000	102	24.3292	24.2974	24.2147	24.2365	24.3162	24.2466	23.9826	24.1809	24.1345	24.1536	23.9949	23.9857	23.9919	24.1045	24.0223
5.20753	-0.201378	A0A087WVQ6;Q00610;J3KS13;A0A087WX41;P53675;K7EJJ5;A4FU99;J3KSQ2;J3KRF5;J3QL20;F5H5N6	Clathrin heavy chain;Clathrin heavy chain 1	CLTC	475	60	192.06	0	264.16	4587800000	764	28.4121	28.4162	28.4446	28.3071	28.285	28.3016	28.1822	28.2058	28.198	28.1223	28.1219	28.0992	28.1779	28.1625	28.1678
4.13757	0.189441	Q15274;V9HWJ5;C9JCJ5	Nicotinate-nucleotide pyrophosphorylase [carboxylating]	QPRT;HEL-S-90n	2147	7	30.845	0	17.775	488720000	95	24.9971	24.8902	24.9532	24.8777	24.8857	24.849	25.1607	25.1133	25.0879	25.0792	25.2308	25.096	25.0833	25.0359	24.9972
3.35791	0.206	A0A140VK44;G3V5Z7;P60900;G3V295;G3V3I1;G3V3U4;Q9BZ93;Q59F72;G3V4S5;G3V2S7;H0YJC4	Proteasome subunit alpha type;Proteasome subunit alpha type-6	PSMA6	706	11	27.399	0	25.91	534410000	133	24.9923	24.9816	25.0062	25.0385	25.0516	25.0217	25.3486	25.2742	25.2802	25.1813	25.2507	25.3539	25.0702	25.1221	25.1105
4.68082	0.20869	Q13404;I3L0A0;G3V2F7;A0A0A0MSL3	Ubiquitin-conjugating enzyme E2 variant 1	UBE2V1;TMEM189-UBE2V1	2089	6	16.495	0	15.526	351690000	46	24.477	24.4735	24.4212	24.3978	24.5241	24.4298	24.6349	24.6424	24.5384	24.6247	24.6362	24.6752	24.7452	24.6989	24.7672
5.2576	0.210311	O75821;Q6IAM0;A8K5K5;K7ENA8;K7EP16	Eukaryotic translation initiation factor 3 subunit G	EIF3G	1663	8	35.611	0	60.142	244990000	65	23.9288	23.8666	23.9435	23.9562	23.9412	23.9796	24.1972	24.1796	24.1164	24.1097	24.0507	24.0838	24.1421	24.1907	24.2463
3.26793	0.211514	Q6FGM6;E5KN59;E5KN55;Q08752;H0Y8J0;Q05DH6	Peptidyl-prolyl cis-trans isomerase D	PPID	1398	6	40.772	0	10.072	71031000	33	21.9488	21.9667	22.0845	22.204	22.1055	22.1615	22.3002	22.2762	22.2223	22.1863	22.2091	22.3673	22.3296	22.4259	22.2933
5.37189	0.216158	Q9Y230;B3KNL2;M0R0Y3;B4DW30;X6R2L4;M0QXI6;M0R0Z0;A0A1W2PS48	RuvB-like 2	RUVBL2	2494	12	51.156	0	33.989	405510000	121	24.6498	24.678	24.6491	24.617	24.5881	24.6489	24.8383	24.8689	24.8776	24.8048	24.7323	24.8638	24.9477	24.9299	24.8283
3.76137	0.219852	P04075;V9HWN7;H3BQN4;J3KPS3;H3BPS8;A0A0M4FNU3;H3BUH7;H3BR04;H3BMQ8;H3BU78;A4UCS9;H3BR68;A4UCT0;Q8NHT3;A0A087WXX2;A0A024R145;A8K430;P05062	Fructose-bisphosphate aldolase A;Fructose-bisphosphate aldolase	ALDOA;HEL-S-87p	1713	25	39.42	0	76.769	10468000000	548	29.2914	29.2544	29.2457	29.3407	29.3688	29.4059	29.4971	29.5248	29.5609	29.6509	29.6146	29.6589	29.4689	29.4305	29.4324
2.80681	0.221327	A0A024R233;B7Z954;A0A1B0GTW1;Q9UDY2;B7Z2R3;A0A024R225;U3KQJ2;B1AN86	Tight junction protein ZO-2	TJP2	108	22	133.97	0	39.885	301130000	120	24.3241	24.2468	24.2712	24.1759	24.2266	24.1537	24.5071	24.5427	24.4648	24.6774	24.5123	24.4116	24.3979	24.3054	24.2701
3.18833	0.222345	A0A024QZN4;V9HWK2;P18206;B3KXA2;B4E3Q9;B4DKC9;B4DTM7	Vinculin	VCL;HEL114	27	17	116.72	0	40.507	282040000	173	24.2732	24.2618	24.2658	24.0599	23.9787	23.9866	24.3476	24.3551	24.283	24.3746	24.4333	24.3738	24.3468	24.3547	24.3713
4.69975	0.224019	Q9Y5X3;Q53FH8;Q6P5V6;Q5QPE4;B7Z476;Q5QPE5;A0A087WUY5;U3KQL0;U3KQP5;A0A0S2Z5F1	Sorting nexin-5	SNX5	2523	8	46.816	0	15.875	163960000	74	23.451	23.3209	23.3811	23.3839	23.3606	23.3545	23.5843	23.604	23.4939	23.7272	23.6843	23.6498	23.5774	23.525	23.5483
3.09423	0.224835	Q99829;B0QZ18;F2Z2V0;A6PVH9;Q59EI4;E7ENH5;Q5JX58;Q5JX59;Q5JX45;Q5JX60;Q5JX44;Q5JX56;Q5JX52;Q5JX61;Q5JX55;Q5JX54;H0Y524;E7EV27;Q5JX57;Q5JX53	Copine-1	CPNE1	949	11	59.058	0	28.085	464930000	96	24.9446	24.9616	24.9022	24.7787	24.7805	24.7716	25.0843	25.0941	25.0333	25.2159	25.1746	25.2167	25.0057	24.9521	24.9558
3.05135	0.233237	Q5U0F4;Q53HU7;Q13347;Q9P1D9;Q5TFK1	Eukaryotic translation initiation factor 3 subunit I	EIF3I	2087	10	36.501	0	27.954	322720000	101	24.4056	24.3457	24.3637	24.2735	24.2123	24.2381	24.5839	24.5747	24.3801	24.7584	24.647	24.5373	24.4432	24.4399	24.493
3.24248	0.234746	P49321;Q53H03;B4DS57;Q6PJY7;Q5T626;E9PPR5;Q5T624;O95138;Q9P1N1;E9PI86;E9PRH9;H0YDS9;H0YF33;E9PPQ8;E9PNB5;E9PAU3;E9PKR5;E9PQG5;E9PJQ2	Nuclear autoantigenic sperm protein	NASP	1914	26	85.237	0	65.26	1325100000	278	26.3679	26.3762	26.3946	26.2849	26.2745	26.3031	26.5349	26.5181	26.5247	26.7157	26.7	26.743	26.4829	26.4693	26.4258
2.75481	0.235607	J3QT28;A0A140VJF3;O43684;B4DDM6;J3QSX4	Mitotic checkpoint protein BUB3	BUB3	669	7	31.703	0	20.526	205550000	73	23.7852	23.7983	23.7575	23.6654	23.5541	23.5181	23.9454	23.9055	23.9199	24.0778	23.999	24.0121	23.8292	23.7247	23.8246
3.93469	0.240227	O95433;G3V438;G3V3W9;H0YJU2;H0YJG7;H0YJ63	Activator of 90 kDa heat shock protein ATPase homolog 1	AHSA1	1681	10	38.274	0	26.771	405770000	88	24.6135	24.6431	24.656	24.5371	24.4917	24.4687	24.6961	24.709	24.6928	24.852	24.8927	24.8112	24.8482	24.8684	24.9066
2.86806	0.240979	H3BMH2;H3BSC1;A0A024R5Z8;P62491;Q15907;B4DMN1;B4DQU5;P57735	Ras-related protein Rab-11A;Ras-related protein Rab-11B	RAB11A;RAB11B	213	9	17.668	0	18.395	171810000	61	23.4458	23.4262	23.5192	23.4289	23.3312	23.3725	23.6125	23.6852	23.7059	23.7843	23.8693	23.767	23.4817	23.5268	23.5219
4.1901	0.24225	A8K5S3;P53990;H3BMU1;H3BUI0;H3BQF7;J3KR23;B4DLP1;F5GXM3;B4DM80;B4DHF3;H3BRE2;B4DXC9;H3BPP6	IST1 homolog	IST1	884	8	39.766	0	16.146	189320000	63	23.5715	23.5586	23.4476	23.5107	23.5271	23.4649	23.8306	23.5991	23.8448	23.7007	23.6206	23.7946	23.8343	23.8102	23.7658
3.2481	0.242656	Q86U79;A0A140VJE0;P55263	Adenosine kinase	ADK	665	6	38.737	0	12.764	136600000	53	23.1388	23.0921	23.0466	22.9916	22.9783	22.9901	23.2287	23.1141	23.0916	23.3752	23.3404	23.3142	23.3986	23.4183	23.259
3.24477	0.243586	P25815	Protein S100-P	S100P	1811	2	10.4	0	5.4593	816930000	24	25.7458	25.7193	25.7159	25.6533	25.6466	25.4942	26.0069	25.8095	25.9215	26.0641	25.9342	25.9625	25.9252	25.714	25.8171
3.06757	0.244876	A8KAQ5;A0A024QZD5;P08621;M0QYR1;B3KPV0;M0QX04;Q9UFS1	U1 small nuclear ribonucleoprotein 70 kDa	SNRP70;SNRNP70	16	11	51.495	0	22.482	265460000	91	24.0554	24.0116	24.1966	23.8974	23.9396	24.0464	24.2288	24.3263	24.0794	24.3246	24.3516	24.4559	24.1717	24.2569	24.2294
3.43184	0.247576	A0A024R5S5;O75822;H0YLP3;H0YGJ7	Eukaryotic translation initiation factor 3 subunit J	EIF3S1;EIF3J	209	9	29.062	0	20.849	324470000	96	24.4183	24.3171	24.3547	24.2677	24.2442	24.2797	24.6162	24.6592	24.6473	24.5659	24.6201	24.689	24.3917	24.3921	24.4693
3.92992	0.250667	Q86VG2;P23246;Q9BSV4;Q6PIX2;H0Y9K7;H0Y9U2	Splicing factor, proline- and glutamine-rich	SFPQ	1797	14	76.188	0	32.042	1194800000	133	26.1521	26.2835	26.1525	26.1313	26.1536	26.1879	26.5052	26.4476	26.572	26.5552	26.3543	26.4503	26.3492	26.3137	26.2999
3.03681	0.254313	P10644;B2R5T5;Q68DQ4;K7EPB2;K7EJ40;Q15300;K7EK41;K7EIE5;K7EID3;K7EMU2;K7EMZ6;A6YCE1;K7EM13;Q96P62;X6RAV4;A6YCE2;K7EQK3;K7EPR5	cAMP-dependent protein kinase type I-alpha regulatory subunit;cAMP-dependent protein kinase type I-alpha regulatory subunit, N-terminally processed	PRKAR1A;DKFZp779L0468;RET/PTC2	976	12	42.981	0	27.808	184290000	113	23.5531	23.5614	23.5584	23.5879	23.4176	23.4201	23.843	23.8986	23.8306	23.8891	23.8047	23.8578	23.6214	23.6484	23.543
2.21783	0.254436	C9J6N5;C9JQ40;C9JW51;A0A1C7CYX8;Q9H098;C9JYP1;C9J6Y8;X6RET8;C9JP05;C9J3Q3	Protein FAM107B	FAM107B	748	2	14.844	0	3.4415	22253000	11	20.3817	20.3626	20.4057	20.7034	20.3958	20.4397	20.7104	20.4992	20.4148	20.7749	20.877	20.7543	20.6369	20.7884	20.8673
3.18335	0.25476	O75937	DnaJ homolog subfamily C member 8	DNAJC8	1666	3	29.841	0	8.9004	94538000	38	22.5443	22.5577	22.4741	22.4698	22.5682	22.4749	22.8007	22.8514	22.8062	22.8747	22.9197	22.6477	22.4793	22.7522	22.7944
5.44871	0.255326	B4DLR8;P15559;Q3B792;Q53G81;H3BNV2;H3BRK3;B4DQP5	NAD(P)H dehydrogenase [quinone] 1	NQO1	1163	9	22.793	0	24.785	2358400000	140	27.0789	27.1255	27.1284	27.2091	27.1535	27.2134	27.4035	27.4025	27.352	27.4658	27.4205	27.261	27.5044	27.4323	27.4191
5.72677	0.255804	P28074;A0A140VJS7;H0YJM8	Proteasome subunit beta type-5	PSMB5	1823	9	28.48	0	27.752	459280000	127	24.8317	24.883	24.7769	24.8279	24.8282	24.8142	25.0102	25.0107	25.0409	25.1986	25.1671	25.1319	25.1103	25.0536	25.0217
2.20266	0.258746	F5GX77;A0A024R565;Q9UI30;F5GYQ2	Multifunctional methyltransferase subunit TRM112-like protein	TRMT112;HSPC152	188	3	11.972	0	6.296	40664000	19	21.6552	21.4423	21.4811	21.5634	21.6191	NaN	21.6601	21.919	21.6553	NaN	21.8399	21.7848	22.0067	NaN	NaN
2.64109	0.259853	E7DVW5;Q01469;I6L8B7;A8MUU1	Fatty acid-binding protein, epidermal	FABP5	1406	7	15.164	0	25.984	741070000	110	25.5629	25.4938	25.4096	25.4448	25.4459	25.4434	25.7379	25.5004	25.5918	25.6688	25.6657	25.618	25.9849	25.9007	25.8713
3.12948	0.261912	S4R3H4;B4DQZ7;E7EQT4;Q9UKV3;Q69YJ6;G3V3B0;G3V3T3;A0A087WYN3	Apoptotic chromatin condensation inducer in the nucleus	ACIN1;DKFZp667N107	2559	17	145.44	0	41.443	263500000	138	24.0878	23.8507	23.9508	23.9199	23.9123	23.8638	24.2726	24.1919	24.2636	24.3556	24.2392	24.3099	24.0548	24.0025	24.0452
3.14218	0.261971	B1AKK2;O94760;B4E3V1;B4DYP1;B4DGT0	N(G),N(G)-dimethylarginine dimethylaminohydrolase 1	DDAH1	958	7	31.121	0	14.532	156740000	57	23.2292	23.4922	23.2344	23.2305	23.3069	23.1892	23.4434	23.3673	23.4074	23.5506	23.7056	23.5972	23.6549	23.6051	23.5498
4.73021	0.263801	E7EQ69;Q9GZZ1;C9JZU6;C9J5D1;F8WCK0;C9J5J3;A0A0D9SF32;A0A087WWJ2	N-alpha-acetyltransferase 50	NAA50	1412	3	19.311	0	7.2977	34447000	26	20.9991	21.071	21.1015	21.0441	20.9869	21.0358	21.2339	21.3334	21.2933	21.3227	21.3345	21.3014	21.2406	21.4996	21.1727
2.30763	0.267197	F8W1A4;A0A140VK93;P54819;F8VZG5;F8VY04;B4DLK2;G3V213;F8VPP1	Adenylate kinase 2, mitochondrial;Adenylate kinase 2, mitochondrial;Adenylate kinase 2, mitochondrial, N-terminally processed	AK2	720	8	25.63	0	17.063	177460000	62	23.42	23.5915	23.4485	23.3026	23.3523	23.4042	23.6514	23.6083	23.6387	23.949	23.9195	23.8388	23.5238	23.4558	23.598
2.73472	0.268377	H7C0E5;B4DVT8;O75312;H7BZM7	Zinc finger protein ZPR1	ZPR1	1217	5	42.542	0	9.114	33131000	19	21.1272	21.1484	21.0479	20.9902	20.9278	20.8925	21.3557	21.2897	21.2163	21.432	21.5342	21.3641	21.0882	21.2025	21.1339
2.18114	0.268421	B0AZQ4;Q86VX4;Q9UQE7	Structural maintenance of chromosomes protein;Structural maintenance of chromosomes protein 3	SMC3	944	12	141.53	0	24.265	141430000	37	23.288	23.0999	23.0601	23.0125	23.0604	23.0208	23.35	23.2024	23.3133	23.5761	23.5907	23.6093	23.1911	23.2217	23.1738
3.85595	0.271028	A8K3Z5;Q8NFH5;C9IYQ7;F8WCF5;F8WEL4;A8K0N6;C9JIY9	Nucleoporin NUP53	NUP35	858	4	34.814	0	9.7835	54032000	42	21.7564	21.602	21.6197	21.7037	21.7862	21.7957	22.1006	22.1133	21.9522	21.8225	22.0585	22.0321	21.974	21.9334	21.848
3.8529	0.271057	A0A024R0R9;P54920;M0R0Y2;M0R2M1;M0R213;M0R0I4;M0QZM9;M0QZN5;M0R031;M0R058	Alpha-soluble NSF attachment protein	NAPA	62	7	33.232	0	18.149	91204000	66	22.5749	22.5924	22.5941	22.4197	22.4459	22.3897	22.7474	22.7236	22.7605	22.9163	22.8264	22.9215	22.7421	22.7058	22.6211
3.22446	0.271745	Q13428;Q59FZ2	Treacle protein	TCOF1	2090	14	152.1	0	24.859	184970000	74	23.4563	23.5365	23.5677	23.4853	23.4594	23.3914	23.786	23.7263	23.8073	23.9232	23.838	23.9232	23.5709	23.5546	23.6609
2.62445	0.27321	C9J2Y9;B4DHJ3;P30876;C9J4M6;B4DR40;B4DH29;A0A1W2PPT5;B2WTN6	DNA-directed RNA polymerase;DNA-directed RNA polymerase II subunit RPB2	POLR2B	1140	7	133.06	0	14.673	57346000	46	21.8119	21.9582	21.9722	21.6946	21.6455	21.698	21.9212	21.9683	21.9099	22.2859	22.1912	22.2268	22.0341	22.0588	22.0333
2.34761	0.274274	Q03252;A0A0A7M1X5	Lamin-B2	LMNB2	2039	6	69.948	0	13.6	54411000	52	21.7227	21.872	21.727	21.6814	21.613	21.6627	22.0085	21.7812	21.9451	22.2637	22.0887	22.2128	22.0036	21.8161	21.7668
3.18511	0.274413	P22059;B4DR25	Oxysterol-binding protein 1	OSBP	1792	6	89.42	0	12.486	62195000	41	21.932	21.9147	22.1708	21.9311	22.0235	21.8393	22.1874	22.053	22.0986	22.2029	22.4071	22.3653	22.2778	22.3191	22.2757
2.4918	0.275808	A8K5T7;Q9Y2Z0;A8K7W3;B4DYC6;Q9P1S2	Suppressor of G2 allele of SKP1 homolog	SUGT1	885	11	41.052	0	28.405	218610000	92	23.8309	23.8879	23.7748	23.6631	23.6625	23.6138	23.8899	23.7381	23.9049	24.1648	24.0198	24.0422	24.3086	24.0526	24.0111
3.35896	0.276725	A0A0S2Z4Z0;Q96PK6;Q59GV2;B4DNG4;A0A0S2Z567;A0A0A6YYI9;A0A0S2Z5V2;F8WDX3;A0A0A0MSL8;B8ZZ74	RNA-binding protein 14	RBM14	639	13	69.491	0	30.995	390500000	127	24.6538	24.6288	24.6109	24.555	24.5422	24.5043	24.9349	24.925	24.9384	24.9737	24.9654	24.9534	24.721	24.6632	24.6577
2.25476	0.278177	A0MZ66	Shootin-1	KIAA1598	784	15	71.639	0	37.862	187680000	126	23.638	23.5885	23.6389	23.4232	23.3511	23.3969	23.8367	23.7964	23.8395	23.8963	23.9382	24.0288	23.6421	23.5006	23.5798
2.93968	0.27929	J3QQZ9;V9HW45;Q53FP0;Q9NVS9;A0A286YFL3;J3QQV6	Pyridoxine-5-phosphate oxidase	PNPO;HEL-S-302	1556	6	27.312	0	25.482	143200000	53	23.1732	22.9316	22.997	23.0176	23.1574	23.0921	23.2195	23.3213	23.2075	23.4234	23.5962	23.5009	23.1907	23.3778	23.2297
2.6446	0.279462	Q53GG0;Q9UHB6;B4DN52;F8VS07;B3KTW2;F8VQE1;F8VRN8;F8VVQ7;F8VTU2	LIM domain and actin-binding protein 1	LIMA1	2190	5	85.253	0	8.2204	30491000	17	20.9339	20.9166	20.9838	20.7792	20.8184	20.7696	21.3033	21.3569	21.1253	21.2999	21.1763	21.1696	21.0716	20.892	20.9225
1.9733	0.27954	B7Z9X2;B4DY36;A0A024R6E3;Q13573;G3V4X8;Q6I9S2;G3V3A4;B4DEG7;Q9ULA6;Q0D2M5;Q6P151;G3V5R3	SNW domain-containing protein 1	SNW1	229	7	53.022	0	13.131	76841000	42	22.2785	22.3002	22.073	22.2258	22.1943	22.197	22.6662	22.5863	22.6015	22.6762	22.5289	22.7184	22.2089	22.1468	22.286
2.55764	0.280002	A0A0S2Z3B0;A0A0S2Z316;A0A024RDL8;P04424;B4DU69;F8W943;Q6XYD2;H7C0S8	Argininosuccinate lyase	ASL	443	5	39.789	0	11.685	70172000	57	22.2071	22.1318	22.1616	21.9987	22.131	21.9987	22.3119	22.2268	22.3061	22.5814	22.669	22.5655	22.2672	22.2267	22.3086
1.94795	0.282077	Q53HN4;O00273;A0A024R4H5;K7ERT1	DNA fragmentation factor subunit alpha	DFFA	1587	5	36.594	0	13.028	56347000	40	21.8611	22.0692	21.9837	21.606	21.6757	21.8101	21.8975	22.1572	22.1317	22.2487	22.2489	22.4492	21.9143	22.0645	21.9355
2.48652	0.282214	A0A024R9V7;Q8IWE2;B4DL61;B4E1Z8;B3KSS5	Protein NOXP20	LOC92689;FAM114A1	337	4	60.741	0	6.7257	16014000	13	NaN	NaN	NaN	20.3762	20.3855	20.2804	NaN	NaN	NaN	NaN	NaN	NaN	20.5721	20.6454	20.6713
3.16212	0.289362	P48047;Q53HH2;H7C0C1;H7C086;H7C068	ATP synthase subunit O, mitochondrial	ATP5O	1904	7	23.277	0	16.604	142920000	47	22.9709	23.0834	22.9663	23.3664	23.2095	23.0493	23.4102	23.5121	23.4516	23.3795	23.4039	23.5589	23.2932	23.2768	23.2867
1.91981	0.29081	B1AMU7;B1AMU3;Q9Y3B2;R4GNH9;R4GMQ7;B1AMU4	Exosome complex component CSL4	EXOSC1	960	2	17.789	0	3.9404	21861000	24	20.6602	20.5098	20.4985	20.2693	20.4775	20.1812	20.756	20.7584	20.7211	20.9529	20.9577	20.8967	20.438	20.4719	20.5596
2.38979	0.292018	Q59EK1;Q5VU08;Q9UEY8;Q53FL4	Gamma-adducin	ADD3	2205	6	78.213	0	10.701	49492000	26	21.4971	21.6481	21.6804	21.5441	21.4856	21.6535	21.8399	21.9277	21.6667	21.9773	22.2162	22.0602	21.6933	21.6494	21.8605
2.1863	0.292133	Q15056;Q75MU1;B4DMV6;Q75MU2;A4D198;Q75MT8	Eukaryotic translation initiation factor 4H	EIF4H;WBSCR1	2140	9	27.385	0	22.268	319530000	66	24.4465	24.4523	24.3083	24.0714	24.1275	24.1502	24.5117	24.4338	24.4955	24.8326	24.7505	24.7297	24.4101	24.4608	24.3389
4.36595	0.292491	E7EV99;E7ENY0;P35611;Q4TT76;H0Y9H2;Q96D30;A0A0A0MSR2;D6RF25;B4DPW4;D6RJE2;H0YFD8;H0YG19;Q16155;D6RAH3	Alpha-adducin	ADD1;LA04NC01-25A3.2-001	1410	8	70.055	0	19.305	86736000	46	22.409	22.3972	22.5379	22.4232	22.319	22.3	22.5473	22.6314	22.683	22.8467	22.7932	22.755	22.6169	22.7182	22.62
3.74465	0.294352	H9ZYJ2;P10599	Thioredoxin	TXN	1530	6	11.737	0	17.975	2368900000	72	27.1365	27.2197	27.2037	27.1305	27.1044	27.1157	27.3006	27.333	27.3871	27.5712	27.6471	27.6283	27.412	27.3695	27.3659
3.2637	0.295017	Q59GU6;Q13596;Q53HL9;Q53GY8;H0YK42;H0YK43	Sorting nexin-1	SNX1	2100	11	50.099	0	23.766	169010000	55	23.3773	23.194	23.3012	23.4103	23.3511	23.346	23.6195	23.7472	23.629	23.7255	23.7851	23.7639	23.3888	23.5139	23.4521
5.3331	0.295181	B4DPW5;E9PGZ1;A0A140VKA0;B7Z6G4;E7EX44;Q05682;Q9NYG1;C9J813;B4E3I0;Q6PJM5;Q6P707;Q7Z2Y9;Q05DR4;Q5HY93;C9JEK3	Caldesmon	CALD1	722	10	57.413	0	21.925	179310000	95	23.5138	23.4826	23.4967	23.3627	23.4131	23.3839	23.7743	23.6814	23.7043	23.8947	23.7557	23.7552	23.765	23.5956	23.7095
2.55426	0.29537	F8W8I6;Q59G98;P31483;C9JTN7;E5RGV5;H7BY49;E5RG67;B4E0E5;E7ETC0;A6NKZ9;F8WE16	Nucleolysin TIA-1 isoform p40	TIA1	1471	6	42.835	0	13.637	82290000	52	22.2805	22.3381	22.2996	22.1676	22.1375	22.2836	22.4578	22.5289	22.7476	22.8033	22.6056	22.7202	22.2884	22.3499	22.417
3.91079	0.297173	Q9Y2W1	Thyroid hormone receptor-associated protein 3	THRAP3	2503	14	108.66	0	35.353	326040000	140	24.2753	24.4285	24.4079	24.2605	24.3001	24.2462	24.554	24.6099	24.5563	24.7699	24.7614	24.747	24.5987	24.5176	24.4376
3.82707	0.297554	B2R802;P09012;M0QZG7;M0R268;M0R221;M0R2B8;M0QXK2;M0R0G9;B4DDC7	U1 small nuclear ribonucleoprotein A	SNRPA	1001	8	31.307	0	11.046	280150000	53	24.1175	24.2013	24.2859	23.9769	23.8631	23.998	24.3665	24.4923	24.4297	24.3064	24.3217	24.3533	24.3469	24.3703	24.3549
2.48134	0.298177	Q99447;B7Z4W6;B3KSC8;I3L1R7;I3L3V9;I3L1L9;I3L2Q1;I3L1C4;I3L1F9	Ethanolamine-phosphate cytidylyltransferase	PCYT2	2369	10	43.835	0	22.961	220230000	92	23.9137	23.8196	23.7938	23.5487	23.6094	23.6795	24.0304	24.0159	23.9455	24.1495	24.2191	24.3071	23.8763	23.8371	23.8498
1.84318	0.298407	J3QKS7;B4DGM3;A0A024R1S7;Q969G3;J3KT85;J3QR61;C0IMW8;K7EMQ8;H7C048;J3QKX6	SWI/SNF-related matrix-associated actin-dependent regulator of chromatin subfamily E member 1	SMARCE1	93	6	33.433	0	12.054	40296000	40	21.3662	21.3237	21.4113	21.0416	21.3613	21.1605	21.8182	21.4618	21.6112	21.7766	21.8623	21.6809	21.3401	21.2135	21.4178
2.31458	0.29919	P09496;F8WF69;C9J8P9	Clathrin light chain A	CLTA	1741	4	27.076	0	10.436	262930000	35	24.2078	24.1147	24.1161	23.9888	23.7849	23.8796	24.411	24.1905	24.4243	24.5642	24.379	24.459	24.2277	24.0682	24.1066
1.75609	0.300731	C9J8T6;Q14061	Cytochrome c oxidase copper chaperone	COX17	1321	1	10.853	0.00045393	2.8696	37453000	28	21.0092	21.1927	21.246	21.2733	21.2096	21.3212	21.2216	NaN	21.2729	22.0076	21.5691	21.6524	21.5141	21.4714	21.366
2.44189	0.30111	U3KQC1;A0A0A0MQU0;Q9BV38;K7EIR0;K7EML4	WD repeat-containing protein 18	WDR18	527	5	43.237	0	12.451	83354000	40	22.4312	22.3519	22.3903	22.3798	22.1817	22.2441	22.4669	22.5844	22.442	22.9174	22.9192	22.7066	22.6779	22.4118	22.5521
2.30047	0.301927	A0A024R0R4;Q9UBE0;M0QZS6;B3KNJ4;M0QX65;M0QYM8;M0R054;B4DY66;M0R375;M0R286;M0QYP2	SUMO-activating enzyme subunit 1;SUMO-activating enzyme subunit 1, N-terminally processed	SAE1	60	12	38.449	0	23.797	165820000	93	23.0501	23.2232	23.0881	23.322	23.4342	23.3399	23.2399	23.3853	23.3551	23.6305	23.6764	23.6508	23.7958	23.5346	23.635
3.57348	0.30235	Q53HG7;Q14247;A0A024R5M3;Q76MU0;B3KRK4;B4E358;H0YCD9;H0YEV2;A0A0B6XJY7	Src substrate cortactin	CTTN;EMS1	2116	16	61.557	0	38.474	488130000	149	24.9374	24.9614	24.9511	24.7982	24.7779	24.7419	25.1589	25.0183	25.139	25.3546	25.2702	25.3269	25.0484	25.0489	25.1078
2.34914	0.303078	Q13409;A0A140VKE9;Q59GU5;B4DPZ3;E7EQU2;E7EQL5;E7EV09;E7EMU4;E7ESD3;Q9H5W7;B4DX93;E7ETL8;E9PGG1;E7ET01;E7ERH4;E7ERR6;E7EUM4;E7EU01;Q53SA6	Cytoplasmic dynein 1 intermediate chain 2	DYNC1I2	729	7	71.456	0	15.863	203320000	62	23.5915	23.636	23.7884	23.5337	23.4987	23.6063	23.8906	23.9092	23.7936	24.1011	24.1053	24.2505	23.709	23.7016	23.7487
2.07441	0.30348	B7Z341;F8WBF9;B7ZLZ9;B7Z323;Q5TH30;Q9UGV2	Protein NDRG3	NDRG3	1268	6	29.72	0	13.619	92092000	47	22.5605	22.6128	22.5817	22.405	22.375	22.4994	22.8284	22.6301	22.7232	23.1515	23.0522	23.0643	22.5956	22.5919	22.646
2.56311	0.303807	Q96G03;Q4W5D6;E9PD70;E7ENQ8	Phosphoglucomutase-2	PGM2	2351	9	68.283	0	20.316	122690000	50	23.1289	22.8992	23.1303	22.7821	22.7387	22.8001	23.0976	23.006	23.1943	23.3213	23.4052	23.345	23.3026	23.2465	23.0347
3.23933	0.304546	Q5TD07;B3KPX6;A0A024QZT9;P16083;Q5TD05;Q59EN2;A2A2U4	Ribosyldihydronicotinamide dehydrogenase [quinone]	NQO2	34	3	21.537	0	6.5263	36787000	28	21.2793	21.2416	21.292	21.2182	20.9416	21.0222	21.442	21.3331	21.3556	21.6696	21.4151	21.5784	21.5652	21.4912	21.3831
3.04887	0.305094	A0A024R1K7;Q04917;B2R6N6;Q9H4N8;A2IDB2;F8WEB6;A2IDB1	14-3-3 protein eta	YWHAH	84	10	28.218	0	36.49	563020000	90	25.2219	25.1505	25.1588	24.9562	24.9887	24.9558	25.3201	25.198	25.2586	25.6082	25.4727	25.582	25.3539	25.3258	25.2743
1.9185	0.305151	P67809;Q6PKI6;H0Y449;Q7KZ24;A0JLU4;C9J5V9;Q2VIK8	Nuclease-sensitive element-binding protein 1	YBX1	2017	10	35.924	0	25.825	1352500000	130	26.3985	26.3046	26.3928	26.2121	26.2763	26.2921	26.6395	26.5267	26.5985	26.915	26.897	26.9214	26.3818	26.2692	26.4118
2.53751	0.305257	O75380;Q6IBC4;D6RBT3	NADH dehydrogenase [ubiquinone] iron-sulfur protein 6, mitochondrial	NDUFS6	1651	2	13.711	0	3.2136	13337000	9	NaN	19.888	19.8097	19.5519	19.7701	19.6933	20.0258	19.9508	19.9837	20.2773	20.1307	20.2866	19.8282	19.9284	20.0194
1.90016	0.307539	P49207;A0A024RDH8;Q5MK14	60S ribosomal protein L34	RPL34	436	4	13.293	0	7.7919	561500000	43	25.1113	25.0721	25.0283	24.9631	24.9094	24.9785	25.548	25.2342	25.4476	25.7667	25.189	25.4172	25.1893	24.935	25.135
1.9053	0.309389	O43491;E9PHY5;E9PK52;E9PII3;Q59FD8;I6L9B1;Q6R5J7;B4DJ76;E9PIG0;Q9UG62;E9PQD2;Q6ZSX4;E9PRG1;O60642;E9PQN0;E9PMV8;H0Y5B0;Q9H1C6;E9PJP4;E9PN54;E9PPC9;E9PMG5	Band 4.1-like protein 2	EPB41L2	1430	14	112.59	0	30.009	170390000	92	23.366	23.4507	23.547	23.2009	23.1744	23.3126	23.4152	23.3083	23.3226	23.8304	23.8603	23.7479	23.8194	23.7437	23.8143
4.33254	0.310276	O14776;G3V220;B7Z921	Transcription elongation regulator 1	TCERG1	1601	7	123.9	0	12.528	54830000	44	21.7419	21.7722	21.6894	21.7614	21.6437	21.7246	22.1243	21.849	22.029	22.171	22.0867	22.1291	21.8343	22.0046	22.0643
5.92272	0.311805	P25786;V9HW55;F5GX11;B4E0X6;B4DEV8;F5H112	Proteasome subunit alpha type-1;Proteasome subunit alpha type	PSMA1;HEL-S-275	1809	10	29.555	0	19.786	398060000	68	24.4959	24.5126	24.6441	24.6229	24.5498	24.5981	24.8692	24.8513	24.8981	25.0065	24.8313	24.9996	24.8753	24.8043	24.8056
1.84379	0.312405	B5BU83;P16949;A2A2D0;Q59G27;Q96CE4;A0A140VJW2;Q5ISP9	Stathmin	STMN1	1256	6	17.33	0	15.166	585360000	86	25.2389	25.356	25.3319	24.9766	24.998	25.0256	25.4076	25.5007	25.4617	25.6826	25.7484	25.7533	25.3017	25.2363	25.1099
4.98727	0.320877	B4DFP5;I3L1P5;B4E1E2;A0A0S2Z4Q4;A0A0S2Z4R4;O14964;I3L165	Hepatocyte growth factor-regulated tyrosine kinase substrate	HGS	632	4	25.462	0	6.6089	39841000	27	21.2572	21.2709	21.3048	21.3158	21.2508	21.1333	21.6292	21.6271	21.7357	21.6835	21.5226	21.5568	21.5237	21.4334	21.4752
2.61007	0.323375	H0YLP6;H0YMF4;H0YKD8;P46779;Q59F34	60S ribosomal protein L28	RPL28	1505	4	9.657	0	6.9346	378670000	31	24.3506	24.2838	24.419	24.5279	24.6428	24.7214	24.8715	24.687	24.6785	25.0409	25.0023	24.9467	24.6452	24.8237	24.6328
4.43967	0.323441	H0YN26;Q6PKH8;Q08AJ6;P39687;Q3KPI8;O95626;O43423	Acidic leucine-rich nuclear phosphoprotein 32 family member A	ANP32A	1509	6	19.997	0	12.766	410650000	59	24.544	24.5048	24.3173	24.3991	24.3663	24.3568	24.64	24.6611	24.6169	24.7359	24.6765	24.8362	24.9258	24.841	24.7101
5.78258	0.323768	Q53XC0;P05198;Q5IST9;H0YJS4;G3V4T5;B4DM12	Eukaryotic translation initiation factor 2 subunit 1	EIF2S1	1720	17	36.112	0	46.937	434420000	115	24.7352	24.7322	24.6456	24.6478	24.6868	24.5621	24.8832	24.9724	24.9371	25.1015	25.0498	25.0461	25.0825	24.9002	24.9557
3.82662	0.324125	Q53EY9;Q8NEZ5;H3BTH6;B4DFX7;H3BTR7;H3BRE0;H3BVA4;H3BUC1	F-box only protein 22	FBXO22	2183	5	44.478	0	11.611	80974000	35	22.3247	22.2475	22.3094	22.2476	22.2087	22.2271	22.5217	22.4848	22.3996	22.7659	22.8605	22.6234	22.5414	22.5276	22.5396
1.7277	0.3245	A0A0S2Z4Y4;A0A0S2Z5H3;Q14677;H0YD52	Clathrin interactor 1	CLINT1	638	5	68.259	0	11.916	64606000	34	21.8711	21.7852	22.1594	21.9992	22.0371	22.1252	22.238	22.3562	22.2909	21.9643	22.0007	22.134	22.6704	22.6813	22.5506
2.12073	0.324557	Q53XX5;Q14011;K7ENX8;K7ELV6;K7EJV5;Q6ZR81;K7ELT6;B4E2A3;K7EJV1;K7EMY9;K7EPM4;K7ER40;K7EQR7;D6W5Y5	Cold-inducible RNA-binding protein	CIRBP	2110	3	18.648	0	7.874	123450000	41	23.1225	23.1021	23.005	22.7356	22.7715	22.7463	23.2874	23.1208	23.2388	23.413	23.4025	23.5873	22.9841	23.0376	23.0742
2.79342	0.325063	O14745;B2R6A3;J3QRP6;B3KSV9;J3QRA3	Na(+)/H(+) exchange regulatory cofactor NHE-RF1;Na(+)/H(+) exchange regulatory cofactor NHE-RF	SLC9A3R1	1600	11	38.868	0	25.452	621580000	119	25.3367	25.3681	25.3955	25.1827	25.0974	25.0483	25.5263	25.4914	25.5538	25.7765	25.7244	25.7844	25.3988	25.4268	25.3863
3.43106	0.327413	Q8WW12	PEST proteolytic signal-containing nuclear protein	PCNP	2321	5	18.925	0	12.35	97055000	55	22.5361	22.47	22.4494	22.71	22.6142	22.4085	22.9544	22.9717	22.9869	22.9391	23.003	22.7567	22.7527	22.6222	22.7423
2.74911	0.32831	Q13257	Mitotic spindle assembly checkpoint protein MAD2A	MAD2L1	2083	3	23.51	0	5.4211	29114000	13	20.9323	20.9379	20.8961	20.6667	20.8021	20.493	21.0887	20.896	20.9805	21.1962	21.0862	NaN	21.1505	21.2672	21.2652
2.63731	0.32892	B2RA03;A0A024RAY2;P05783;I6L965;F8VZY9;CON__H-INV:HIT000015463;CON__Q92764;C4AM86;CON__Q497I4;A0A024R1T2;Q92764	Keratin, type I cytoskeletal 18	KRT18	368	21	48.029	0	94.814	4780900000	324	27.8918	27.8144	27.911	28.1778	28.2377	28.2682	28.3774	28.221	28.3326	28.2709	28.3053	28.2904	28.663	28.523	28.428
1.9266	0.3293	A8K525;A0A0S2Z4Z9;Q15233;H7C367;C9JYS8;C9IZL7;C9J4X2;A0A0S2Z4E7	Non-POU domain-containing octamer-binding protein	NONO	640	13	54.287	0	34.125	441600000	106	24.4713	24.4203	24.3485	24.6351	24.6509	24.5781	24.9113	24.3931	24.7989	24.8192	24.7659	24.7271	24.7838	25.2988	25.1221
7.19789	0.329876	P62312	U6 snRNA-associated Sm-like protein LSm6	LSM6	2001	2	9.1275	0	3.3105	34531000	17	21.0277	21.0825	21.063	21.0527	21.0436	21.1011	21.4222	21.4037	21.3246	21.4364	21.4234	21.4639	21.2344	21.407	21.4091
5.54301	0.33017	A0A1W2PPZ5;P23193;B7Z4W0;A0A1W2PRL9;E5RIS7;E5RJ93;B7Z4S1;A0A0A0MT58;Q6IB64;Q15560;E5RK46;A0A1W2PS15;E5RFI1;A0A1W2PPV7;Q5JRI7	Transcription elongation factor A protein 1	TCEA1	768	11	33.935	0	23.908	162310000	80	23.3351	23.3116	23.1658	23.3196	23.2402	23.2507	23.657	23.5286	23.4848	23.6654	23.5478	23.7736	23.5517	23.5688	23.6285
2.57375	0.330645	A0A024RDG1;O60763	General vesicular transport factor p115	VDP;USO1	433	17	107.89	0	42.146	326150000	170	24.2972	24.3625	24.3213	24.2208	24.2333	24.2414	24.3826	24.4336	24.4072	24.8369	24.9313	24.8413	24.4705	24.541	24.646
3.40333	0.333304	A8K964;Q9H307;B4DTD4;G3V5F0;G3V579;B4E392	Pinin	PNN	922	11	81.541	0	23.102	142390000	49	23.2453	23.007	23.0265	23.011	23.1369	22.9116	23.5293	23.1525	23.5709	23.3906	23.5315	23.4462	23.353	23.2829	23.2502
2.45003	0.334622	B4E327;B3KV00;A0A0D9SF70;G5E9L0;Q8N6H7;H0YDN9;E9PQP3;E9PIY6;E9PMU9	ADP-ribosylation factor GTPase-activating protein 2	ARFGAP2	585	3	41.177	0	6.4456	29734000	20	21.1162	21.0375	20.9582	20.6957	20.5009	20.6419	21.1691	21.2528	21.1306	21.3214	21.2883	21.1962	21.0843	20.982	21.0126
3.68605	0.334923	B4DX01;F6TLX2;Q9Y3E8;B3KV49;B7Z403;A8K8F0;Q9HC38;I3L3Q4;I3L1I0;I3L1F4	Glyoxalase domain-containing protein 4	GLOD4	1224	11	30.52	0	26.768	279660000	75	24.1025	24.0489	24.0078	23.978	24.0058	24.096	24.3482	24.1541	24.251	24.5913	24.5584	24.5201	24.4011	24.2434	24.3053
3.10126	0.338031	O95218	Zinc finger Ran-binding domain-containing protein 2	ZRANB2	1677	5	37.404	0	9.7794	63103000	41	21.9794	21.9846	22.116	21.8442	21.8548	21.6764	22.1692	22.0355	22.1357	22.4069	22.1444	22.4216	22.3152	22.418	22.1788
2.2331	0.341058	J3QRS3;P19105;O14950;Q53HL1;Q2F834;Q71U02;Q6IBG1;P24844;J3KTJ1	Myosin regulatory light chain 12A;Myosin regulatory light chain 12B;Myosin regulatory light polypeptide 9	MYL12A;MYL12B;MYL9	1558	7	20.457	0	16.79	140260000	43	23.1359	23.2052	23.1614	22.8404	22.9394	22.9715	23.5888	23.5992	23.5451	23.5068	23.4862	23.4428	23.1136	23.099	23.069
2.81681	0.341223	B4DDC8;B3KXL8;Q6IAU5;B2R665;O15355;Q96IN7;Q59GB2	Protein phosphatase 1G	PPM1G	981	12	56.134	0	33.495	321240000	89	24.3479	24.3012	24.2071	24.2187	24.2113	24.1603	24.5613	24.475	24.5301	24.9155	24.7415	24.8227	24.4505	24.4092	24.3352
2.67268	0.342842	Q96C86;Q53G42	m7GpppX diphosphatase	DCPS	2344	4	38.608	0	7.6268	32983000	24	20.921	20.994	20.8101	21.0923	20.9459	20.8256	21.3248	21.0806	21.051	21.6179	21.1983	21.5623	21.1344	21.2082	21.2917
3.16684	0.342869	E5RIW3;Q6FGD7;E5RJD8;O75347;E5RHG6;E5RIX8	Tubulin-specific chaperone A	TBCA	1404	10	10.08	0	27.839	542960000	125	25.2119	25.017	25.1381	24.7901	24.7733	24.8846	25.2661	25.2431	25.1293	25.4784	25.3859	25.4546	25.2284	25.2322	25.3905
3.51542	0.345046	A0A087WWM4;Q9P2T1;Q6PKC0;H0YNJ6;F8WAN9;H0YLV5;H0YMB3;Q7Z527;Q86SZ5;H0YLB8;H0YK13;H0YN22;H0YK71;H0YNS9;H0YNH0;H0YMW6;P36959;H0YMV5;H0YMR9;H0YN74;H0YKK3;H0YMG3;A0A0B4J281;H0YKE1	GMP reductase;GMP reductase 2	GMPR2	481	9	38.217	0	14.85	176370000	50	23.3941	23.1975	23.133	23.229	23.2611	23.251	23.5751	23.5286	23.416	23.6822	23.8473	23.7935	23.3898	23.5148	23.5568
1.72374	0.346481	J3KRU1;J3QL26;J3KSB0;J3QLA6;J3QQV0;B2RCG9;A8K923;Q8TF05;B4DEZ8	Serine/threonine-protein phosphatase 4 regulatory subunit 1	PPP4R1	918	2	11.198	0.00089969	2.8066	7459100	18	NaN	19.2333	NaN	18.7293	19.0318	18.8556	NaN	19.5244	19.2037	19.2584	19.505	19.5535	19.0183	19.221	19.1877
2.37491	0.347127	O15305;H3BV55;A0A0S2Z4J6;B2R6D4;A0A291FGD1;H3BPH4;B7Z3M6;B7Z419;H3BRM0;B7Z6A1;Q59F02;B7Z922;H3BM92;H3BNY9;H3BT06;H3BV34;H3BR08	Phosphomannomutase 2;Phosphomannomutase	PMM2	630	4	28.082	0	9.2986	108680000	38	22.6704	22.5551	22.5634	22.7769	22.7099	22.6327	22.7443	22.6381	22.7432	23.1237	23.0022	23.0702	23.194	23.1982	23.2728
3.28346	0.349518	Q6IPJ9;O00515;Q63HQ8;E9PDI4;A0A0J9YVY2;A0A0J9YYF6;A0A0J9YW63;H0Y901	Ladinin-1	LAD1;DKFZp686M21196	1593	10	57.101	0	20.211	104240000	84	22.8562	22.6382	22.7364	22.5699	22.5228	22.5258	23.108	23.0261	23.0214	23.148	23.2064	22.9758	22.819	22.8337	22.7812
2.93597	0.350796	B4DHS5;A0A024R7I5;Q9NXH9;A8K8L2;K7EQQ8;A0A024R7G3;K7EQU7;B4E3A3;K7EQY6;K7EMZ2;K7ENI9;K7ERR5;K7EJX9	tRNA (guanine(26)-N(2))-dimethyltransferase	TRMT1	268	5	58.38	0	9.4803	32191000	18	20.9052	21.2215	21.1626	20.8493	20.9206	20.7946	21.1498	21.297	21.2777	21.5258	21.5247	21.4836	21.2613	21.1267	21.2914
5.62046	0.351944	B2RDE8;P51858;A8K8G0;B7Z958;B7Z525	Hepatoma-derived growth factor	HDGF	1039	15	26.805	0	31.842	446600000	113	24.6687	24.6698	24.5961	24.7572	24.69	24.7669	24.94	25.0482	24.9685	25.101	24.9376	24.9847	25.0532	25.1975	25.1597
1.87352	0.355165	P35221;B4E2G8;G3XAM7;B4DU00;B4DKT9;P26232;Q49AD3;E5RJ41;E5RIB1;H0YBB8;B3KSR8;E5RHV7;F6KRI5;A0A0A0MTJ6;E5RG03;E5RGY6;A0A0A0MRI5	Catenin alpha-1	CTNNA1	1206	6	100.07	0	10.059	45962000	33	21.6381	21.6656	21.6329	21.2911	21.3084	21.2762	21.7336	21.8804	21.7864	22.1361	22.158	22.0328	21.7283	21.3769	21.5826
5.91312	0.357635	Q5SQT9;B2R679;Q9NR31;H0Y5E8;Q6FID4;Q8NG23;Q53F37;Q9Y6B6;X1WI22;D6RAA2;Q5SQT8;Q9H029;D6RDB2;D6RD69	GTP-binding protein SAR1a;GTP-binding protein SAR1b	SAR1A;SARA1;SAR1B	982	3	22.367	0	7.4935	146630000	32	23.039	22.9536	23.0455	23.2601	23.1429	23.1318	23.523	23.3655	23.4401	23.4354	23.4021	23.3972	23.4959	23.523	23.4961
1.43651	0.358379	F5H345;P08397;F5GY90;A0A1W2PNU5;F5H226;Q6LER4;B5U9V4;F5H4W5;F5H4X2;F5H0P4;Q68Y91	Porphobilinogen deaminase	HMBS	1455	3	35.761	0	3.8435	25721000	6	NaN	NaN	NaN	20.9513	20.9992	20.6532	NaN	21.1234	NaN	NaN	21.5804	21.1874	20.9851	21.2866	21.1945
2.97077	0.358901	Q6FI81;H3BV90;H3BT65;H3BUG4;B4DHB9;H3BPG7;H3BQ23;H3BTZ8	Anamorsin	CIAPIN1	2246	10	33.582	0	21.596	153070000	89	23.2998	23.1818	23.229	23.099	23.0212	23.155	23.3766	23.3789	23.4069	23.4747	23.8306	23.637	23.6809	23.6836	23.2397
1.69459	0.358916	D3DN77;A0A024R3Z6;Q53FN7;Q7L1Q6;B3KU41;C9IZ80;H0Y503	Basic leucine zipper and W2 domain-containing protein 1	hCG_2022736;BZW1	151	4	30.768	0	7.8767	80529000	24	22.4884	21.6296	NaN	22.3116	22.3308	22.5145	22.3265	22.6698	22.4296	22.6874	22.6173	22.7481	22.6831	22.5946	22.7686
4.67832	0.359451	P14324;B3KMW3;A0A087X1D8;A0A087X090;A0A087WVN4;A0A087WTP2	Farnesyl pyrophosphate synthase	FDPS	1763	6	48.275	0	16.225	248390000	73	23.9096	23.9592	23.7984	23.8954	23.798	23.8743	24.1497	24.1755	24.1238	24.3896	24.3805	24.4163	24.1186	24.1705	24.1628
4.54155	0.363455	Q5T123;Q86Z22;D3DPK5;Q9H299	SH3 domain-binding glutamic acid-rich-like protein 3	SH3BGRL3;HEL-S-297	1373	3	9.3804	0	7.7388	60450000	37	21.9197	21.9306	21.9684	21.7352	21.8301	21.6863	22.178	22.2096	22.2242	22.4798	22.2046	22.1642	22.128	22.1412	22.1468
3.12336	0.365612	D6RB01;Q9Y6X4;D6RC41;D6R953	Soluble lamin-associated protein of 75 kDa	FAM169A	1384	11	68.054	0	26.888	111740000	52	22.6532	22.7202	22.579	22.7075	22.7578	22.6786	22.7799	22.7444	22.8588	23.2055	23.1366	23.141	23.2119	23.2312	23.1258
3.93182	0.370276	Q8WWM7;A0A024QZC0;A0A024QZB7;A0A024QZ91;H3BUF6;H3BSK9;H3BSQ5;H3BUE3;H3BRB0;A0A0C4DGL7	Ataxin-2-like protein	ATXN2L	2322	16	113.37	0	33.639	274660000	142	24.1002	24.0493	24.1972	23.9689	23.9318	23.9396	24.4361	24.4569	24.4156	24.5212	24.5462	24.568	24.223	24.2064	24.2397
2.23081	0.370359	A0A024R326;Q6IPI1;P47914	60S ribosomal protein L29	RPL29	129	2	17.553	0	4.1175	382430000	43	24.6716	24.3623	24.3582	24.4158	24.5669	24.6186	24.828	24.8783	24.7198	25.0981	25.2508	25.1683	24.646	24.6903	24.5434
2.88819	0.371136	B4DJ81;E5KRK5;P28331;Q9P1A0;A0A291FIZ5	NADH-ubiquinone oxidoreductase 75 kDa subunit, mitochondrial	NDUFS1	1152	6	66.921	0	14.04	49054000	36	21.6158	21.5373	21.8201	21.5095	21.2408	21.3872	21.7048	21.7979	21.7186	21.9574	22.0957	22.1483	21.8917	21.8162	21.8759
2.38867	0.37409	A0A024R9I0;P21283;E7EV59;B7Z593	V-type proton ATPase subunit C 1	ATP6V1C1	332	5	43.941	0	8.331	49058000	26	21.576	NaN	21.5945	21.3434	21.5008	21.431	21.8719	21.6154	21.6415	22.2506	21.8821	21.8388	22.1584	21.6665	21.844
2.40547	0.375288	P58546;Q69YG1;C9JL85	Myotrophin	MTPN;DKFZp761E1322	1969	4	12.895	0	7.3926	124980000	25	22.7416	22.6165	22.7686	22.8248	22.8976	23.163	23.1459	22.9453	23.0972	23.486	23.2743	23.4526	22.8819	23.3901	23.2224
3.02676	0.37564	K7EPS6;Q7Z4V5;A0A087WX58;K7ERA4	Hepatoma-derived growth factor-related protein 2	HDGFRP2	1573	2	16.804	0	4.4387	40219000	26	21.3048	21.3077	21.3333	20.9895	21.1603	21.0979	21.6522	21.5886	21.5536	21.8702	NaN	NaN	21.5508	21.3874	21.419
3.57836	0.375927	P53602;H3BP35;Q59G80;H3BQ47;H3BRZ1;H3BVC4;Q6XYE3	Diphosphomevalonate decarboxylase	MVD	1949	6	43.404	0	9.6683	100010000	31	22.5727	22.4663	22.5844	22.5643	22.3986	22.4831	22.9581	23.0121	22.8764	22.9822	23.1111	23.0334	22.6807	22.689	22.6444
2.71587	0.376373	Q00534;Q8NI11	Cyclin-dependent kinase 6	CDK6	2030	5	36.938	0	6.5773	47768000	10	21.5053	NaN	NaN	21.6737	21.6834	21.323	NaN	NaN	NaN	21.9762	22.0757	21.8125	21.9351	21.8958	21.841
10.2488	0.380006	Q53FJ5;A0A024QZQ2;C9JIZ6;Q59EN5;P07602;B4DEK5;B4DRB7;Q5BJH1;A0A0J9YXB8	Prosaposin;Saposin-A;Saposin-B-Val;Saposin-B;Saposin-C;Saposin-D	PSAP	29	9	58.14	0	17.667	446290000	87	24.6269	24.5939	24.6461	24.6885	24.6713	24.6577	25.0351	24.9652	24.9602	25.0542	25.0177	25.0447	25.0536	25.0681	25.0481
3.94932	0.381781	Q8N995;A0A024R059;Q01581;D6RIW1	Hydroxymethylglutaryl-CoA synthase, cytoplasmic	HMGCS1	46	6	56.238	0	12.04	66321000	41	21.9997	22.1727	21.9951	21.7804	21.8488	21.8413	22.2573	22.1318	22.3586	22.3984	22.4631	22.5264	22.2175	22.2564	22.2838
3.26202	0.381992	Q5JTJ3;X6R5Z6;B4DM08	Cytochrome c oxidase assembly factor 6 homolog	COA6	2213	3	14.116	0	6.1536	31524000	15	20.9342	21.1305	21.0464	NaN	20.9545	20.8432	NaN	21.3307	21.2969	21.5421	21.5687	21.476	21.1224	21.247	21.3264
2.44356	0.382812	P38159;B4E352;H0Y6E7;H3BT71;Q2VIN3;Q96E39;B3KRG5;H3BUY5;H3BR27;H3BNC1;A0A1B0GUK8;A8K8A6;O75526;Q8N7X1	RNA-binding motif protein, X chromosome;RNA-binding motif protein, X chromosome, N-terminally processed;RNA binding motif protein, X-linked-like-1	RBMX;RBMXL1	1872	14	42.331	0	35.48	792630000	140	25.621	25.5943	25.493	25.5084	25.5991	25.3126	26.0301	25.8361	25.9769	26.3037	25.9947	26.1043	25.7534	25.5618	25.5774
2.36399	0.385226	B3KUF5;B4DKQ5;O60784;B4DJ44	Target of Myb protein 1	TOM1	1102	2	24.74	0	5.3262	29666000	40	21.0869	21.0301	20.9795	20.9041	20.7941	20.8455	21.2609	21.3704	NaN	21.6495	21.3739	21.5643	NaN	20.9936	21.0642
1.97873	0.386999	F5H2U8;F5H2A4;P52926;F6LHU9;Q1M183;F5H6H0;Q8IZX8;Q86U91;B2KX87;D2WHG0;A5Y0M9	High mobility group protein HMGI-C	HMGA2	1453	3	10.767	0	4.3644	52974000	9	21.7515	21.7536	21.7256	21.9356	21.7691	21.4544	22.4476	NaN	21.9135	22.2596	21.8664	22.1061	NaN	NaN	NaN
1.54069	0.388706	Q9H479;B4DH12;B3KNR9	Fructosamine-3-kinase	FN3K	2416	6	35.171	0	12.408	49726000	35	21.7668	21.7426	21.1167	21.6346	21.5073	21.4847	21.7742	22.0135	21.7441	22.0521	22.2174	22.164	21.7498	21.2762	22.3861
1.96115	0.388737	Q53R15;P05976	Myosin light chain 1/3, skeletal muscle isoform	MYL1	1722	2	15.603	0	3.1658	15613000	11	20.1282	20.1499	20.0558	19.9686	19.9744	19.4652	20.2602	20.2817	20.3831	20.6549	20.6097	20.6607	20.0358	20.0701	20.1555
3.78344	0.389737	Q6IAT9;P28072;I3L3X7;A0A087X2I4	Proteasome subunit beta type;Proteasome subunit beta type-6	PSMB6	1822	3	25.357	0	8.6907	281490000	44	24.1553	24.2088	24.1773	23.906	23.9329	23.9233	24.4209	24.4406	24.4562	24.6703	24.5165	24.5954	24.3222	24.2339	24.3072
3.45794	0.390148	Q6IQ30;B1ANR0;Q13310;H0Y5F5;Q15164;H0YCC8;Q53GL4;H0YEU6;Q147Y3;Q3B867;Q59GZ7;B1ANR1;H0YEQ8;H0Y6X6;P0CB38	Polyadenylate-binding protein;Polyadenylate-binding protein 4	PABPC4	2258	11	72.36	0	20.727	231030000	61	23.6828	23.8339	23.6476	23.6203	23.6695	23.7288	23.9611	23.8067	23.9535	23.965	24.1053	24.0698	24.3619	24.3102	24.2523
3.70846	0.392982	Q969Q0;B2R4V2;R4GN19	60S ribosomal protein L36a-like	RPL36AL	970	3	12.469	0	6.9051	229110000	26	23.618	23.7849	23.8387	23.953	23.7014	23.5052	24.1473	23.9979	23.905	24.0506	24.3297	24.2881	24.0859	24.1288	24.2051
1.81338	0.401384	B7Z3V1;P05023;B7Z1Q9;Q53ES0;P13637;A0A0A0MT26;M0R116;B7Z9V4;B1AKY9;B2RAQ4;B7Z3F8;B3KRI1;A0A0S2Z3W6;B3KV59;P50993;B3KNQ8;B7Z1N5;B3KX35;H0Y7C1;B4DIQ8;B3KSY7;B3KW93;B4DHD7;Q53FM3;M0QXF2;A0A0S2Z3D3;Q658V6;E9PRA5;Q13733;P20648	Sodium/potassium-transporting ATPase subunit alpha-1;Sodium/potassium-transporting ATPase subunit alpha-3;Sodium/potassium-transporting ATPase subunit alpha-2	ATP1A1;ATP1A3;ATP1A2	1272	7	112.44	0	14.414	52308000	34	21.8831	21.9278	21.6579	21.6104	21.5721	21.4188	22.1986	22.1253	22.0235	22.4678	22.4999	22.2519	21.7982	21.6947	21.6575
2.49662	0.402012	A0A024R1I3;Q96GD0	Pyridoxal phosphate phosphatase	PDXP	83	4	31.698	0	7.1392	35944000	27	21.0526	21.206	20.9724	21.0448	20.982	21.1504	21.1897	21.2434	21.3883	21.9271	21.5286	21.8595	21.3381	21.3386	21.4172
2.12419	0.402301	V9HWC4;Q6FIE5;Q9NRX4	14 kDa phosphohistidine phosphatase	HEL-S-132P;PHP14;PHPT1	2249	2	13.832	0	4.4464	85484000	22	22.3378	22.5289	22.53	22.1152	22.3349	22.0853	22.522	22.4474	22.6344	23.1575	23.0434	22.998	22.5377	22.6651	22.5135
1.69994	0.403522	B3KN15;Q7LGA3	Heparan sulfate 2-O-sulfotransferase 1	HS2ST1	1068	2	41.871	0.00045126	2.8381	15891000	10	20.6303	20.3313	20.2469	20.2871	20.4114	20.1356	NaN	20.7965	20.6915	NaN	NaN	NaN	NaN	NaN	NaN
2.81018	0.403547	D3DWB6;Q93008;O00507;Q86X58;Q59EZ5;Q6P468	Ubiquitin carboxyl-terminal hydrolase;Probable ubiquitin carboxyl-terminal hydrolase FAF-X	USP9X	1379	7	271.25	0	12.144	40373000	34	21.4214	21.0663	21.1926	21.1023	21.0984	21.2066	21.426	21.3508	21.496	21.7336	22.0059	21.843	21.4655	21.4541	21.4887
1.3669	0.410317	B4DEP6;E7EX17;B4DRM3;P23588;F8W0K0;F8VSC7;F8VP89;F8VX11;F8VYE9;F8VRU1;Q7Z5Y0;B4DS01	Eukaryotic translation initiation factor 4B	EIF4B	1130	8	66.127	0	20.947	545850000	85	25.2921	25.2401	25.2497	24.8364	24.9188	24.8581	25.4794	25.6589	25.4775	25.7376	26.0594	25.8737	24.8624	25.1779	24.9586
3.621	0.412556	Q86U62;Q6IBT1;E9KL30;Q99436;B2RAQ9;Q5TBG5	Proteasome subunit beta type;Proteasome subunit beta type-7	PSMB7	1421	5	30.018	0	10.722	192940000	46	23.3164	23.3277	23.3633	23.6352	23.5075	23.6414	23.8526	23.809	23.6969	24.1037	23.8008	23.9442	24.1574	23.8037	23.732
1.78773	0.414411	A0A0C4DFM1;A0A024QYR3;Q92544;Q6ZTK5;B4DKC1;F8WCN2;F2Z2L1;B4DYH6;B4DH88	Transmembrane 9 superfamily member 4	TM9SF4	2	3	72.54	0	20.036	22508000	14	20.923	NaN	21.126	NaN	NaN	NaN	21.5502	21.5188	NaN	NaN	21.3423	21.3445	NaN	NaN	NaN
3.12524	0.415454	B4DRB3;B4DTN0;A0A024RDV3;Q59HH0;P06400	Retinoblastoma-associated protein	RB1	447	3	93.85	0	7.3298	15994000	21	20.0782	20.1236	19.764	20.0605	19.8223	19.6468	20.2918	20.0789	20.3249	20.5906	20.1877	20.5436	20.4325	20.3375	20.195
3.03398	0.419837	O95721	Synaptosomal-associated protein 29	SNAP29	1682	2	28.97	0	3.4926	12369000	17	19.6801	19.4141	19.7769	19.5542	19.3535	19.3516	19.9522	20.0281	20.0729	20.2636	19.9721	20.0316	19.7201	19.661	19.7727
3.51381	0.427725	P30049	ATP synthase subunit delta, mitochondrial	ATP5D	1834	2	17.49	0	6.1962	98193000	27	22.5521	22.6538	22.4857	22.4553	22.5161	22.4152	22.9345	22.7113	22.8191	23.2496	23.1048	23.2153	22.8631	22.8398	22.7293
5.92432	0.428647	Q9BQ61;B2RE11;K7ELS0;K7ERU7;K7EN60	Uncharacterized protein C19orf43	C19orf43	2375	4	18.419	0	7.5373	53747000	17	21.6048	21.5888	21.5059	21.6989	21.74	21.5398	21.9996	21.9325	22.1304	21.9806	21.8816	22.0477	22.128	22.1701	22.1047
3.15103	0.432612	P31947	14-3-3 protein sigma	SFN	1845	8	27.774	0	19.14	704820000	86	25.2059	25.2362	25.1655	25.3511	25.3108	25.2783	25.552	25.3584	25.4705	25.6838	25.6374	25.6491	26.0718	25.9815	25.8108
2.05668	0.432734	Q14789;E7EU81;B4DL98;H0Y867;B4DTZ9;B4DQW7;Q6PG47	Golgin subfamily B member 1	GOLGB1	2131	8	376.01	0	12.552	60175000	22	22.3206	22.4742	22.2044	22.2318	21.8426	22.0501	22.8152	22.4698	22.6252	22.5699	NaN	NaN	NaN	NaN	NaN
5.56301	0.437501	A0A024R1S8;Q14847;C9J9W2;A8K1D2;B4DIC4;B4DJI4;Q9NPR7;F6S2S5;J3KSN1;K7ESD6	LIM and SH3 domain protein 1	LASP1	94	12	29.717	0	26.467	707910000	101	25.3342	25.2797	25.2778	25.334	25.3574	25.0957	25.7176	25.5756	25.582	25.8783	25.692	25.6971	25.8807	25.6554	25.7769
4.73923	0.443497	A0A0F7NGI8;Q32MZ4;Q05D04;C9JSU1;B4DPC0;A0A1S5UZ17;A0A024R2K4;Q9Y608	Leucine-rich repeat flightless-interacting protein 1	LRRFIP1	588	10	82.688	0	20.632	89098000	71	22.3514	22.3148	22.342	22.1327	22.2003	22.1138	22.54	22.7007	22.5479	22.8892	22.8462	22.8182	22.5406	22.5864	22.7047
2.40374	0.443684	A0A024RAS8;Q9NRV9;H0YG71;F5GWX2	Heme-binding protein 1	HEBP1	364	3	21.097	0	8.0046	27401000	23	NaN	NaN	NaN	20.9455	20.9843	20.585	21.3179	21.1253	21.2854	NaN	21.3489	21.5435	21.386	21.1767	21.072
1.29995	0.444337	Q9HCN4;Q53RZ9;F8WD09	GPN-loop GTPase 1	GPN1;MBDin	2196	3	41.74	0	5.8628	15330000	12	20.1405	NaN	NaN	19.9967	NaN	NaN	NaN	NaN	NaN	20.5873	NaN	NaN	20.4386	NaN	NaN
1.83888	0.44786	Q9UJC3;A0A2H4PWH9	Protein Hook homolog 1	HOOK1	2478	2	84.647	0	4.2182	12567000	16	19.4252	NaN	19.8502	19.5892	19.5854	19.605	19.9555	20.1058	20.0877	19.9778	20.4337	20.6641	19.5556	19.8107	19.9386
4.52969	0.45122	P35659;B4DFG0;B4DNW3;D6RDA2;D6R9L5;H0Y993;Q6MZJ9;H0Y8X0	Protein DEK	DEK	1858	6	42.674	0	13.326	66917000	27	21.8858	21.7875	21.9028	21.9481	22.1262	21.8407	22.1209	22.4098	22.3119	22.3823	22.4896	22.6519	22.359	22.2935	22.2788
2.24293	0.451406	P08579;Q86YK2;B5BTZ8	U2 small nuclear ribonucleoprotein B	SNRPB2	1736	2	25.486	0	3.9634	38082000	21	21.3819	21.4641	21.2816	21.2741	21.2071	20.8487	NaN	21.6708	NaN	NaN	NaN	21.911	21.8834	21.4768	21.5296
2.55795	0.457468	Q9H501;A0JLU5;Q05C10;Q8IWH6;A0A087WX71	ESF1 homolog	ESF1	2418	3	98.795	0	6.9429	39936000	36	21.457	21.3088	21.2349	21.181	20.9568	21.0851	21.6831	21.4396	21.5903	22.0954	21.9431	21.9323	21.3957	21.4785	21.3947
5.14807	0.457996	P60660;F8W1R7;G3V1V0;G8JLA2;B7Z6Z4;J3KND3;G3V1Y7;F8VPF3;Q6IBG5;F8W180;F8VZU9;B4E368;A0A024RB31;P14649;F8W1I5;H0YI43;F8VXL3	Myosin light polypeptide 6	MYL6	1469	8	16.93	0	21.327	492090000	100	24.8405	24.8952	24.8285	24.6952	24.6	24.6778	25.3142	25.1556	25.2761	25.3512	25.3238	25.3103	25.0827	25.0679	25.046
2.25984	0.46195	A8K719;J3KRT0;J3KS23;A0A024R6W3;A0A024R6X2;Q13951;J3KTD8;H3BSC0	Core-binding factor subunit beta	CBFB	899	3	21.919	0	6.1907	18284000	19	20.1279	20.2424	20.3142	19.9026	19.9405	19.8703	20.5369	20.495	20.5839	20.6792	21.1452	20.6645	20.1483	20.216	20.2855
2.73147	0.464936	B2RB99;B4DXL5;A0A0A0MQR2;Q9BY42;A2A2L5;B4DEJ8;A2A2L6	Protein RTF2 homolog	RTFDC1	526	3	33.798	0	5.6134	35185000	19	20.6421	21.0133	20.8573	21.0125	21.1399	21.1857	21.2793	21.3086	20.9703	21.4967	21.5539	21.8495	21.4667	21.5831	21.4527
5.23054	0.469518	B4DT77;B4DWU2;B4DHY4;Q53HM8;B2R657;P20073;B2R7L2	Annexin;Annexin A7	ANXA7	980	9	37.805	0	19.936	156800000	69	23.1913	23.2741	23.2568	23.0573	22.9898	23.0694	23.4449	23.5879	23.5103	23.7493	23.7196	23.8207	23.5486	23.555	23.5473
1.22406	0.470174	Q53FS4;B2R774;A0A024R2A7;P49257;B4DVV0;A0PJ85	Protein ERGIC-53	LMAN1	113	5	57.557	0	12.499	46219000	22	20.8317	21.0807	NaN	21.3946	21.3507	21.5427	21.6119	21.3853	21.5568	21.2347	21.4152	21.3308	22.3445	22.0874	22.4257
3.17445	0.470631	J9ZVQ3;A0A0S2Z3D5;P02649;A0A0S2Z3J5;A0A0S2Z3B1;Q6LBZ1;A0A0S2Z3V0;E9PEV4;E7ERP7;H0Y7L5;D9ZB55;Q13791;Q8TCZ8;CON__Q03247	Apolipoprotein E	APOE	609	8	26.851	0	17.637	76669000	59	22.1806	22.256	22.1637	21.8856	21.988	21.8539	22.659	22.4047	22.6875	22.8183	22.6885	22.6447	22.3359	22.1918	22.297
1.34434	0.475689	P02671;A0A0S2Z3E8;Q86Z09;A0A0S2Z3P3;Q8WW76;A0A0S2Z3M3;Q3KRA7;Q6NSD8;A0A087WUA0	Fibrinogen alpha chain;Fibrinopeptide A;Fibrinogen alpha chain	FGA	1704	3	94.972	0	6.0079	27869000	12	NaN	NaN	NaN	20.8045	20.6468	NaN	NaN	20.976	21.0528	21.2141	21.7628	NaN	21.132	21.1009	21.171
1.4954	0.484472	A0A024R1M8;J3KQL8;B4E1T5;Q9BQE5	Apolipoprotein L2	APOL2	86	2	37.078	0	3.0469	11339000	10	NaN	NaN	19.5977	NaN	20.0458	19.6115	20.2201	NaN	20.1495	20.3565	NaN	NaN	20.5349	NaN	19.9197
4.74425	0.48713	P84103;B2R6F3;A0A087X2D0	Serine/arginine-rich splicing factor 3	SRSF3;SFRS3	984	4	19.329	0	10.26	260900000	49	24.0038	24.0273	23.988	23.8026	23.9082	23.7786	24.4046	24.2417	24.3849	24.6504	24.5211	24.6225	24.2758	24.291	24.2548
2.03731	0.488769	P69905;E9M4D4;A0A1K0GXZ1;A0A0K2BMD8;D1MGQ2;I1VZV6;U6A216;A0A1S5UZ39;E1B2D1;Q96T46;Q9BX83;Q4ZGM8;G3V1N2;V9H1D9;Q6J1Z9;Q9NQT3;Q86YQ1;Q86YQ4;Q86YL2;Q1W6G9;P78461;P02008;E9LUX2	Hemoglobin subunit alpha	HBA1;HBA2	602	4	15.257	0	10.013	931490000	133	25.7774	25.8938	25.8686	25.6141	25.519	25.5985	26.1301	26.0616	26.1681	26.6371	26.6514	26.68	25.8799	25.789	25.8087
4.20606	0.493427	Q59GY3;V9HVZ0;A8K588;Q13247;B5BU15	Serine/arginine-rich splicing factor 6	HEL-S-91;SRSF6	881	10	31.865	0	19.91	503740000	79	24.8939	24.8237	24.7485	24.8292	24.8864	24.8311	25.2669	25.4174	25.3504	25.5955	25.5282	25.4831	25.2445	25.011	25.0632
4.50825	0.495694	P49773;D6RC06;D6REP8;D6RE99;D6RD60;A4D2H4	Histidine triad nucleotide-binding protein 1	HINT1	1924	4	13.802	0	11.19	317730000	55	24.2023	24.1861	24.0977	24.1697	24.2376	24.2432	24.6708	24.5342	24.6325	25.0199	24.8464	24.8525	24.6423	24.4205	24.5472
4.02423	0.500174	Q6PUJ7;Q6FHP5;A8K401;P35232;Q53FV0;C9JW96;C9JZ20;E7ESE2;E9PCW0;D6RBK0;Q9BSE8;A8K9G2	Prohibitin	HEL-S-54e;PHB	859	11	29.82	0	25.974	573570000	124	25.1596	25.0859	25.1423	24.9174	24.8763	24.8491	25.6737	25.7389	25.7108	25.5269	25.5682	25.4734	25.353	25.255	25.2475
2.69289	0.502211	A0A024R611;Q59G88;P31146;H3BNA2;H3BU76;B4DJS1;H3BSL1;H3BTU6;H3BRJ0;H3BRY3	Coronin;Coronin-1A	CORO1A	215	3	51.026	0	3.4927	22398000	12	20.5704	20.4291	20.3102	20.2167	20.2336	20.2534	20.6785	20.5546	20.5877	21.3319	21.1595	21.1423	20.813	20.5575	20.715
6.05269	0.50253	B4DWA0;A0A024RCT9;P17096;Q5T6U8;Q6IPL9	High mobility group protein HMG-I/HMG-Y	HMGA1	416	3	34.301	0	8.3705	130870000	42	22.7978	23.0118	22.7993	22.9323	22.814	22.7791	23.214	23.1425	23.3232	23.4463	23.3199	23.4339	23.4975	23.4083	23.4386
1.98082	0.511345	Q4VB87;Q4VB86;Q1WWM3;Q59F12;P11171;Q29RX4;B7Z627;B7Z5L2;A0A1B0GWG0	Protein 4.1	EPB41	1748	4	68.407	0	7.977	27152000	23	20.6817	20.6989	20.9001	20.5167	20.579	20.4702	21.2783	20.6516	20.8626	21.6456	21.5207	21.7186	20.8486	20.8988	20.9472
3.56488	0.515998	Q12760;B2R920;A8K987;A0A140VKE2;A0A140VJK4;P09210;P08263;Q5JW85;B7Z1F9;Q16772;Q5JW84;Q7RTV2	Glutathione S-transferase;Glutathione S-transferase A2;Glutathione S-transferase A1;Glutathione S-transferase A1, N-terminally processed;Glutathione S-transferase A3	GSTalpha locus;GSTA2;GSTA1;GSTA3	675	3	25.72	0	4.927	67796000	23	21.8671	21.6627	21.5781	22.2133	22.0621	22.0106	22.5248	22.2263	22.554	22.2129	22.4424	NaN	22.3641	22.5341	22.4611
3.06408	0.524426	P20700;E9PBF6;Q6DC98;A0A0D9SFE5;A0A0D9SFY5;B4DZT3	Lamin-B1	LMNB1	1787	16	66.408	0	39.178	318550000	127	24.1035	24.0277	24.0934	24.049	23.9992	24.0352	24.1969	24.2262	24.2205	24.6408	24.6422	24.605	24.8826	24.9196	24.848
3.31962	0.525088	P04040;B4DWK8;Q8TAK2	Catalase	CAT	1711	10	59.755	0	21.081	115030000	72	22.9097	22.8565	22.9001	22.5288	22.397	22.3596	23.0398	22.9419	23.0656	23.4588	23.2995	23.4548	23.1459	23.0749	23.1723
3.03089	0.529632	Q53GX6;A8K7Q1;Q02818;B4DZX0;C9JKZ2;H7BZI1;B3KUR6;Q96BA4	Nucleobindin-1	NUCB1	906	6	53.907	0	12.037	89737000	32	22.4586	22.6018	22.5918	22.0782	22.063	21.9315	23.0306	22.9961	22.9644	22.7445	22.9024	22.9364	22.6431	22.5378	22.5987
1.76293	0.532868	Q8IYS1	Peptidase M20 domain-containing protein 2	PM20D2	2298	2	47.776	0	5.1628	12267000	25	19.6654	19.8036	19.2408	NaN	19.1414	19.486	19.7359	19.8639	19.3073	20.1747	19.9908	NaN	20.1786	20.4119	20.3391
2.64403	0.534726	B7Z4J7;F5H039;Q9NQX3;G3V582;B7Z374;B2RDJ7;B7Z2B5;H0YJ30	Gephyrin;Molybdopterin adenylyltransferase;Molybdopterin molybdenumtransferase	GPHN	1276	4	76.331	0	7.4263	31983000	17	20.8278	20.9449	21.0435	20.8482	20.6724	20.6454	21.0575	20.9982	20.8593	21.7208	21.3432	21.4779	21.5683	21.6981	21.5624
1.65306	0.535622	Q7Z7K6;A0A0M3HER2	Centromere protein V	CENPV	2286	3	29.946	0	5.5681	20484000	18	20.8053	20.2949	20.6144	19.8921	NaN	NaN	20.9168	20.8828	20.6673	21.4158	21.1997	21.2611	20.8544	20.4341	20.8038
2.95478	0.541573	A0A0A6YYA0;Q9Y3B3;G3V2Y2;Q3B7W7;B4E2C1	Transmembrane emp24 domain-containing protein 7	TMED7-TICAM2;TMED7	556	2	21.233	0	4.3054	30450000	18	21.0311	21.073	21.0374	20.3046	20.8169	20.5252	21.3511	21.4239	21.3469	21.3998	NaN	NaN	21.3153	21.1751	21.3652
2.74776	0.545676	B2R4R9;P62857	40S ribosomal protein S28	RPS28	969	3	7.8409	0	63.754	274740000	50	23.3982	23.4833	23.3259	23.6781	24.0203	23.7337	23.8498	23.7165	24.1435	24.1122	24.2127	24.0135	24.3138	24.5298	24.4785
4.03474	0.547198	Q6GMV3	Putative peptidyl-tRNA hydrolase PTRHD1	PTRHD1	2250	3	15.805	0	6.3635	55188000	27	21.8011	21.5998	21.4919	21.5651	21.6347	21.5095	21.9652	21.731	21.9946	22.2768	22.1166	22.1838	22.4309	22.3665	22.2627
1.96287	0.564174	P68871;D9YZU5;C8C504;Q14473;Q9GZL9;Q9BWV6;Q0Z944;B3VL86;A0A1B4WRL5;Q9UK54;B3VL31;Q4TWB7;Q8IUL9;Q6V0K9;Q8IZI0;Q3LR79;E9NGZ5;B3VL05;Q6J1Z7;Q52MT0;F8W6P5;B5ANL9;Q4JLR8;B3VL17;Q9BWU5;B2M1S6;Q3Y9I8;Q4TZM4;P02042;A1YZ08;Q670S4;A0N071;Q9UP81;Q14484;Q9UBV6;Q4F786;Q14477;D5FZW3;D1MGQ0;A9YUX2;B2M1S8;E9PFT6;Q9BXA2;E9M263;Q9H1I6;J7LKS8;E9PEW8;B3VL12;O95408;K4EN30;B2M1S7;A0A0J9YWK4;B2M0Y1;Q6VFQ5;Q9HAR8;Q7Z7B3…	Hemoglobin subunit beta;LVV-hemorphin-7;Spinorphin;Hemoglobin subunit delta	HBB;HBD	1396	10	15.998	0	29.226	1901000000	198	26.8236	26.8628	26.9024	26.5796	26.5853	26.6055	27.1399	27.2185	27.1877	27.8553	27.8102	27.8779	26.8631	26.8187	26.8452
3.41619	0.564286	P0DP24;H0Y7A7;B4DJ51;P0DP23;B2RDW0;P0DP25;E7EMB3;Q9BRL5;E7ETZ0;Q5ISS4;A8K1M2;Q96HY3;G3V361;M0QZ52;F8WBR5;G3V226;G3V479;P27482		CALM2;CALM3;CALM1	1044	9	16.837	0	33.76	3295200000	121	27.3617	27.1792	27.1822	27.598	27.6141	27.5289	27.6895	27.6335	27.702	28.1625	28.1026	28.0161	28.0124	28.1639	28.2921
7.1051	0.569959	V9HW59;Q6LES2;P09525;Q6P452;B4DDZ4;B4DE02;Q59FK3;Q6MZI0;B4E1S2;Q6TUW3	Annexin;Annexin A4	HEL-S-274;ANXA4	1742	15	36.057	0	63.446	1215000000	223	26.0813	26.1223	26.0837	25.9417	25.9269	26.034	26.4722	26.4497	26.5113	26.5489	26.6675	26.648	26.6498	26.7841	26.6828
8.95377	0.57064	Q6IB98;Q53HR0;Q53HG0;B3KS98;O15372;Q5BKY2;A0A087WZK9;E5RFW7;B4DJN9;E5RFH0;E5RGU4;E5RJT0	Eukaryotic translation initiation factor 3 subunit H	EIF3S3;EIF3H	1091	5	39.93	0	9.7956	90924000	43	22.2497	22.2494	22.2557	22.3156	22.4057	22.2534	22.7925	22.7695	22.7941	22.9703	22.962	22.8378	22.9116	22.8807	22.8117
1.53123	0.582932	B3KMP6;D3DSW3;O94903;E5RFX7;E5RG77;A8K520	Proline synthase co-transcribed bacterial homolog protein	PROSC	1064	2	25.937	0	7.2953	36871000	14	NaN	NaN	21.573	20.6558	NaN	NaN	NaN	NaN	21.928	21.6668	21.6154	21.6624	21.7576	21.6432	21.6078
1.10927	0.592891	B5BUF9;B5BU32;K7ERV3;A0A024R8N6;P04183;K7ES52;K7ERJ1	Thymidine kinase;Thymidine kinase, cytosolic	TK1	304	2	25.44	0	5.2096	36899000	14	NaN	21.8292	21.7694	20.2841	20.4569	20.5366	NaN	21.8111	21.2323	21.646	21.9523	21.9979	21.0164	21.4622	21.427
1.97696	0.598571	P06732;B2R892;B4DUP1;B4DNF8	Creatine kinase M-type;Creatine kinase M-type, N-terminally processed	CKM	1725	7	43.101	0	16.996	231920000	77	23.7438	23.8237	23.7452	23.5874	23.6145	23.6114	24.1784	24.2896	24.2424	24.8086	24.8791	24.8944	23.7849	23.759	23.7395
5.34919	0.606618	Q6FHZ7;Q99541;B4DJK9;B4DNH6;Q5SYF5;Q5SYF3;Q5SYF4	Perilipin;Perilipin-2	ADFP;PLIN2	2245	15	48.075	0	43.463	392800000	164	24.329	24.3378	24.3861	24.4373	24.3117	24.3275	25.1898	25.2193	25.2036	24.7851	24.846	24.982	24.8527	24.7804	24.7947
2.35413	0.615088	B0QYF8;A0A1K0FU49;A0A024R1G3;P02144;U6FM64;U6FIV2;U6FIU7;F2Z337;Q8WVH6;F2Z2F1;B4DUI1;B2RA67	Myoglobin	MB	82	2	15.988	0	6.7526	274050000	47	24.006	23.9543	24.0405	23.7957	23.7791	23.8315	24.3843	24.3304	24.4955	25.0683	24.9832	25.0909	24.1504	24.0936	24.0498
4.13321	0.623134	H7BYY1;B7Z722;Q1ZYL5;F5H7S3;B7Z596;D9YZV7;H0YK48;Q59GR8;D9YZV5;Q15657;A0A024R5W6;Q8TCG4;H0YKX5;A0A0K0K1I0;Q6ZN40;D9YZV4;A0A0S2Z4G6;P09493;H0YL52;H0YNC7;H0YL42;H0YK20;O15513;H0YN06;Q07413	Tropomyosin alpha-1 chain	TPM1	1525	5	28.747	0	11.506	112980000	62	22.8033	22.755	22.6073	22.5504	22.5135	22.3282	23.1407	23.0172	23.075	23.6087	23.405	23.4628	23.2342	22.9654	23.0359
2.20712	0.630564	A0A024R5M9;Q4LE64;Q14980;A0A024R5G4;Q59HB8;A0A087WY61;Q96HN5;H0YFY6;Q7Z757;Q3SYK8;F5H6Y5;F5H4J1;A8K394;Q9UPG3	Nuclear mitotic apparatus protein 1	NUMA1;NUMA1 variant protein	206	7	236.51	0	10.816	16455000	14	20.0061	19.815	20.1378	19.5541	19.5833	19.6618	19.8387	20.4838	20.3993	21.0255	20.7692	20.7337	20.6812	20.0115	19.8692
1.24828	0.643938	B4DUJ3;V9HWA3;A0A024R825;P07451;B4DUJ8	Carbonic anhydrase 3	HEL-S-167mP;CA3	285	3	26.807	0	6.2002	29706000	19	NaN	20.8178	21.0274	20.6241	20.6827	20.6843	21.3443	21.1236	21.3427	22.2747	22.133	22.2645	20.7576	20.878	20.5823
1.09135	0.653162	A0A024RCX8;Q9Y3C6	Peptidyl-prolyl cis-trans isomerase;Peptidyl-prolyl cis-trans isomerase-like 1	PPIL1	418	4	18.237	0	8.1601	40095000	9	21.1258	21.1105	20.9764	21.8392	21.9064	21.9177	NaN	NaN	NaN	NaN	NaN	NaN	21.825	21.9127	22.6598
3.06341	0.656027	Q6FGL7;Q05CP7;P07148;A8MW49	Fatty acid-binding protein, liver	FABP1	1726	7	14.208	0	17.222	969120000	82	25.7877	25.8065	25.8147	25.461	25.418	25.2494	25.96	25.7697	25.8977	26.4269	26.2375	26.2078	26.6564	26.5353	26.519
4.81533	0.656676	P07355;A0A024R5Z7;V9HW65;H0YMU9;H0YN42;H0YMD0;B4DNH8;H0YKS4;A6NMY6;H0YMM1;H0YLV6;H0YMT9;H0YKX9;H0YM50;H0YMW4;H0YKZ7;H0YKV8;H0YKL9;H0YNP5;B3KRQ1;H0YN28;H0YL33;H0YNA0;H0YMD9;H0YNB8;H0YKN4;H0YN52;H0YLE2	Annexin A2;Annexin;Putative annexin A2-like protein	ANXA2;HEL-S-270;ANXA2P2	212	11	38.604	0	21.337	88458000	48	22.3542	22.4634	22.4531	22.091	22.0433	21.9036	22.9009	22.6901	22.6432	22.9577	23.0745	23.0618	22.8768	22.8328	22.835
1.60425	0.660298	P49006	MARCKS-related protein	MARCKSL1	1911	5	19.529	0	8.8468	233280000	29	23.1092	23.4394	23.5471	23.6909	23.6217	23.8442	22.9399	24.1367	23.9715	24.2171	24.7483	25.0425	23.9363	24.2726	24.5563
1.29322	0.662932	Q53FI7;B7Z5V0;B7Z6U8;B7Z5T3;B7Z4B7;Q13642;Q5JXI2;B7Z9A1;Q5JXI8;Q5JXI3;Q5JXH7;Q5JXH8;A0A0D9SFZ9;A0A0D9SGB2;B3KRI9;Q5JXH9;A0A0D9SFB0;A0A0D9SFI6;Q5JXI0;A0A0D9SG53	Four and a half LIM domains protein 1	FHL1	1275	3	31.895	0	5.5987	31769000	11	20.6092	20.5412	20.4475	20.8973	20.9253	21.0367	21.4199	21.0683	20.9098	22.2479	22.3728	22.3443	20.6335	20.8928	20.7628
3.99422	0.664398	B4DWN1;A8K7T4;Q12907;D6RBV2;D6RIU4;D6RDX1	Vesicular integral-membrane protein VIP36	LMAN2	907	4	32.577	0	7.5902	41978000	19	21.4676	21.1935	21.4773	21.0372	NaN	NaN	21.9038	22.2295	21.995	21.9012	21.8101	21.6501	21.955	22.0119	22.1679
7.47199	0.672378	P35580;E7ERA5;G1UI33;Q9UMG3;Q9UE82	Myosin-10	MYH10	1856	29	229	0	73.613	445630000	179	24.6955	24.6474	24.5854	24.4103	24.4251	24.4644	25.1918	25.2639	25.1174	25.3477	25.3382	25.2999	25.0931	25.14	25.1013
2.91885	0.711116	Q5RKT7;P62979;B2RDW1;A0A248RGE3;L8B196;F5GXK7;J3QKN0;Q5PY61;Q5U5U6;Q9UFQ0;Q96C32;Q96MH4;P62987;Q59EM9;A8K674;L8B4R0;L8B4J3;L8B4M0;L8B4Z6;Q66K58;F5H747;Q96H31;F5GYU3;F5H265;Q3MIH3;P0CG47;P0CG48;J3QS39;F5H388;B4DV12;Q5UGI3;J3QTR3;Q8WYN9;L8B4I8;F5H6Q2;F5H2Z3;M0R1V7;M0R2S1;Q49A90;M0R1M6;F5GZ39;J3QSA3	Ubiquitin-40S ribosomal protein S27a;Ubiquitin;40S ribosomal protein S27a;Ubiquitin-60S ribosomal protein L40;Ubiquitin;60S ribosomal protein L40;Polyubiquitin-B;Ubiquitin;Polyubiquitin-C;Ubiquitin	RPS27A;HEL112;UbC;UBC;UBB;DKFZp434K0435;UBA52	773	6	17.905	0	21.829	1612700000	133	26.4879	26.5237	26.471	26.0427	26.0851	26.0454	26.5825	26.5682	26.5918	26.9497	26.9306	26.9537	27.4337	27.4516	27.4218
4.89177	0.718883	B2RAU8;A0A0A0MRM9;Q14978;Q96J17;S4R349;S4R402;S4R341;S4R3C2	Nucleolar and coiled-body phosphoprotein 1	NOLC1	533	8	73.603	0	14.823	188860000	60	23.3525	23.0993	23.172	23.2626	23.3576	23.3477	24.0245	23.853	23.8559	24.1762	24.4389	24.1978	23.7312	23.7616	23.8184
3.60204	0.730002	Q96K17;Q6PJ77;E9PL10	Transcription factor BTF3 homolog 4;Transcription factor BTF3	BTF3L4	2266	3	17.27	0	3.5764	68102000	5	NaN	NaN	NaN	22.1577	NaN	22.1183	NaN	NaN	NaN	NaN	NaN	NaN	22.8755	22.907	22.8215
5.10709	0.740162	F5GZS6;J3KPF3;P08195;B4E2Z3;A0A024R599;F5GZI0;H0YFX4;F5H867;F5H0E2;B4E3E4;H0YFS2	4F2 cell-surface antigen heavy chain	SLC3A2	1452	6	64.872	0	12.181	54079000	19	21.4687	21.5397	21.5714	21.3241	21.5128	21.401	22.0008	22.0718	21.9022	22.3015	22.082	22.3623	22.1443	22.3232	22.6999
1.36972	0.745077	Q496C9;Q8TEA8	D-tyrosyl-tRNA(Tyr) deacylase;D-tyrosyl-tRNA(Tyr) deacylase 1	DTD1	2180	2	23.483	0	5.4166	35038000	17	20.4805	NaN	20.843	20.6761	20.7675	21.2282	20.7106	22.4486	NaN	NaN	NaN	21.3605	20.9526	21.9167	21.8759
4.7849	0.760145	B4DDM5;B2R659;A0A0S2Z4J1;P51659;E7EWE5;B4DSD0;Q59H27;E7EPL9;E7ER27;G5E9S2;B3KSP2;E7ET17;B4DI68;A0A0S2Z4Q6;A0A0S2Z460	Peroxisomal multifunctional enzyme type 2;(3R)-hydroxyacyl-CoA dehydrogenase;Enoyl-CoA hydratase 2	HSD17B4	629	5	77.427	0	12.84	44416000	42	21.3198	20.9227	21.2705	21.0977	21.0969	21.0194	21.6444	21.5393	21.4904	21.9624	22.0962	22.0368	22.1353	22.0299	21.9971
5.09096	0.76086	B3KT34;Q0QF12;D6RFM5;A0A024QZ30;P31040;A0A087X1I3;B4DYN5;H0Y8X1;B3KYA5	Succinate dehydrogenase [ubiquinone] flavoprotein subunit, mitochondrial	SDHA	8	4	48.157	0	8.2879	37755000	26	21.1476	21.0554	20.9779	20.8991	20.8706	20.3816	21.4721	21.6407	21.4503	21.6962	21.7886	21.6518	21.906	21.7142	21.5264
7.84211	0.787327	A0A1B0GV06;A0A1B0GTP7;B3KUZ6;A0A1B0GUE3;A0A1B0GUG1;A0A1B0GUW4;E7EMM4;A0A1B0GW68;A0A1B0GUA4;A0A1B0GTM3;A0A1B0GTZ5;A0A1B0GUH5;Q53H01;A8K0B6;D3DSQ1;Q13510	Acid ceramidase;Acid ceramidase subunit alpha;Acid ceramidase subunit beta	ASAH1	737	3	22.837	0	6.0331	38674000	17	21.0328	20.8617	21.076	20.8235	20.9298	20.8557	21.6365	21.5548	21.5595	21.7625	21.9598	21.7353	21.8317	21.6648	21.7505
8.11388	0.802635	Q99878;Q9BTM1;A0A0U1RR32;A4FTV9;B2R5B3;A3KPC7;A0A024RAS2;Q16777;A0A0U1RRH7;Q6FI13;P20671;P0C0S8;Q96KK5;P04908;Q7L7L0;Q93077;B4E0B3;A0A024R017;Q08AJ9;H0YFX9;B2R5B6;V9GZN0	Histone H2A type 1-J;Histone H2A.J;Histone H2A;Histone H2A type 2-C;Histone H2A type 2-A;Histone H2A type 1-D;Histone H2A type 1;Histone H2A type 1-H;Histone H2A type 1-B/E;Histone H2A type 3;Histone H2A type 1-C	HIST1H2AJ;H2AFJ;HIST1H2AK;HIST1H2AH;HIST2H2AC;HIST2H2AA3;HIST1H2AD;HIST1H2AG;HIST1H2AB;HIST3H2A;HIST1H2AC	362	4	13.936	0	13.391	6157000000	79	28.2965	28.3085	28.3486	28.1266	28.1527	28.1	29.2377	28.9855	29.1121	29.0827	29.0525	29.0412	29.0087	28.8395	28.8633
3.30013	0.803886	D3DX70;Q8IWJ2;B8ZZW2;A0PJA5;B3KR21	GRIP and coiled-coil domain-containing protein 2	GCC2	1381	3	184.66	0	4.7426	215030000	22	23.787	23.7221	23.7403	23.0288	22.8151	22.898	24.1787	24.2564	23.9418	23.7636	23.9777	24.1746	24.1327	24.4261	24.3702
2.2498	0.82029	P06454;Q15204;Q86YS2;B8ZZQ6;Q8TBK9;Q15202;V9HVW6;Q53S24;B8ZZW7;B8ZZA1;Q15200;H7C2N1;Q7Z4R6;Q7KZ52;Q15203;Q15254;Q9NYD3;V9HVW7;Q9UMZ1	Prothymosin alpha;Prothymosin alpha, N-terminally processed;Thymosin alpha-1	PTMA;PTMAP7	1304	5	12.203	0	116.24	5666500000	88	28.4447	28.4417	28.2626	28.1317	28.1053	27.4692	29.0978	28.6995	28.9925	29.8026	29.4195	29.4191	28.6693	28.2726	28.2925
8.92813	0.844568	J3KPX7;Q99623;F5GY37;B4DW05;F5H3X6;F5GWA7;F5H2D2;F5H0C5;Q9BXV3;U3KPZ5	Prohibitin-2	PHB2	1546	11	33.239	0	28.693	190910000	81	23.2984	23.3134	23.3676	23.0806	23.1617	23.0164	24.015	24.0857	24.1656	24.0737	24.0343	24.1533	24.0016	23.981	23.9481
5.44424	0.876461	A0A024R6I3;Q53GF9;P49755;G3V2K7;B4DL12;B4DZH3	Transmembrane emp24 domain-containing protein 10	TMED10	231	4	24.976	0	7.9454	77242000	31	21.6809	21.5951	21.4961	22.1219	22.0464	22.0802	22.8205	22.6582	22.7856	22.6192	22.3523	22.9451	22.6501	22.7919	22.7963
8.09868	0.94034	Q5QNW6;Q0D2M2;B4DR52;I6L9F7;A0A024QZZ7;U3KQK0;B2R4S9;A8K9J7;A0A024RCL8;A0A024RCJ9;O60814;P57053;P58876;P62807;Q93079;Q99877;Q99879;Q99880;Q96A08;L0R4T3	Histone H2B type 2-F;Histone H2B;Histone H2B type 1-K;Histone H2B type F-S;Histone H2B type 1-D;Histone H2B type 1-C/E/F/G/I;Histone H2B type 1-H;Histone H2B type 1-N;Histone H2B type 1-M;Histone H2B type 1-L	HIST2H2BF;HIST1H2BC;HIST1H2BM;HIST1H2BD;HIST1H2BN;HIST1H2BI;HIST1H2BK;H2BFS;HIST1H2BH;HIST1H2BL	43	5	13.92	0	33.703	8083100000	146	28.4114	28.4372	28.4686	28.6391	28.5538	28.7298	29.2111	29.4283	29.3375	29.5786	29.6393	29.6199	29.5286	29.574	29.4057
8.63197	1.0167	A0A024RCJ2;Q8N257;Q16778;P33778;P23527;P06899;Q6DRA6;Q6DN03	Histone H2B;Histone H2B type 3-B;Histone H2B type 2-E;Histone H2B type 1-B;Histone H2B type 1-O;Histone H2B type 1-J	HIST1H2BJ;HIST3H2BB;HIST2H2BE;HIST1H2BB;HIST1H2BO	410	2	13.904	0	2.9993	278550000	20	23.5387	23.6185	23.5541	23.6637	23.6589	23.6625	24.7208	24.7833	24.3379	24.5237	24.4711	24.555	24.7934	24.7332	24.7767
7.89472	1.05873	Q6ICS0;Q59EP1;Q5T0G8;P50995;B4DPJ2;B7Z6L0;H0Y6E1;E5RIN3;Q6FHB6;Q53FB5;A8K2L6;P27216	Annexin;Annexin A11	ANXA11	2206	13	54.336	0	24.831	133610000	47	22.4609	22.6761	22.4411	22.3814	22.2957	22.6526	23.3362	23.3609	23.2982	23.6116	23.7039	23.7107	23.6472	23.5505	23.671
4.39562	1.16226	A0A0S2Z377;E5RK69	Annexin	ANXA6	608	12	75.276	0	21.452	111190000	67	22.2095	22.3502	22.2287	22.0274	21.9766	21.9762	22.6597	22.7413	22.7016	23.5707	23.6423	23.716	23.5148	23.5199	23.5469
9.30887	1.36727	P81605	Dermcidin;Survival-promoting peptide;DCD-1	DCD	2027	3	11.284	0	7.0208	184030000	32	22.8896	22.8617	22.9989	22.6919	22.5305	22.7208	24.11	24.1129	24.0109	24.3603	24.3003	24.3455	24.128	24.0565	23.9211
A0A2H4G024;U5IQG8;U5IRJ2;U5IRI1;U5IT36;U5IRH7;U5IQL3;U5IQK9;U5IQG9;G1DUW4;U5IS77;U3RHF6;U5IQM1;U3RD13;U5IT40;U5YQI8;V5N2H8;V5P5S1;U3RKH9;U5IS88;X2L4W9;U5ISW7;X2KYU6;X2KYR1;X2KYQ5;V6BQQ4;X2KXS7;X2KUQ3;W8NKM3;W5RED8;W5REC9;W5REB9;W0NTA5;X2KXS0;V6BQN6;V6BNY6;V5JAQ5;V5JAP4;Q95IZ7;Q8WLT4;V5JAE0;Q8WMB4;Q8WMB5;Q8WMB6;Q8WMB7;Q95361;Q95HD8;Q95IA1;Q95IB0;Q95IB5;Q95IC1;Q95ID4;Q95ID5;Q95J08;Q95J04;Q95J03;X2L…
	HLA-A;HLA-B;HLA-A2;HLA;HLA-All;HLA-A*0225;HLA-A*2410;HLA-A26;HLA-DRB1;HLA-A*29;HLA-A*24;HLA-A*03	777	1	4		7.7	4	NaN	NaN	NaN	NaN	NaN	NaN	NaN	NaN	NaN	NaN	NaN	NaN	NaN	NaN	19.3822
1.39279	-0.262931	F5H6P7;A0A023T6R1;P61326;Q96A72;F5H3U9;F5H6N1	Protein mago nashi homolog;Protein mago nashi homolog 2	MAGOHB;FLJ10292;MAGOH	0	4	11.799	0	9.293	118000000	26	23.3896	23.5013	23.1427	22.8058	22.826	22.9302	23.025	22.9764	22.986	22.7033	22.6157	22.6518	22.8819	22.9056	22.7815
0.750736	0.113976	Q9Y5S9;A0A023T787;A0A0J9YW13	RNA-binding protein 8A	RBM8A;RBM8	1	6	19.889	0	13.093	161790000	43	23.2021	23.1761	23.2117	23.2798	23.2152	23.2541	23.2557	23.3884	23.2826	23.2254	23.1683	23.0653	23.6738	23.5444	23.4303
0	NaN	H7C1E4;A0A024QYT6;P61966	AP-1 complex subunit sigma-1A	AP1S1	3	1	22.065	0.0012998	2.5508	29227000	15	NaN	NaN	NaN	NaN	NaN	NaN	NaN	NaN	NaN	NaN	NaN	NaN	NaN	NaN	21.0719
1.28135	0.140846	B4DVQ5;A1KYQ7;A0A024QYU9;Q99613;B4DRU0;B4DVU3;B4DDN4;B4E2Z6;B5ME19;B3KNZ4;A0A024QYX7;Q3B7B9;H3BPE3;H3BPE4;H3BTY8	Eukaryotic translation initiation factor 3 subunit C;Eukaryotic translation initiation factor 3 subunit C-like protein	EIF3C;EIF3CL	4	20	103.64	0	50.681	541280000	228	25.2209	25.1361	25.2186	25.1271	25.0916	25.0208	25.2766	25.1834	25.2412	25.4984	25.4267	25.45	25.1825	25.1464	25.085
0.0999152	0.0805329	A0A024QYX3;P98179	RNA-binding protein 3	RBM3	5	2	17.17	0	5.8486	18984000	11	20.3501	NaN	NaN	20.8833	21.0428	20.8741	20.4634	21.767	20.8254	NaN	20.7622	20.5225	NaN	NaN	NaN
0	NaN	E7EPA1;B2R7R5;A0A024QYY3;O60256;I3L331;I3L164;C9JDH0;E7EW35;C9JDU5;C9JJS3;C9K0K7	Phosphoribosyl pyrophosphate synthase-associated protein 2	PRPSAP2	6	1	29.642	0.0021249	2.4379	4317500	3	NaN	NaN	NaN	NaN	NaN	NaN	NaN	NaN	NaN	NaN	NaN	NaN	NaN	NaN	18.9384
0	NaN	B7ZAR0;B4DPB6;A0A024QZ03;O60826	Coiled-coil domain-containing protein 22	CCDC22	7	1	65.186	0.0091633	2.0369	848290	5	NaN	NaN	NaN	NaN	NaN	NaN	18.2441	NaN	NaN	NaN	NaN	NaN	NaN	NaN	NaN
0.279453	-0.0506351	A0A024QZ64;B7Z3K9;P09972;B7Z1N6;B7Z1Y2;B7Z3K7;A8MVZ9;J3KSV6;J3QKP5;C9J8F3;B7Z1Z9;K7EKH5;J3QKK1;B7Z1H6;B7Z1L5	Fructose-bisphosphate aldolase;Fructose-bisphosphate aldolase C	ALDOC	9	10	39.455	0	28.958	2073800000	148	26.9342	27.1042	26.9693	26.674	26.631	26.6804	26.7864	26.7966	26.7489	26.934	26.8956	26.883	26.6621	26.6733	26.6539
1.48492	0.32099	Q96C19;A0A024QZ77;H0Y4Y4	EF-hand domain-containing protein D2	EFHD2	10	7	26.697	0	14.257	77801000	35	22.5258	22.1673	22.4629	22.0214	21.864	22.0552	22.236	22.2218	22.1614	22.5187	22.5801	22.4819	22.7641	22.8279	22.7418
1.33333	-0.178234	A0A024QZ78;Q9BSE5	Agmatinase, mitochondrial	AGMAT	11	4	37.66	0	23.29	144910000	40	23.5826	23.4741	23.5469	23.1797	23.3414	23.3429	23.1589	23.2393	23.3566	23.3429	23.2459	23.4104	23.0005	22.9898	23.3526
0.412224	0.108642	Q8N8L9;Q6PIW8;A0A0A0MS45;J3KNI1;A0A024QZ89;Q9H9E3;B4DDL2;J3QLW1;E9PRT5;H3BSD2;H3BMV9;A2VCL3	Conserved oligomeric Golgi complex subunit 4	COG4	12	3	78.968	0	5.3845	18321000	14	20.7063	20.4059	20.2332	20.3021	20.086	19.926	20.4829	20.4003	20.2139	20.763	20.4995	20.4776	20.3132	20.2444	20.0722
0.445395	0.116083	A0A024QZC1;O95400;Q5QTR6;A0A0S2Z5J7	CD2 antigen cytoplasmic tail-binding protein 2	CD2BP2	14	4	37.646	0	9.4018	71823000	30	22.3797	22.4684	22.4753	22.1071	22.238	NaN	22.5042	22.5248	22.468	22.6221	22.6283	22.7956	22.2835	22.2151	22.0063
0.335807	-0.0723159	G3V203;A0A024QZD1;J3QQ67;Q07020;Q0QEW2;H0YHA7;F8VYV2;B4DDY5;A0A075B7A0;F8VUA6;F8VXR6	60S ribosomal protein L18	RPL18	15	8	18.756	0	21.72	1600300000	124	26.9787	26.9539	26.981	26.6769	26.6807	26.6389	26.8741	26.8839	26.8681	26.9107	26.8442	26.8339	26.5627	26.4897	26.4471
0.65721	-0.186794	A0A024QZF1;P37198;M0QXN5;M0QX10;M0QYY0;M0QX13;M0QZL5;M0R1S1;M0QX64;M0R302;Q8WYU3	Nuclear pore glycoprotein p62	hCG_19665;NUP62	17	6	53.254	0	16.787	85690000	38	22.4037	22.4949	22.4308	22.7641	22.6419	22.6632	22.5118	22.3732	22.4238	22.0636	22.0057	21.8679	22.6742	22.731	22.7655
0.0258089	0.00848397	A0A0S2Z4Z2;H3BP71;A8K6K1;A0A0S2Z537;A0A024QZG0;O75150;B4DMM1;H3BQ99;H3BUL6;I3L332;H3BS50;B3KQV1;Q6ZN99	E3 ubiquitin-protein ligase BRE1B	RNF40	18	2	107.25	0.00045147	2.8434	22682000	5	20.8611	20.7853	20.6284	20.6837	NaN	20.6434	20.8754	20.1274	20.695	20.8496	20.8814	20.8037	20.7023	20.9267	20.6983
0	NaN	H3BN54;A0A024QZG6;H3BPK4;Q96A32;H3BML9	Myosin regulatory light chain 2, skeletal muscle isoform	MYLPF	19	2	15.222	0	3.6336	14045000	2	NaN	NaN	NaN	NaN	NaN	NaN	NaN	NaN	NaN	20.9317	21.144	NaN	NaN	NaN	NaN
0.407742	-0.0510255	A0A024QZJ5;A0A024QZM7;A0A024QZI9;F8W9F8;Q9NQ94;B4E1E3;Q5T0W7;Q7Z2U9	APOBEC1 complementation factor	ACF;A1CF	20	7	64.256	0	11.555	59453000	32	22.297	22.0826	21.9994	22.1898	22.0724	22.0501	22.2488	22.0378	22.0908	22.0525	22.0948	22.1736	22.0473	21.9538	21.8781
0.0282832	-0.00620302	A0A024QZJ7;Q16204;Q05CP8;Q15302;J7M8C2;J7MDF2;A0A2H4FYY8	Coiled-coil domain-containing protein 6	CCDC6	21	7	53.294	0	16.519	40706000	34	21.497	21.6674	21.7234	21.3237	21.3661	21.4114	21.5314	21.6216	21.539	21.3932	21.4438	21.7172	21.5345	21.3163	21.3306
0.111788	0.0181736	A0A024QZK4;Q96FC7;Q5ISP5;E5RHN5;Q92561	Phytanoyl-CoA hydroxylase-interacting protein-like	PHYHIPL	22	5	42.5	0	11.61	87583000	45	22.5336	22.7355	22.5417	22.4811	22.5068	22.4751	22.5424	22.58	22.5687	22.7295	22.6948	22.6444	22.3408	22.5817	22.392
0.00135478	0.000272751	Q53F48;A0A024QZK8;P31942;A0A024QZP1;B4DHY1	Heterogeneous nuclear ribonucleoprotein H3	HNRPH3;HNRNPH3	23	6	36.925	0	31.632	401060000	79	24.8838	24.7179	24.6685	24.7458	24.5698	24.6913	24.8817	24.6819	24.7101	24.4331	24.8334	24.8439	24.654	24.7963	24.5834
0	0.114564	Q6FG68;A0A024QZM3;Q13542;B2R9B9	Eukaryotic translation initiation factor 4E-binding protein 2	EIF4EBP2	24	2	12.969	0.0081268	2.1415	7641600	3	NaN	NaN	NaN	19.4533	19.4011	NaN	NaN	NaN	NaN	NaN	NaN	NaN	NaN	NaN	19.5418
0.362562	-0.0500363	G5EA31;A0A024QZM6;P53992;B4DSN3;B7ZAY6;A0A0U1RR49	Protein transport protein Sec24C	SEC24C	25	14	111.98	0	36.037	209140000	135	23.848	23.9253	23.8806	23.835	23.7356	23.8686	23.8727	23.8073	23.9876	23.8569	23.9385	23.8476	23.6494	23.5763	23.6532
0.212286	0.0490666	Q8WXX5;A0A024QZN2;Q2VIL4	DnaJ homolog subfamily C member 9	DNAJC9;hCG_2024613	26	3	29.909	0	5.1497	43263000	15	21.7053	NaN	21.5559	21.5574	21.6936	21.4546	21.5822	21.7215	21.3627	NaN	21.9884	21.4411	21.6329	21.6903	21.7202
2.06752	0.183987	Q5H9N4;P06493;A0A024QZP7;A0A024QZJ8;I6L9I5;E5RIU6;A0A087WZZ9;B7Z3D6;Q00526;K7ELV5;A0A024R8R3;B4DGP5;B4DER5;E5RGN0;A0A024RA85;Q96GA5;A0A087X209;Q59G02;A0A087WZU2;Q9BRL4;B7Z8T0;A0A024RBH0;B4DK59;A0A024RA66;B4DHU6;A0A140VK97;J3QSD7;A0A024R183;B4DK03;A0A024R980;A0A024R996;G3V317;E7EUK8;Q8IWB3;F8VYH9;F8VZZ0;F8VTV8;F8VWX7;F8VZ51;A0A024RBB6;K7EJ83;H0YAZ9;Q6LC83;B3KX76;F5H6Z0;Q9BWF9;Q14004;P11802;O94921;…	Cyclin-dependent kinase 1	DKFZp686L20222;CDK1;CDC2	28	7	34.778	0	20.346	202170000	65	23.6876	23.7517	23.781	23.6182	23.6225	23.7168	23.9583	23.9566	23.839	24.0109	24.0041	24.0063	23.7065	23.7128	23.7281
0.405238	0.108482	A0A024QZR3;B3KPC1;Q9BRX2	Protein pelota homolog	hCG_2002731;PELO	30	2	43.377	0	2.9905	10261000	7	19.6298	19.6243	19.8664	19.1159	19.3208	19.2708	NaN	19.65	19.6515	19.5183	19.5971	NaN	19.5608	19.297	19.7837
1.02742	-0.291533	B2R6X6;A0A024QZS4;P30405;R4GN99;H0Y548	Peptidyl-prolyl cis-trans isomerase;Peptidyl-prolyl cis-trans isomerase F, mitochondrial	PPIF	32	4	22.039	0	8.2029	49314000	16	NaN	NaN	NaN	22.3091	22.4364	22.3916	22.1736	22.1688	22.2632	NaN	NaN	NaN	21.7444	NaN	NaN
0.0157967	-0.00491358	P50453;A0A024QZT4;Q6N0A8	Serpin B9	SERPINB9;DKFZp686O07189	33	4	42.403	0	6.054	25247000	8	21.0601	20.7962	21.0428	21.0086	20.8247	20.7155	NaN	20.6636	NaN	NaN	20.7378	NaN	20.909	21.1633	21.0416
0	NaN	Q6IBN4;Q53HG3;Q53GC8;A0A0C4DGA2;A0A024QZU5;O75521	Enoyl-CoA delta isomerase 2, mitochondrial	PECI;ECI2	35	1	40.193	0	3.2458	14095000	4	NaN	NaN	NaN	NaN	NaN	NaN	NaN	NaN	NaN	NaN	NaN	NaN	NaN	NaN	20.0211
0	NaN	Q9BS45;A0A024QZW0;P51580;Q6I929	Thiopurine S-methyltransferase	TPMT;pseudoTPMT	36	2	28.233	0.0021313	2.4495	13787000	2	NaN	NaN	NaN	NaN	NaN	NaN	NaN	NaN	NaN	NaN	NaN	NaN	NaN	20.5196	20.1766
0.0420728	-0.029348	Q9UMY1;A0A024QZW2;H7C2B1	Nucleolar protein 7	NOL7	37	2	29.426	0	4.2562	16386000	12	20.6494	20.5572	NaN	NaN	NaN	NaN	21.1186	20.1528	20.7422	20.7495	20.3599	NaN	20.5763	NaN	20.3183
0	NaN	A0A024R014;A0A024QZW3;Q96S59;O60738	Ran-binding protein 9	RANBP9	38	2	59.546	0	3.521	5564700	2	NaN	NaN	NaN	NaN	NaN	NaN	NaN	NaN	NaN	NaN	NaN	NaN	NaN	NaN	19.002
0.759043	0.19237	A0A024QZW7;P49790	Nuclear pore complex protein Nup153	NUP153	39	6	153.97	0	12.888	32366000	33	21.1182	20.9917	21.2247	20.958	20.7475	20.743	21.3702	21.4426	21.2443	21.3107	21.3421	21.2706	21.0242	20.6303	20.7708
2.15497	0.196313	A0A024QZX3;A0A024QZX5;A0A087X1N8;P35237;Q8IXH2;A0A024QZT8	Serpin B6	SERPINB6	40	6	42.621	0	12.026	66963000	37	22.1696	22.183	22.2094	22.0323	21.9503	22.0422	22.2655	22.3318	22.201	22.3538	22.4403	22.4476	22.1819	22.3489	22.0763
1.06847	-0.178103	A0A024QZY5;Q13523;B4DZQ5;H0YDJ3;D3DWH5	Serine/threonine-protein kinase PRP4 homolog	PRPF4B	42	7	116.99	0	13.892	62123000	32	22.2342	22.0751	22.1823	22.2012	22.1786	22.1782	22.1171	22.0646	22.3163	21.8432	22.1953	21.9607	21.5665	21.8127	22.0948
0	NaN	A0A024R012;Q9NXA8	NAD-dependent protein deacylase sirtuin-5, mitochondrial	SIRT5	44	1	33.881	0.0041545	2.3069	8514200	8	NaN	NaN	NaN	NaN	NaN	NaN	NaN	NaN	NaN	NaN	NaN	NaN	NaN	NaN	18.6836
0	NaN	A0A024R029;Q9ULW3	Activator of basal transcription 1	ABT1	45	1	31.079	0.0092037	2.0507	7701800	5	NaN	NaN	NaN	NaN	NaN	NaN	NaN	NaN	NaN	NaN	NaN	NaN	NaN	NaN	19.2095
0.0353517	-0.0106708	E9PF10;A0A024R071;O75694;B4DLT2;B3KMK3;D6RA13	Nuclear pore complex protein Nup155	NUP155	47	17	148.09	0	36.95	140420000	88	23.432	23.3298	23.2922	23.1999	23.0822	23.0918	23.1762	23.2275	23.2994	23.56	23.4051	23.4471	23.1228	22.9975	22.8102
0.956535	0.270041	H0Y3T6;G3V1E2;A0A024R0A9;A0A024R084;Q9BRK5	45 kDa calcium-binding protein	SDF4	48	2	28.001	0	3.8549	30100000	15	20.7136	NaN	20.7051	21.1154	21.1133	21.0955	21.0444	NaN	21.1989	NaN	NaN	20.9037	NaN	21.4373	21.509
0.825226	0.109304	A0A024R094;Q9H074;D6REB4;D6RJF2	Polyadenylate-binding protein-interacting protein 1	PAIP1	49	3	35.014	0	5.878	40615000	17	NaN	21.6325	21.5848	NaN	21.4525	21.4453	21.6348	NaN	21.6423	21.6965	21.7969	21.7907	21.509	21.573	21.4614
0.903155	0.325024	Q6ZMM9;Q2NKW8;A0A024R0A8;V5YQL4;O43865;H0Y8B3;Q6ZNS6;Q96HN2;Q9BTL0;O43210	Adenosylhomocysteinase;Putative adenosylhomocysteinase 2;Putative adenosylhomocysteinase 3	AHCYL1;FGFR2-AHCYL1;AHCYL2	50	3	35.359	0	4.1193	8120800	10	NaN	19.2068	NaN	19.5821	19.6495	19.3182	NaN	NaN	NaN	NaN	NaN	NaN	NaN	19.6719	19.8565
2.0947	0.161706	A0A024R0E2;O75534;Q9GZV0;A0A024R0K2;Q96L66;E9PLT0;Q9UG93;Q8WU01;E9PLD4;E9PNG3;Q9UG12;E9PJK7;E9PKN4	Cold shock domain-containing protein E1	CSDE1;UNR;DKFZp586J0620	51	17	88.884	0	34.733	185160000	101	23.6334	23.6788	23.6172	23.492	23.5112	23.5213	23.7689	23.7802	23.8809	23.8815	23.7421	23.727	23.63	23.5472	23.6786
1.03421	-0.057223	P52907;A0A024R0E5;A8K0T9	F-actin-capping protein subunit alpha-1	CAPZA1	52	11	32.922	0	28.187	475200000	121	25.0866	25.0687	25.1039	24.9832	24.9864	24.9971	24.9472	25.0355	24.8933	24.9197	25.0265	24.9152	25.028	25.0655	24.9931
0	NaN	B3KN30;H0Y612;A0A024R0F6;Q9UPN9	E3 ubiquitin-protein ligase TRIM33	TRIM33	53	1	83.899	0.0013239	2.6971	9397100	4	NaN	NaN	NaN	NaN	NaN	NaN	NaN	NaN	NaN	NaN	NaN	NaN	NaN	NaN	18.7901
0.68056	0.147529	Q8N7H5;A0A024R0H6;B4DGJ5	RNA polymerase II-associated factor 1 homolog	PAF1	54	6	59.975	0	7.7865	29965000	10	NaN	NaN	NaN	21.0455	20.8357	21.2044	20.9786	21.1809	21.4622	21.2527	21.2421	21.3104	21.1174	21.0462	20.9938
0.14904	-0.0462036	A0A024R0H7;Q9BQA1;B4DJP0;H0Y711	Methylosome protein 50	WDR77	55	6	36.724	0	23.799	175780000	50	23.8167	23.8776	23.6745	23.4009	23.4697	23.422	23.7158	23.936	23.928	23.5095	23.3431	23.3683	23.4623	23.5253	23.2883
0.521267	-0.0959608	A8K3W4;A0A024R0J9;A0A0A0MRA5;B7Z4B8;A8K6U7;A8K5K0;Q9BUJ2;M0R3F1;M0QYZ0;M0QYM5;M0QYI8;B3KM60;M0R203;M0QZV6;M0R0K8;Q5ISU1	Heterogeneous nuclear ribonucleoprotein U-like protein 1	HNRPUL1;HNRNPUL1	56	9	84.821	0	22.827	183170000	96	23.7757	23.844	23.7824	23.5368	23.5497	23.3602	23.6529	23.6683	23.5687	23.7521	23.5407	23.6642	23.3515	23.3727	23.3385
0.874928	0.170057	A0A024R0L6;Q15102;M0R389;M0QXS6;M0R323;M0QZT2;M0R1K3	Platelet-activating factor acetylhydrolase IB subunit gamma	PAFAH1B3	57	4	25.734	0	8.1818	87310000	35	22.5216	22.6244	22.7194	22.2533	22.5634	22.4464	22.5647	22.6754	22.6077	23.0238	23.0406	22.8371	22.4645	22.4849	22.5246
0.612723	0.104798	Q9BPW0;H0YDU8;A0A024R0Q7;P53041;B4DLP6;Q53FR0;B2R6R6;B4DDZ8;A8MU39	Serine/threonine-protein phosphatase;Serine/threonine-protein phosphatase 5	PPP5C	58	5	55.096	0	11.591	64422000	40	22.2544	22.3334	22.2839	21.8317	21.8602	21.845	22.0369	22.2674	22.2314	22.201	22.231	22.2168	22.1378	22.1188	22.1151
0.0430071	0.0196231	A0A024R0R1;M0QZR4;Q92888;Q49AN3;M0QYS3;Q8NF33;M0QYC1;M0R3H5;M0QZH8	Rho guanine nucleotide exchange factor 1	ARHGEF1;FLJ00369	59	4	102.43	0	7.4553	26287000	23	21.0022	21.2435	21.0895	20.5592	20.5098	20.6223	20.8603	20.902	20.9834	20.8927	21.1532	21.3815	20.4627	20.4676	20.6127
1.23834	-0.325899	B7Z6F7;A0A024R0R6;Q92797;M0R1C2;O75402;M0R180;M0QXP5;M0R3C7;A0A087WUE9;Q4LE61	Symplekin	SYMPK;SYMPK variant protein	61	4	141.13	0	10.525	52817000	16	NaN	22.2111	22.2063	21.5489	21.9861	22.1458	21.6851	NaN	21.9959	21.5781	NaN	NaN	21.5172	21.9228	21.4632
0	NaN	A0A024R0T1;Q6UWP2	Dehydrogenase/reductase SDR family member 11	MGC4172;DHRS11	63	1	28.308	0.00089366	2.7789	8411700	11	NaN	NaN	NaN	NaN	NaN	NaN	NaN	NaN	NaN	NaN	NaN	NaN	NaN	NaN	18.9484
1.13296	0.173093	A0A0S2Z4I9;A0A0S2Z4N8;A0A024R0V4;P50552;A0A0S2Z4I7;K7ENL7;A0A0S2Z4H6;K7EM16;K7EQD0;K7EIG8;K7ENR7	Vasodilator-stimulated phosphoprotein	VASP	64	9	35.299	0	19.819	97978000	53	22.6301	22.7264	22.7985	22.4913	22.5933	22.4335	22.9414	22.8057	22.8036	23.0592	22.7888	22.865	22.7813	22.6076	22.4148
0	NaN	H0YIM7;A0A024R0V9;A0A1B0GV47;Q7Z4S6	Kinesin-like protein;Kinesin-like protein KIF21A	KIF21A	65	1	32.46	0	3.1778	7045300	4	NaN	NaN	NaN	NaN	NaN	NaN	NaN	NaN	NaN	NaN	NaN	NaN	NaN	18.0768	NaN
0	NaN	F8VUY8;A8K6H9;A0A024R0W3;Q96QD8	Sodium-coupled neutral amino acid transporter 2	SLC38A2	66	1	10.027	0	3.3488	22276000	12	NaN	NaN	NaN	NaN	NaN	NaN	NaN	NaN	NaN	NaN	NaN	NaN	NaN	NaN	20.1626
0.470571	0.0779647	Q13085;B2ZZ90;A0A024R0Y2;Q59FY4;Q7Z5W8;A2NX49;B4DIG6;B4DIW1;B4DWK9;B4DIR2;O00763;B4DK31;B4DYJ7;Q4G170;F8W8T8;H0YGH5;Q59GJ9;A0A087WWN5;B4DYM0;S4R3S7;A0A0C4DGT1;A0A087X0W4;A0A087WVR6	Acetyl-CoA carboxylase 1;Biotin carboxylase	ACACA;hCG_30204	67	15	265.55	0	23.845	122250000	52	23.1492	23.0692	23.102	22.874	22.8083	22.9524	23.094	23.1145	23.0121	23.3065	23.1877	23.2093	22.9495	22.9651	22.7956
0.0248723	-0.0124487	Q5ISS1;A0A024R3Q3;A0A024R0Y6;P84077;P61204;F5H423;B4DEB9;F5H0C7;B4E190;B4DJC8;B4DN70;H0YGG7	ADP-ribosylation factor 1;ADP-ribosylation factor 3	ARF1;ARF3	68	4	19.56	0	11.817	299040000	60	23.967	23.8203	23.7934	24.64	24.6285	24.5931	24.1769	24.3258	24.2541	23.8545	23.9711	24.0102	24.553	24.6443	24.2615
0.00260208	0.00102107	B3KY11;A8KA56;A0A024R0Z3;Q9BUQ8;H0YI52;F8VVA2	Probable ATP-dependent RNA helicase DDX23	DDX23	69	10	93.233	0	15.651	83163000	21	22.6808	22.723	22.5983	22.4255	22.224	22.3052	22.8379	22.8048	22.5655	22.8719	22.2092	22.2626	22.309	22.3719	22.2118
0	NaN	F8VS10;A0A024R101;Q86XZ4	Spermatogenesis-associated serine-rich protein 2	SPATS2	70	1	32.475	0.0099206	2.013	5591600	4	NaN	NaN	NaN	NaN	NaN	NaN	NaN	NaN	NaN	NaN	NaN	NaN	NaN	NaN	18.6927
0	NaN	B2R6C0;A0A024R138;P21695;B4DJ37	Glycerol-3-phosphate dehydrogenase [NAD(+)];Glycerol-3-phosphate dehydrogenase [NAD(+)], cytoplasmic	GPD1	71	2	37.599	0.0029486	2.3945	11379000	1	NaN	NaN	NaN	NaN	NaN	NaN	NaN	NaN	NaN	NaN	NaN	NaN	20.2273	NaN	NaN
0.485878	0.0687899	B7ZLZ7;B3KMB1;A8K984;A0A024R158;O95347;Q05BV1;Q2KQ72;B3KM27;Q7Z2X1;Q6IPS5;Q5T821;A0A0C4DGE5;Q6P712;Q05D74;A0JLM9;Q32Q15	Structural maintenance of chromosomes protein;Structural maintenance of chromosomes protein 2	SMC2;SMC2L1	72	9	135.7	0	31.56	43245000	40	21.6469	21.5315	21.3621	21.4331	21.4486	21.4489	21.6644	21.5056	21.5658	21.7401	21.4853	21.7287	21.2966	21.4724	21.4668
1.1088	0.299782	B2R923;A0A024R159;Q6YN16;B4DWC7;B4E136	Hydroxysteroid dehydrogenase-like protein 2	HSDL2	73	4	37.306	0	7.1861	23912000	26	20.7077	20.5958	20.1637	20.7435	20.4134	20.6546	20.9783	20.6387	21.0936	21.3378	21.0606	21.0989	20.4127	20.4822	20.5134
2.41037	-0.151283	A0A024R172;Q14914;F2Z3J9;Q5JVP2;F6XGT7	Prostaglandin reductase 1	LTB4DH;PTGR1	75	10	35.885	0	29.196	243900000	87	24.1294	24.1524	23.8986	24.0533	24.039	24.0268	23.9681	23.9774	23.8418	23.7831	23.8625	23.8011	23.9504	23.9442	23.9592
1.64977	-0.199333	Q09161;A0A024R179;X6R941	Nuclear cap-binding protein subunit 1	NCBP1	76	4	91.838	0	6.0344	29110000	12	21.1207	21.1218	21.1421	21.1156	20.9596	20.943	20.7156	20.7524	20.8378	20.7681	NaN	NaN	21.0371	20.8121	21.1515
0.153792	0.0244891	A0A024R1A3;P22314;B4DDE4;B4DL67;Q5JRR6;B3KUJ2;Q5JRR9;Q5JRS0;Q5JRS1;Q5JRS3;Q5JRS2;Q712V1;Q8WY81	Ubiquitin-like modifier-activating enzyme 1	UBE1;UBA1	77	27	117.85	0	181.68	2455500000	352	27.4008	27.4636	27.4287	27.2807	27.2583	27.2947	27.2977	27.3371	27.3062	27.5329	27.5628	27.5677	27.2621	27.24	27.3042
0	0.0932382	B4DRD4;A8K0I0;A0A024R1C1;Q13356	Peptidyl-prolyl cis-trans isomerase-like 2	PPIL2	79	2	55.79	0	4.5241	20572000	5	20.7181	NaN	NaN	NaN	20.2606	20.4581	NaN	20.5722	NaN	NaN	NaN	NaN	NaN	NaN	NaN
0	NaN	B0QYH3;B7Z820;A0A024R1C5;Q8IWD4	Coiled-coil domain-containing protein 117	CCDC117;FLJ33814	80	1	8.1561	0.0029586	2.4071	6380000	3	NaN	NaN	NaN	NaN	NaN	NaN	NaN	NaN	NaN	NaN	NaN	NaN	NaN	NaN	19.1015
0.0250402	0.0072635	A0A024R1D6;Q13769;C9JXU6;F5GZF3;C9JCL9;H7C441;C9JXG5;F8WCP5	THO complex subunit 5 homolog	hCG_2011153;THOC5	81	2	78.507	0	3.141	12250000	9	19.72	19.8814	20.1108	19.6224	19.8016	19.818	19.9347	19.7927	20.0659	19.92	NaN	NaN	19.5406	19.7438	NaN
0.684238	0.0597782	A0A024R1K8;Q15459;B4E091;F8WB66;H7C1L2	Splicing factor 3A subunit 1	SF3A1	85	16	88.885	0	35.235	342610000	126	24.5223	24.5972	24.5831	24.4366	24.3709	24.471	24.5868	24.5991	24.6448	24.5379	24.5889	24.678	24.4427	24.478	24.4533
0.0583345	-0.00796032	P35579;A0A024R1N1;Q86XU5;B4E3S1;Q6ZNL4;Q5BKV1;Q99529;B1AH99;Q7Z7R0;O14794;O14729;Q2PS10;Q66K75;REV__B4DQZ7;REV__S4R3H4;REV__E7EQT4;REV__Q9UKV3;Q68D89;Q9UMJ0	Myosin-9	MYH9	87	49	226.53	0	111.37	1078000000	370	26.2957	26.3418	26.3092	26.1034	26.1022	26.1477	26.2941	26.3119	26.3282	26.1791	26.1592	26.1923	26.1181	26.1225	26.1728
0	NaN	A0A024R1Q5;P17050	Alpha-N-acetylgalactosaminidase	NAGA	89	2	46.564	0	3.4639	8714700	12	NaN	NaN	NaN	NaN	NaN	NaN	NaN	NaN	NaN	NaN	NaN	NaN	20.3237	20.5581	NaN
1.82209	-0.170906	Q9BTQ7;A0A024R1Q8;P62829;C9JD32;B9ZVP7;J3KT29;J3KTJ3;A4D142	60S ribosomal protein L23	RPL23	90	5	14.149	0	11.322	720690000	78	25.6285	25.6605	25.6534	25.7308	25.7079	25.7114	25.676	25.7178	25.6578	25.5188	25.5027	25.4383	25.3155	25.4009	25.3727
0	NaN	A0A024R1R8;A0A024R306;Q9Y2S6	Translation machinery-associated protein 7	hCG_2014768;CCDC72;TMA7	91	1	7.0913	0.0053697	2.2655	21683000	10	NaN	NaN	NaN	NaN	NaN	NaN	NaN	NaN	NaN	NaN	NaN	NaN	NaN	NaN	20.8571
0.349202	-0.132531	A0A024R1S5;O00178;B2RDW9;F5H257;F5H716	GTP-binding protein 1	GTPBP1	92	3	71.463	0	6.0498	29445000	17	21.273	21.2975	21.3518	21.1057	20.7416	20.6401	21.0436	21.1959	21.2004	20.9907	21.1866	21.2542	20.6001	20.5745	20.3757
1.67248	-0.278854	A0A024R1T5;P09543;B4DFN6;B4DI06;K7EN66;C9K0L8;K7ERZ0;K7ERC4	2,3-cyclic-nucleotide 3-phosphodiesterase	CNP	95	8	45.098	0	36.147	115320000	52	22.9125	23.1478	22.9822	23.2306	23.3147	23.0407	22.5915	22.924	22.4206	22.8985	22.6371	23.069	22.9604	23.0821	22.8497
0.202322	0.01413	A0A024R1T9;Q4LE36;P53396;A0A024R1Y2;Q8N9C4;K7ESG8;K7EIE7	ATP-citrate synthase	ACLY;ACLY variant protein	96	35	120.84	0	93.52	867860000	314	25.891	25.8416	25.8687	25.819	25.7757	25.8504	25.9199	25.8495	25.8352	25.8796	25.9313	25.9211	25.7933	25.795	25.7718
2.36551	0.099835	A0A024R1U0;P46060;B4DY16;B4E0U0;H0Y4Q3;Q9BSK3;B0QYT5;B0QYT4;B0QYT6;Q8WUS7	Ran GTPase-activating protein 1	RANGAP1	97	14	63.541	0	41.078	302930000	138	24.3042	24.2584	24.3867	24.3096	24.27	24.1863	24.4209	24.371	24.4292	24.4633	24.3462	24.3325	24.3975	24.3822	24.3283
0.257992	0.0589965	A0A024R1U2;Q7RTV0	PHD finger-like domain-containing protein 5A	PHF5A	98	5	12.405	0	9.2176	94494000	44	22.6888	22.8882	22.8537	22.5212	22.4979	22.4556	22.829	22.8505	22.7991	22.8745	22.8493	22.7647	22.487	22.4921	22.4428
1.38842	0.111655	P51148;A0A024R1U4;K7ERQ8;K7ERI8;F8VVK3;K7ENY4;F8VVZ0;A0A0K6GG44;A0A024RB09;A0A024R2K1;F8VUA5;F8VWU4;P20339;P61020;F8VWZ7;F8VSF8;F8WCY6;Q6FI54;F8VPW9;F8WD79;A0A0A1HAN9;K7EIP6	Ras-related protein Rab-5C	RAB5C	99	6	23.482	0	14.408	98938000	49	22.6987	22.7542	22.7653	22.5809	22.6651	22.5063	22.914	22.8705	22.8107	22.805	22.7452	22.7499	22.6269	22.7476	22.6908
0.256724	-0.0407369	E4W6B6;B2R4D8;A0A024R1V4;P61353;K7ELC7;K7EQQ9;Q6LCU2;K7ERY7	60S ribosomal protein L27	RPL27	100	5	14.257	0	16.492	946510000	95	26.0966	25.9695	26.0445	26.0593	25.8793	26.0197	26.1479	26.1347	26.1848	25.964	25.959	25.8672	25.8021	25.8687	25.8083
1.8688	0.232757	A0A0S2Z487;A0A024R1X8;P14923;A0A0S2Z495	Junction plakoglobin	JUP	102	4	81.744	0	5.3896	24121000	6	20.7688	20.5443	20.8962	20.5468	20.5637	20.4046	20.8177	NaN	20.6432	20.8487	20.9437	20.9437	20.782	21.0478	20.801
0.444662	0.240297	A0A024R1Z6;Q99536;K7ERT7;B3KUF8;K7ESA3;K7ENX2;K7EM19;K7EJM4;K7ER81	Synaptic vesicle membrane protein VAT-1 homolog	VAT1	103	12	41.92	0	48.292	326060000	132	23.761	23.6067	23.7492	24.4031	24.6326	24.512	24.1066	24.2445	24.118	23.7696	24.0246	23.9394	24.8833	25.068	25.0056
1.08198	-0.0828114	A0A024R201;Q9UNM6;J3KNQ3;Q53GN6;B2RBM7;B4DJ66;Q9Y6E3;A0A087WUL9;E9PL38;H0YD73;Q9UNM7;E9PQG3;E9PPD2;Q5HYL3;F8W8J6	26S proteasome non-ATPase regulatory subunit 13	PSMD13	104	15	42.918	0	31.447	281630000	108	24.4089	24.2623	24.4461	24.2323	24.2328	24.2046	24.2995	24.2247	24.1942	24.1848	24.2714	24.3065	24.2126	24.129	24.1125
1.11661	0.0758699	V9HWJ8;A0A024R203;P61289;K7ENH2;K9J957;Q6FHK7;B3KQ25;K7ESG5;K7EMD0;K7EPX6;K7EKR3;J7FRP4;A0A087WTV2;B7Z8D3	Proteasome activator complex subunit 3	HEL-S-283;PSME3	105	6	29.506	0	15.13	234780000	84	23.9644	24.0618	24.0112	23.8232	23.8374	23.8541	23.9802	24.0143	23.9635	24.043	24.0429	24.057	24.0211	23.8874	24.0018
0.676642	0.0395363	A0A024R222;B4DHQ3;Q9Y617;A0A024R280;B4DHX7;A9LS35	Phosphoserine aminotransferase	PSAT1	106	14	40.422	0	45.216	1459900000	215	26.6517	26.6524	26.6319	26.5473	26.5068	26.4878	26.6078	26.5938	26.5858	26.6462	26.6751	26.6879	26.5849	26.6218	26.5691
0	NaN	A0A024R228;P61978;B3KU16;S4R457;S4R359	Heterogeneous nuclear ribonucleoprotein K	HNRPK;HNRNPK	107	1	51.218	0	7.7641	112540000	7	NaN	NaN	NaN	NaN	NaN	NaN	NaN	NaN	NaN	NaN	NaN	NaN	NaN	NaN	22.2937
1.84422	0.165719	A0A024R258;B3KNI8;B3KNI2;Q9UMX0;Q59FJ2;D3DVA8;B4DZF6;Q59F94;Q9NRR5;H0YDS0	Ubiquilin-1	UBQLN1	109	7	59.219	0	18.048	137240000	54	23.1224	23.2713	23.3305	22.9628	23.0387	23.0171	23.2802	23.3048	23.4065	23.1707	23.1863	23.2276	23.3215	23.3492	23.3585
2.31126	-0.120478	A0A087WXM6;J3QQT2;J3KRX5;A0A024R261;A0A0A6YYL6;P18621;J3QLC8;Q5IST2;A0A0A0MRF8;J3KRB3;A0A087WWH0;J3QS96;A0A087WY81;J3KSJ0;A4D1R6;A4D1R5	60S ribosomal protein L17	RPL17;hCG_24487;RPL17-C18orf32	110	6	19.586	0	19.985	636950000	82	25.449	25.4817	25.4037	25.5764	25.5101	25.4701	25.4379	25.3975	25.4591	25.3955	25.234	25.3907	25.3181	25.3066	25.3125
0	NaN	Q9HBQ7;B3KQK4;A5PLM9;A0A024R276;P07711	Cathepsin L1;Cathepsin L1 heavy chain;Cathepsin L1 light chain	CTSL;CTSL1	111	1	16.838	0.0013233	2.6964	12380000	10	NaN	NaN	NaN	NaN	NaN	NaN	NaN	NaN	NaN	NaN	NaN	NaN	NaN	NaN	20.0712
0	NaN	A6NL93;Q6NSG7;Q3B790;D3DWY4;A6NEL0;A0A024R2A3;P05114	Non-histone chromosomal protein HMG-14	HMGN1;hCG_17955;hCG_1979072	112	1	9.5355	0.00090009	2.8115	19675000	6	NaN	NaN	NaN	NaN	NaN	NaN	NaN	NaN	NaN	NaN	NaN	NaN	NaN	NaN	21.45
0	NaN	C9J3F6;B9A6K1;A0A024R2J9;A0A024R2H0;Q92609	TBC1 domain family member 5	TBC1D5	115	1	67.534	0.0029623	2.4113	7116400	2	NaN	NaN	NaN	NaN	NaN	NaN	NaN	NaN	NaN	NaN	NaN	NaN	NaN	NaN	19.4451
0	NaN	A0A024R2H7;Q96Q11;C9JRS7;F8W8C3	CCA tRNA nucleotidyltransferase 1, mitochondrial	TRNT1	116	2	50.143	0	3.3204	6678900	10	NaN	NaN	NaN	NaN	NaN	NaN	NaN	20.1241	NaN	NaN	NaN	NaN	NaN	NaN	NaN
1.26395	-0.206818	B4DEN6;A0A024R2M6;P09110;Q8NCW8;C9JDE9;H7C131;H0Y4D4;A0A140VJX0;B4E072;O43203;B4DVF4	3-ketoacyl-CoA thiolase, peroxisomal	ACAA1	117	10	37.243	0	27.464	170550000	54	23.7984	23.7191	23.4777	23.4521	23.5755	23.533	23.4012	23.3404	23.5493	23.2804	22.9153	23.3273	23.5054	23.5982	23.5548
0.282985	-0.052909	O95747;A0A024R2M7;C9JIG9	Serine/threonine-protein kinase OSR1	OXSR1	118	5	58.022	0	9.4235	67365000	48	22.425	22.4438	22.3717	22.0464	22.0742	22.0308	22.1645	22.36	22.1511	22.2441	22.1836	22.2865	21.9804	22.1663	22.0752
0.295692	0.0171588	C9J9K3;A0A024R2P0;A0A0C4DG17;P08865;Q96RS2;A0A024R7P5;F8WD59;A0A024RCF2	40S ribosomal protein SA	RPSA;LOC388524	119	14	29.404	0	45.32	2513300000	236	27.4201	27.4243	27.4299	27.383	27.3148	27.3948	27.4731	27.5031	27.4091	27.3775	27.3892	27.3654	27.3477	27.4225	27.417
0.0123143	0.00367387	B2RDZ9;A0A024R2P7;Q15024;B4DIU0	Exosome complex component RRP42	EXOSC7	120	5	31.874	0	11.55	60538000	39	22.213	21.987	21.9196	21.9787	21.9275	22.0464	22.2397	22.104	22.2135	22.3231	21.9698	22.0214	21.6283	21.7311	21.9104
1.70384	0.138242	B4DL06;A0A024R2Q3;P35222;Q5ISL3;B4DSW9;B4DGU4;B5BU28;Q7KZ86;G9GAG7;E9PDF9;E7EV28;E7EMJ5	Catenin beta-1	CTNNB1	121	14	80.826	0	33.323	335650000	120	24.4159	24.5286	24.3656	24.2066	24.2329	24.2688	24.4635	24.6057	24.5214	24.4986	24.3888	24.4851	24.3983	24.3645	24.5457
0.717419	-0.139451	A0A024R2Q4;P61313;E7EQV9;E7ENU7;E7EX53;B4DLP4;B4DEN1;E7ERA2;Q96S84	Ribosomal protein L15;60S ribosomal protein L15	RPL15	122	8	24.146	0	17.207	938460000	88	26.2295	26.1873	26.1722	25.9672	25.9393	25.9397	26.1722	26.1088	26.1672	26.0075	25.9127	25.9933	25.8275	25.5513	25.657
0	NaN	A0A024R2Q5;P08590	Myosin light chain 3	MYL3	123	1	21.932	0.0029548	2.3983	8612400	11	NaN	NaN	NaN	NaN	NaN	NaN	NaN	NaN	NaN	NaN	NaN	NaN	NaN	NaN	19.2723
0.606346	0.105081	A0A024R2U9;C9JIF9;P13798;H7C393;H7C1U0;C9JLK2;F8WEH5	Acylamino-acid-releasing enzyme	APEH	124	13	81.224	0	30.343	308780000	150	24.4435	24.4623	24.49	24.2768	24.2022	24.1755	24.3669	24.3734	24.4009	24.7004	24.7301	24.5827	24.2715	24.3309	24.2645
0.677488	0.0852497	A0A0S2Z472;A8KAH7;A0A024R2W3;P13861;H7C330;H7C1L0;H7C4A9;O60380;C9J830;A0A0K0K1I3;B3KY43;Q6DHZ2;A0A024R712;P31323	cAMP-dependent protein kinase type II-alpha regulatory subunit	PRKAR2A	125	8	43.066	0	18.426	99261000	45	22.7346	22.811	22.867	22.5635	22.7843	22.5194	22.7834	22.7804	22.7377	22.9467	22.9057	22.8776	22.5813	22.7341	22.84
0.93338	0.0940957	A0A024R329;A0A024R2X1;Q9Y5P6	Mannose-1-phosphate guanyltransferase beta	GMPPB	126	3	42.621	0	5.911	38202000	20	NaN	21.3796	21.4259	21.3271	21.2786	21.3993	21.4783	21.439	21.3826	21.4565	21.4968	21.7164	21.3577	21.3143	21.4641
0.808872	-0.0925287	A0A024R325;Q96I99;Q3ZCW5;E9PDQ8;B7Z2D5;H0Y852;Q9Y436	Succinyl-CoA ligase subunit beta;Succinyl-CoA ligase [GDP-forming] subunit beta, mitochondrial	SUCLG2	128	5	46.51	0	12.877	71642000	38	22.4216	22.2294	22.3564	22.3411	22.2017	22.1583	22.2836	22.3085	22.1755	22.2129	22.4083	22.1071	22.0725	22.1414	22.0202
0.565245	0.0630139	P07858;A0A024R374;A8K2H4;B4DL49;B3KUJ8;B4DMY4;E9PLY3;E9PQM1;E9PSG5;E9PHZ5;E9PNL5;E9PKQ7;E9PCB3;Q5HYG5;E9PJ67;E9PR54;R4GMQ5;E9PS78	Cathepsin B;Cathepsin B light chain;Cathepsin B heavy chain	CTSB	130	8	37.821	0	21.801	983450000	127	26.092	26.1055	25.9791	25.9717	25.9526	25.9236	25.879	26.0167	25.9031	26.1534	26.2115	26.2005	26.095	26.0914	26.0534
0.233188	-0.0442406	A0A024R388;Q9NXG2;O60362;Q6MZT3;B4DFY9;H3BNW0	THUMP domain-containing protein 1	THUMPD1;44M2.1;DKFZp686C1054	131	5	39.315	0	12.157	127040000	34	23.2338	23.0683	23.1368	23.0402	23.1656	23.0906	23.1197	22.8925	22.9836	23.269	23.2822	23.3469	22.8535	22.9944	22.9631
2.00632	-0.257199	A0A024R394;Q9UHD1;A0A024R3C3;E9PHZ2;Q9NZ93;E9PPQ5;E9PIZ4;E9PSD5	Cysteine and histidine-rich domain-containing protein 1	CHORDC1	132	5	37.533	0	17.084	112370000	35	23.11	23.1222	23.3181	22.8238	22.8833	23.0454	22.5506	22.9383	22.9303	22.9008	22.6344	22.8383	22.6219	22.9035	22.8214
0.475856	0.111107	Q05D78;F8W7U8;A0A024R395;P49959;Q9BS79;F5GXT0	Double-strand break repair protein MRE11A	MRE11A	133	4	59.724	0	8.0132	37771000	17	21.4839	21.4176	21.5368	21.0299	21.1904	21.3217	21.4893	21.5898	21.5322	21.7201	21.583	21.57	21.0926	21.1596	21.234
0	NaN	A0A024R3B4;A0A024R3C8;Q9P013	Spliceosome-associated protein CWC15 homolog	HSPC148;CWC15	135	1	11.065	0.0081599	2.164	7522900	13	NaN	NaN	NaN	NaN	NaN	NaN	NaN	NaN	NaN	NaN	NaN	NaN	NaN	NaN	19.0295
0	NaN	E9PRE9;A0A024R3D4;Q8ND24	RING finger protein 214	RNF214;DKFZp547C195	136	1	14.865	0.0013286	2.7228	3102600	5	NaN	NaN	NaN	NaN	NaN	NaN	NaN	NaN	NaN	NaN	NaN	NaN	NaN	NaN	18.766
1.46825	-0.174489	H0YDD4;B4DJX1;Q86YI5;A0A024R3D8;P10515;B4DS43;B4DLQ2;E9PEJ4;Q01991;B4E1P6;Q16791	Acetyltransferase component of pyruvate dehydrogenase complex;Dihydrolipoyllysine-residue acetyltransferase component of pyruvate dehydrogenase complex, mitochondrial	DLAT	137	4	51.201	0	6.6823	40249000	17	21.5755	21.6485	21.5922	21.5765	21.3514	21.5125	21.3479	21.397	21.4565	21.5453	21.3966	20.9883	21.4844	21.329	21.3692
0.945911	0.139744	A0A024R3E3;P02647;F8W696;Q8TDB0;Q9Y355	Apolipoprotein A-I;Proapolipoprotein A-I;Truncated apolipoprotein A-I	APOA1	138	7	30.777	0	11.761	86448000	44	22.3961	22.6708	22.4894	22.4014	22.43	22.5169	22.7811	22.9113	22.7557	22.6058	22.64	22.6522	22.3426	22.4062	22.5197
1.79939	-0.238759	A0A024R3E4;P46937;Q86T74;H0YCI3;B4E2Y3;K0KVU2	Transcriptional coactivator YAP1	YAP1;DKFZp451O0517	139	7	48.755	0	11.191	30984000	20	21.2938	21.1148	NaN	20.991	21.1642	21.1668	20.8181	21.0083	20.661	20.9617	20.6379	20.9236	21.0394	20.9739	21.1422
0.704191	0.0960435	A0A024R3P9;Q9H3P7	Golgi resident protein GCP60	ACBD3	140	5	60.593	0	13.502	94707000	50	22.5802	22.6279	22.7303	22.583	22.6193	22.717	22.6764	22.7613	22.5529	22.8396	22.9983	22.9562	22.6886	22.562	22.6156
0	0.333148	Q5T7A2;B4DVB7;A0A024R3S3;Q8NI60;B4DED1;B4DU83;B4DN23;A1L377	Atypical kinase ADCK3, mitochondrial	CABC1;ADCK3	141	3	55.981	0	4.0858	18999000	6	NaN	20.6088	20.6637	NaN	19.9692	19.9718	NaN	NaN	20.6365	NaN	NaN	NaN	NaN	NaN	NaN
0.00681142	-0.00182152	B4E0E1;A0A024R3T8;P09874;B2R5W3;Q05D33;Q6PJL0;Q96P95;Q5VX84;Q5VX85	Poly [ADP-ribose] polymerase 1	PARP1	142	15	111.13	0	35.103	211740000	124	23.8545	23.9283	23.8202	23.7478	23.7965	23.7505	24.053	24.0616	23.9891	23.817	23.8475	23.9107	23.5541	23.5751	23.5222
0.0548643	-0.0101511	A0A024R3V0;Q9NUQ6;B8ZZZ7;C9JKE4;F8VT91;F2Z2S1;C9IZC3;C9J8M7;Q4ZFW0;F8WAV0;H7C2G5	SPATS2-like protein	DNAPTP6;SPATS2L	143	16	61.728	0	41.748	327100000	115	24.3734	24.4727	24.4209	24.4704	24.4566	24.4154	24.6226	24.5669	24.5578	24.5001	24.4485	24.4418	24.2565	24.2159	24.2125
1.30918	-0.291833	B8ZZ77;A0A024R3V4;A0A0S2Z5A8;B4DN80;Q9H2H8;F8WC82;C9J4N2;C9K058;Q86UR0;A0A0S2Z5X8;H7BZ14	Peptidyl-prolyl cis-trans isomerase;Peptidyl-prolyl cis-trans isomerase-like 3	PPIL3	144	2	17.696	0	4.9067	28422000	24	21.1994	21.1594	21.1999	21.0725	20.9928	21.0099	20.8644	21.1455	21.0156	20.9215	21.0467	21.0793	20.3682	20.5775	20.3056
0	NaN	B8ZZI0;E7EXA3;Q6X734;Q658J0;A0A024R3V5;A0A024R3V7;Q9GZT8	NIF3-like protein 1	NIF3L1;DKFZp762L015	145	1	18.246	0.0033431	2.3332	8278300	12	NaN	NaN	NaN	NaN	NaN	NaN	NaN	NaN	NaN	NaN	NaN	NaN	NaN	NaN	18.8001
1.02589	0.440476	A0A024R3V8;Q99598;C4P0D4;C4P0D6;C4P0D8;Q5VVQ1	Translin-associated protein X	TSNAX;DISC1	146	3	33.112	0	6.3521	34509000	13	NaN	21.1311	NaN	21.4333	21.1297	21.0098	21.7974	20.7745	NaN	22.0144	22.0562	NaN	21.5816	21.7295	21.3616
2.419	-0.173914	A0A024R3W7;P24534;A4D1M6;F2Z2G2;C9JZW3;F8WF65	Elongation factor 1-beta	EEF1B2;LOC392793	147	5	24.763	0	15.71	1199800000	66	26.3776	26.4053	26.3713	26.3013	26.4336	26.5085	26.2152	26.3789	26.2407	26.3922	26.2492	26.2053	26.0995	26.0937	26.1564
3.58004	0.134809	P10809;A0A024R3X4;B3GQS7;B7Z597;B7Z5E7;B7Z4F6;E7ESH4;Q53SE2;E7EXB4;A0A0S2Z415;B9VP19;B9VPB4;Q53QD5;C9JL25;C9JCQ4;C9JL19;C9J0S9;B9VP24	60 kDa heat shock protein, mitochondrial	HSPD1	148	28	61.054	0	81.601	6871800000	515	28.7029	28.7258	28.7002	28.8455	28.8045	28.8594	28.8539	28.8923	28.9416	28.886	28.9222	28.921	28.9171	28.8795	28.9573
1.58969	0.244128	A0A024R3Z2;B8ZZN6;P63165;B8ZZJ0;B9A032;G2XKQ0;B8ZZ67	Small ubiquitin-related modifier 1;Small ubiquitin-related modifier	SUMO1	149	3	11.557	0	6.6827	139660000	21	23.3427	23.2449	23.1939	22.9667	22.9885	23.0159	23.4026	23.3769	23.2674	23.5891	23.6621	23.5423	23.2559	23.1105	23.1191
1.4476	-0.300451	Q6FHH6;Q53TN2;B2R602;A0A024R3Z5;O43813;E9PHS0;F8WDS9;B4DGM7;H7C2E3	LanC-like protein 1	LANCL1	150	5	45.267	0	10.527	34103000	16	21.7533	NaN	21.5531	21.0375	21.2393	21.358	21.0685	21.2688	20.9758	NaN	NaN	NaN	21.1412	20.9956	21.0769
0.724194	0.141271	C9JG97;A0A024R410;C9JEH3;Q13685;C9JTS3;Q59EM1;H7C0R2	Angio-associated migratory cell protein	AAMP	152	7	44.693	0	14.326	54214000	41	21.9895	22.1307	21.8662	21.7182	21.8363	21.3481	22.0637	21.9939	22.0393	22.0547	21.8392	21.9281	22.0832	21.7101	21.8926
0.461754	-0.110463	B3KPP7;A8K140;A0A024R438;Q7Z3C6;H7C152;B4DYN3;C9JS65;C9JFV2;F2Z3I6;C9JX27;C9IYZ9;C9JKV7;C9JDK4;C9JXG2	Autophagy-related protein 9A	ATG9A	153	3	94.474	0	5.7837	25680000	15	21.0065	20.8829	21.2071	20.8808	20.8213	20.5257	20.8161	20.7875	20.7972	20.865	20.9661	20.9956	20.4072	20.5808	NaN
0.409942	0.0819467	Q9ULA0;B7Z7F0;E7ETB3;Q53SB6;A0A024R442;Q9BSS9;A0A024R443;E7EMB6;C9JBE1;B7Z822;F8WAN0;B9ZVU2;Q9HAC6;E7EPX3;C9JRG3;C9J1E2;E5RJ35	Aspartyl aminopeptidase	DNPEP	154	6	52.428	0	11.784	82504000	35	22.5121	22.6246	22.5692	22.1843	22.287	22.4262	22.5594	22.5459	22.455	22.6547	22.6522	22.8079	22.2961	22.4004	22.2711
1.97506	0.146947	B4DHC5;A0A024R458;A0A0S2Z444;A0A0S2Z3Y3;A0A0S2Z3Z1;A0A0S2Z462;P52594;C9J2I0;B8ZZY2	Arf-GAP domain and FG repeat-containing protein 1	HRB;AGFG1	155	4	46.506	0	10.536	104470000	36	22.7762	22.6743	22.7359	22.699	22.6102	22.7045	22.793	22.8197	22.7215	22.8718	22.7852	22.6983	22.9965	22.9641	22.9725
0.716831	-0.153061	A0A024R462;P02751;B7ZLE5;Q6MZM7;Q68CX6;Q6MZF4;Q6N084;B4DTK1;Q59G22;B4DU16;H0Y7Z1;Q5CZ99;A6YID6;A6YID2;A6YID3;A6YID5;A6YID4;B4DTH2;B4DN21;Q6PJE5;Q9H382;O95617;Q9UQS6;A6YID7;Q7L553;Q53S27	Fibronectin;Anastellin;Ugl-Y1;Ugl-Y2;Ugl-Y3	FN1;DKFZp686O12165	156	23	259.21	0	46.545	235310000	134	24.1723	24.1739	24.2014	23.9322	23.8766	23.8521	24.1625	24.1877	24.1764	23.8891	23.7729	23.7996	23.6295	23.6205	23.6971
0.499857	0.255066	J3KQ34;A0A024R471;Q9H9Q2;B3KW51;B3KV02;A0A024R478;J3QT73;A0A087X1P5;Q53GQ2;J3KQ41	COP9 signalosome complex subunit 7b	COPS7B	157	3	26.424	0	4.8505	16299000	10	NaN	NaN	NaN	20.2075	20.1834	20.4295	20.0785	NaN	20.1573	NaN	NaN	NaN	20.845	20.7178	20.8441
0.882901	-0.112109	B7Z600;Q53S54;A0A024R475;Q13618;A0A087WTG3	Cullin-3	CUL3	158	3	63.309	0	5.4388	12952000	10	20.1449	19.8995	20.1768	NaN	NaN	19.8768	19.9783	20.0556	19.9257	19.9327	19.9797	19.8566	19.8105	19.9185	19.754
0.443803	0.0562188	A0A024R482;Q96IJ6;A0A087WUI8;F8WD54;A0A0U1RRC2;C9JAH0;B4DJR0;C9J255	Mannose-1-phosphate guanyltransferase alpha	GMPPA	159	6	46.291	0	11.505	57400000	49	22.0248	21.8913	22.0139	21.8317	21.8112	21.8816	22.012	21.9804	21.9675	22.0494	22.1201	22.0265	21.8932	21.6811	21.9573
0	NaN	Q9H8N9;A0A024R488;Q8IWB7;C9JJ54	WD repeat and FYVE domain-containing protein 1	WDFY1	160	3	41.216	0	3.8326	16819000	6	NaN	NaN	19.9257	20.0564	20.0421	20.1252	NaN	NaN	NaN	NaN	NaN	NaN	NaN	NaN	NaN
0	NaN	Q53SV2;B7ZLM5;Q17RG0;A5YM60;A0A024R494;E7EVC7;Q676U5;A0A024R4B6;L7UQD0;D9N2U2;C9JAY7;Q9H7M5;Q8TCI4;Q9NWG8	Autophagy-related protein 16-1	FLJ10035;ATG16L1	161	3	58.271	0	3.3464	10165000	5	NaN	NaN	NaN	NaN	NaN	NaN	NaN	NaN	NaN	NaN	NaN	NaN	NaN	NaN	19.528
0.239239	0.0414528	A0A024R4A0;P19338;B3KTP9;B3KM80;Q6ZS99;H7BY16;Q9BQ02;C9JYW2;C9JLB1;C9J1H7;C9JWL1	Nucleolin	NCL	163	25	76.613	0	138.53	9702200000	396	29.4136	29.4132	29.4412	29.1924	29.1979	29.2626	29.4794	29.4863	29.5099	29.4115	29.454	29.4108	29.1511	29.1775	29.1739
0.0230429	0.00959659	A0A024R4A5;Q6Y7W6;I1E4Y6;B4DRT8;E7ESB6;C9JW88;F8WCD5;C9JPV7;C9JXQ0;C9J0V6;C9JHT0;C9JRZ2;B4DLU7;C9JH18	PERQ amino acid-rich with GYF domain-containing protein 2	TNRC15;GIGYF2	164	5	149.94	0	17.574	60815000	22	22.278	22.1898	22.168	21.7609	21.9915	21.9562	22.3565	22.355	22.3663	22.0499	NaN	22.2365	21.5551	21.77	21.8466
0	NaN	Q53SW4;Q7Z518;A8K413;A0A087WXC5;A0A024R4B3;E7ESZ7;O95299;Q8N1B9;Q59FM0;C9J6X0	NADH dehydrogenase [ubiquinone] 1 alpha subcomplex subunit 10, mitochondrial	NDUFA10	165	2	38.16	0.0081633	2.1673	6956800	3	NaN	NaN	NaN	NaN	NaN	NaN	NaN	NaN	NaN	NaN	NaN	NaN	NaN	NaN	19.9435
0.0686981	0.0115487	E9PGT6;B2R8N1;A0A024R4D1;Q99627;H7C3S9;B4DFF9	COP9 signalosome complex subunit 8	COPS8	166	3	19.344	0	8.0499	44164000	26	21.4996	21.6962	21.7521	21.5161	21.5199	21.6332	21.6725	21.7153	21.6232	21.7448	NaN	21.691	21.3995	21.5671	21.5018
0	NaN	A0A024R4D7;Q9NSA3	Beta-catenin-interacting protein 1	CTNNBIP1	167	2	9.1703	0	3.8404	19996000	6	NaN	NaN	NaN	NaN	NaN	NaN	NaN	NaN	NaN	NaN	NaN	NaN	NaN	NaN	21.4799
0.210344	-0.0283082	Q13148;A0A024R4E2;A0A0A0N0L3;B4DRW3;A0A087WYY0;A0A087X260;G3V162;B1AKP7;A0A087WX29;A0A0A0N0N3;K7EN94;A0A0A0N0M3;A0A087WV68;K7EJM5;A0A087WXQ5;A0A087WXV3;A0A087WX67;A0A087WW61;A0A1W2PNU8;A0A087WZC9;K7EL26;A0A087WYE7;A0A0A0MSV7;K7EJ99;A0A087WZM1;A0A087WTZ4	TAR DNA-binding protein 43	TARDBP;TDP43	168	7	44.739	0	16.554	307100000	76	24.3663	24.4364	24.3986	24.2342	24.417	24.2612	24.2362	24.3108	24.4874	24.4183	24.4305	24.3979	24.2334	24.2612	24.14
1.15033	0.0973499	A0A024R4E5;Q00341;B2R5V9;H0Y394;B4DKR8;Q6ZS03;Q96CF6;H7C0A4;Q2HJC8;C9JIZ1;Q5HYC5;Q6ZN49;C9J5E5;C9JZI8;C9JES8;C9JHZ8;C9JHS7;C9JK79;H7BZC3;C9JT62;H7C2D1;C9JHN6;C9JEJ8;C9JBS3;C9JQ82;C9JMQ6;C9J739;H7C3D0;C9JHS9	Vigilin	HDLBP	169	40	141.44	0	97.351	1173800000	397	26.3247	26.2816	26.2562	26.2086	26.19	26.2098	26.4526	26.4495	26.4055	26.3745	26.3598	26.4268	26.169	26.2781	26.1669
0.913787	0.0582343	A0A024R4F1;P06733;E2DRY6;K7EM90;A4QMW8;L0R849;B4DUJ6	Alpha-enolase;Enolase	ENO1	170	24	47.168	0	88.816	21573000000	626	30.3464	30.4099	30.3886	30.4801	30.551	30.6026	30.5053	30.4994	30.5103	30.5237	30.4552	30.549	30.5478	30.5431	30.5579
0	NaN	A0A024R4F4;Q308M6;M0R2B7;P28340;M0QZR8;Q59FA0;M0R2I8;M0QXE6;M0QXQ2;M0R3H8	DNA polymerase;DNA polymerase delta catalytic subunit	POLD1	171	3	123.63	0	4.9066	14275000	3	NaN	NaN	NaN	NaN	NaN	NaN	NaN	NaN	NaN	NaN	NaN	NaN	NaN	NaN	20.113
0.471605	0.0684039	A0A024R4G1;Q8N1G4	Leucine-rich repeat-containing protein 47	LRRC47	172	14	63.472	0	33.413	332430000	144	24.6671	24.5226	24.5207	24.3508	24.3852	24.4	24.6048	24.6339	24.6633	24.6343	24.6337	24.6317	24.3771	24.3466	24.3601
1.14283	0.409713	Q8WZA0;A0A024R4I7;K7ES95	Protein LZIC	LZIC	173	2	21.494	0	3.6974	18415000	7	NaN	NaN	NaN	20.3535	NaN	20.2713	20.6162	NaN	20.6005	NaN	NaN	NaN	20.9496	NaN	NaN
1.11568	-0.166004	Q0QF37;Q75MT9;Q6FHZ0;A0A024R4K3;P40926;G3XAL0;B3KTM1	Malate dehydrogenase;Malate dehydrogenase, mitochondrial	MDH2	174	14	31.969	0	40.802	1261600000	217	26.5694	26.5431	26.5561	26.4483	26.4225	26.4206	26.417	26.4901	26.4235	26.5208	26.4498	26.4567	26.0503	26.0884	26.0493
0.163033	0.0273415	A0A024R4M0;P46781;A5D904;B5MCT8;C9JM19;B7Z732;F2Z3C0;A8MXK4	40S ribosomal protein S9	RPS9	175	13	22.591	0	33.349	1736100000	130	26.9719	26.9787	26.9653	26.7847	26.7326	26.7905	27.0789	27.0403	27.043	26.8777	26.9064	26.8902	26.7437	26.7679	26.7336
0	NaN	B4DU91;A0A024R4S1;Q9Y6I3	Epsin-1	EPN1	177	1	55.832	0.0045492	2.2752	8950500	4	NaN	NaN	NaN	NaN	NaN	NaN	NaN	NaN	NaN	NaN	NaN	NaN	NaN	NaN	19.1335
1.72425	0.231596	P61081;A0A024R4T4;M0QX69	NEDD8-conjugating enzyme Ubc12	UBE2M	178	4	20.9	0	7.9434	111910000	23	22.9482	22.9709	22.8219	22.72	22.5937	22.6788	22.6941	22.9581	22.9268	23.1495	23.1632	23.0806	23.1708	22.8591	23.1824
1.23539	-0.149565	Q14166;A0A024R4U3;Q9BR23	Tubulin--tyrosine ligase-like protein 12	TTLL12	179	13	74.403	0	35.962	256570000	115	24.2474	24.3813	24.334	24.0971	24.0225	24.0392	24.1174	24.1259	24.1133	24.1655	24.1182	24.0402	23.8292	23.9654	23.861
0.86032	0.115243	A0A024R4V7;Q5R3I4;B4DUE0;A9UJP8;H7C089;H7C2L7;F8WBU8	Tetratricopeptide repeat protein 38	FLJ20699;TTC38	180	11	50.74	0	28.658	230880000	126	23.8467	23.9903	23.8542	23.9099	23.9835	23.9152	23.9037	23.8709	23.9678	24.3195	24.2125	24.1944	24.0364	23.8586	23.9233
0	NaN	Q6ZVI6;A0A024R4X0;P00387	NADH-cytochrome b5 reductase;NADH-cytochrome b5 reductase 3;NADH-cytochrome b5 reductase 3 membrane-bound form;NADH-cytochrome b5 reductase 3 soluble form	CYB5R3	181	1	28.874	0	3.0744	7647100	13	NaN	NaN	NaN	NaN	NaN	NaN	NaN	NaN	NaN	NaN	NaN	NaN	NaN	NaN	18.7119
0.925106	0.117866	A0A024R4X7;Q9UKX7;B0QY21;B4E2D3	Nuclear pore complex protein Nup50	hCG_1989366;NUP50	182	7	50.144	0	14.626	72635000	37	22.1674	22.1719	22.0985	22.4933	22.2977	22.3957	22.3386	22.3502	22.3928	22.3736	22.4381	22.6729	22.2523	22.2835	22.3954
2.43271	0.188161	A0A024R4Z6;Q08945;E9PMD4;A0A0U1RRK2;Q59GH7;E9PPZ7	FACT complex subunit SSRP1	SSRP1	183	15	81.074	0	35.759	741820000	205	25.6097	25.6919	25.7213	25.4787	25.4234	25.4424	25.7356	25.7662	25.7654	25.771	25.8603	25.8511	25.6261	25.6688	25.7001
0	NaN	A0A024R528;P18510	Interleukin-1 receptor antagonist protein	IL1RN	184	1	16.142	0.0013268	2.7182	10501000	8	NaN	NaN	NaN	NaN	NaN	NaN	NaN	NaN	NaN	NaN	NaN	NaN	NaN	NaN	19.4989
0.0333148	0.00265227	A0A140VJH7;A0A024R529;Q3LXA3;H0YCY6;Q9UFX5;I3L252;E9PJG8;A0AUP5;E9PQR1	Bifunctional ATP-dependent dihydroxyacetone kinase/FAD-AMP lyase (cyclizing);ATP-dependent dihydroxyacetone kinase;FAD-AMP lyase (cyclizing)	DAK;TKFC	185	16	58.946	0	43.942	705660000	181	25.5251	25.5852	25.6107	25.4442	25.4799	25.4865	25.4678	25.573	25.5309	25.4951	25.6004	25.527	25.465	25.5368	25.5253
0.681313	0.16569	A0A024R534;O94776;Q53RX8;D6W5A2	Metastasis-associated protein MTA2	MTA2	186	7	75.022	0	18.151	68313000	49	22.2375	22.4017	22.355	21.9691	21.9267	21.9563	22.3131	22.3737	22.5242	22.5493	22.5118	22.5193	22.0144	21.9752	21.9796
1.75627	0.278528	A0A024R588;A0A024R566;B4DJU4;A0A024R5D9;A0A024R572;Q15637;B4DSE4;B4DX42;C9J792;Q14820;F8WEV5;H7C561	Splicing factor 1	SF1	189	6	59.711	0	15.783	120620000	61	23.0534	22.9994	23.045	22.7345	22.8356	22.659	23.3527	23.1099	23.2724	23.4573	23.3008	23.251	22.9617	22.9076	22.8838
0	NaN	G9G6R5;Q9UE24;E7EN32;A0A024R570;A0A024R5E3;A0A024R5D2;O00255	Menin	MEN1	190	1	6.2549	0.0004562	2.8928	4848700	11	NaN	NaN	NaN	NaN	NaN	NaN	NaN	NaN	NaN	NaN	NaN	NaN	NaN	NaN	18.2318
1.34435	0.304795	A0A024R573;Q7L266;B3KR33;Q9BRH2;E9PJK6;A0A087WUG3;B4DLU4;A0A087WZI5	Isoaspartyl peptidase/L-asparaginase;Isoaspartyl peptidase/L-asparaginase alpha chain;Isoaspartyl peptidase/L-asparaginase beta chain	ASRGL1	191	5	32.054	0	9.3438	47240000	21	21.1736	21.6757	21.4235	21.5652	21.5562	21.5035	21.4595	21.602	21.4332	22.0339	22.1861	22.1777	21.5074	21.9254	21.7645
0	NaN	E9PI78;E9PNF1;A0A024R578;Q13405	39S ribosomal protein L49, mitochondrial	MRPL49	192	1	11.348	0.0021331	2.4555	5699100	3	NaN	NaN	NaN	NaN	NaN	NaN	NaN	NaN	NaN	NaN	NaN	NaN	NaN	NaN	18.3663
1.16006	0.16156	A0A024R5A3;A0A024R580;P07384;B2RDI5;B4DWH5;E9PLX0;E9PJJ3;E9PLC9;E9PMC6;E9PJA6;E9PSA6;E9PQB3;E9PRM1;B4DS85;E9PIA9;E9PL37	Calpain-1 catalytic subunit	CAPN1	193	15	81.467	0	29.755	240930000	119	24.0371	24.207	24.0422	23.7953	23.8008	23.7582	24.1812	24.2464	24.1088	24.2143	24.1635	24.2139	23.9216	23.9534	23.912
0.261916	0.122108	A0A024R582;J3KMZ8;Q92785;E9PN04	Zinc finger protein ubi-d4	DPF2	194	3	44.155	0	6.0705	16045000	14	21.0641	NaN	NaN	20.5116	20.7583	20.4911	20.9502	NaN	20.5809	NaN	NaN	NaN	NaN	NaN	20.9541
0.475317	0.441022	E9PQD0;E9PS30;E9PLI6;E9PS76;A0A024R5B9;Q8N9N8	Probable RNA-binding protein EIF1AD	EIF1AD;MGC11102	195	2	7.3314	0	6.0136	15576000	13	NaN	20.4373	20.369	20.4842	19.4326	NaN	19.7438	20.7122	NaN	NaN	21.3898	20.6413	NaN	NaN	NaN
0.967922	-0.132472	A0A024R5C5;P11498;E9PRE7;E9PS68	Pyruvate carboxylase;Pyruvate carboxylase, mitochondrial	PC	196	4	129.63	0	9.2898	36571000	24	21.5047	21.6	21.3866	21.3658	21.0944	21.2585	21.218	21.1797	21.1067	21.3594	21.3095	21.4163	21.183	21.3008	21.0491
0	NaN	A0A024R5F3;H7BXH2;E9PKF6;Q5H9R7;E9PK08;B4DP39;Q7L294;B4DTT7;B4DYU6;H0YEN2;E9PQP7;B4E0C2	Serine/threonine-protein phosphatase 6 regulatory subunit 3	SAPS3;PPP6R3	197	2	88.951	0	3.5563	14776000	6	NaN	NaN	NaN	NaN	NaN	NaN	NaN	NaN	20.6184	NaN	NaN	NaN	NaN	NaN	NaN
0	NaN	B4DEN5;B3KQQ7;A0A024R5F9;O43505	Beta-1,4-glucuronyltransferase 1	B3GNT6;B4GAT1	198	1	46.38	0.0099167	2.0076	6432700	1	NaN	NaN	NaN	NaN	NaN	NaN	NaN	NaN	NaN	NaN	NaN	NaN	NaN	NaN	18.8191
0.0144726	-0.0050158	O75531;A0A024R5H0;B2R4V4	Barrier-to-autointegration factor;Barrier-to-autointegration factor, N-terminally processed	BANF1	199	4	10.058	0	8.4078	182040000	36	23.6571	23.6287	23.7097	23.417	23.6735	23.4561	23.8585	23.957	23.795	23.1564	23.3176	23.3391	23.5124	23.7136	23.6183
0.232771	0.0460474	Q6FGX3;A0A024R5J5;A0A024R5H8;P20340;B7Z5Z9;Q53ET8;Q9NRW1;C9JU14;J3KR73;Q6AZ91;F5H3K7;C9JB90;C9J0I2;F5GX61;Q53S08;Q14964	Ras-related protein Rab-6A;Ras-related protein Rab-6B	RAB6A;RAB6B	200	6	23.549	0	11.342	167220000	29	23.5547	23.1808	23.4679	23.7664	23.5041	23.3684	23.4561	23.7303	23.5554	23.4649	23.594	23.2653	23.5691	23.4977	23.545
1.17995	0.187891	A0A024R5K1;Q9BR76;Q9NSK3;A0A087WW53;F5H390;Q59F81;B4DIU2;F5H0D2;Q2NNQ8;A9Z1Z3	Coronin;Coronin-1B	CORO1B;DKFZp762I166	201	8	54.234	0	21.343	91867000	63	22.682	22.6094	22.6525	22.3607	22.4777	22.516	22.6794	22.6614	22.6551	22.9544	22.9631	23.0334	22.4427	22.7312	22.5176
2.5157	-0.219176	P50454;A0A024R5K8;A8K259;B4DN87;E9PPV6;E9PR70;E9PKH2;E9PK86;E9PMI5;E9PNX1;Q9NPA9;E9PQ34;E9PRS3;E9PIG2;E9PJH8;H0YEP8;E9PLA6	Serpin H1	SERPINH1	202	14	46.44	0	30.8	288170000	106	24.4856	24.3949	24.4408	24.3114	24.3205	24.2196	24.0654	23.9399	23.9577	24.2382	24.2091	24.1955	24.2806	24.2112	24.189
0.962291	0.175476	Q13492;A0A024R5P1;A8K5U9;A0A024R5L7;B5BU72;Q8N6B4;E5RFU0;E5RHK9;H0UI15;E9PDG8;E5RGY9;H0YCY1;E9PLJ8;E5RIJ5;E5RK51;E5RFC6;E9PKP6;E9PI56;O60641	Phosphatidylinositol-binding clathrin assembly protein	PICALM;MLL/CALM fusion	203	4	70.754	0	5.4243	39594000	11	21.5317	21.5332	NaN	21.5513	21.1875	21.1772	21.5908	21.6718	21.8112	NaN	21.6728	21.3566	21.6422	21.3391	21.4889
0.483289	0.131481	Q9Y365;A0A024R5L8;B3KTJ1;F5H8H3;F5H1Z6;F5GY11;F5H8G1;F5GWK5;H0YFF3;A0A024R5G8;H0YGA9;H0YH17;F5H0V7;F5H3G8;H0YGN8;F5H5A8;F5GY07	PCTP-like protein	STARD10	204	4	33.048	0	11.155	98069000	55	22.7484	23.0505	22.9066	22.5309	22.4974	22.5855	22.8112	22.7873	22.9025	23.1058	23.1743	23.128	22.4169	22.7852	22.5512
0	NaN	Q05BV7;B7ZAQ5;B4DYZ7;A0A024R5M8;Q15054;E9PM91;E9PNC0;E9PRK3;Q569I8	DNA polymerase delta subunit 3	POLD3	205	2	42.158	0.0061856	2.2509	7294300	3	NaN	NaN	NaN	NaN	NaN	NaN	NaN	NaN	NaN	NaN	NaN	NaN	NaN	NaN	19.0883
0.552145	-0.376846	Q9NX55;A0A024R5Q1;J3QT56	Huntingtin-interacting protein K	HYPK;hCG_2003792	207	2	14.665	0	2.9902	9129100	6	NaN	19.3451	NaN	19.7401	20.1964	NaN	19.3876	18.7498	NaN	NaN	NaN	NaN	19.9922	19.38	19.4089
0.483153	0.0898314	B4E1L0;A0A024R5Q7;P30520	Adenylosuccinate synthetase isozyme 2	ADSS	208	7	47.938	0	19.042	154730000	82	23.3716	23.6034	23.534	23.2538	23.179	23.1843	23.5031	23.4893	23.4156	23.5844	23.6107	23.6358	23.2164	23.2819	23.2604
0	NaN	H3BQ52;A0A024R5U3;H3BMD8;P56211	cAMP-regulated phosphoprotein 19	ARPP19;ARPP-19	210	1	7.6866	0.0041632	2.312	3199000	2	NaN	NaN	NaN	NaN	20.0947	NaN	NaN	NaN	NaN	NaN	NaN	NaN	NaN	NaN	NaN
0	NaN	H3BMQ2;B3KP47;A0A024R5U8;Q9UHA3	Probable ribosome biogenesis protein RLP24	RSL24D1;C15orf15	211	1	8.1336	0.0017227	2.5037	22083000	1	NaN	NaN	NaN	NaN	NaN	NaN	NaN	NaN	NaN	NaN	NaN	NaN	NaN	NaN	20.4341
1.26065	0.141904	A0A024R625;P60510;H3BV22;H3BTA2;Q5U086;I3L4X0	Serine/threonine-protein phosphatase;Serine/threonine-protein phosphatase 4 catalytic subunit	PPP4C	216	4	35.08	0	6.9367	41469000	10	NaN	21.6434	NaN	NaN	21.4507	21.5416	NaN	21.5578	21.6724	21.5921	21.7876	21.8187	21.7678	21.659	21.6417
0.571481	-0.111997	O60343;A0A024R637;Q5JU47	TBC1 domain family member 4	TBC1D4	217	5	146.56	0	10.369	43674000	29	21.9011	21.8151	21.7678	21.566	21.3696	21.522	21.5834	21.5909	21.4557	21.7649	21.7819	21.6437	21.4179	21.3556	21.3104
1.05711	-0.113931	A0A024R663;Q86UP2;G3V4Y7;B7Z6P3;B3KWP6;G3V5P0;H0YJP2;B3KP76;H0YJZ8;G3V5G2;H0YJV5	Kinectin	KTN1	219	29	156.27	0	68.246	510410000	207	25.3353	25.2451	25.2157	25.0483	25.0388	25.0473	25.0876	25.1385	25.129	25.1157	25.0895	25.1169	24.8579	24.928	24.9072
0.862526	0.086448	A0A0U1RRM8;H0YJ34;A8K6S3;A0A024R687;Q96AC1	Fermitin family homolog 2	FERMT2;PLEKHC1	220	3	61.796	0	5.1514	19924000	22	20.3295	20.5295	20.4206	20.4625	20.4196	20.4593	20.4012	20.6646	20.3712	20.6605	20.6485	20.4777	NaN	20.5067	20.4557
0.234996	-0.0648554	Q86TY5;Q6FGL0;A0A024R693;Q59FR8;P17931;Q6NVH9;G3V3R6	Galectin;Galectin-3	LGALS3;hCG_22119	221	4	13.897	0	7.0741	32572000	9	NaN	NaN	21.5144	21.2248	21.0467	21.1734	NaN	NaN	21.0569	NaN	21.4117	21.3225	20.9944	21.1203	21.144
0	NaN	B5BUD5;B2R8E4;A0A024R6A5;P35813	Protein phosphatase 1A	PPM1A	223	1	42.477	0.0013066	2.5824	3810700	4	NaN	NaN	NaN	NaN	NaN	NaN	NaN	NaN	NaN	NaN	NaN	NaN	NaN	NaN	18.988
1.58891	0.272552	G3V2V8;J3KMY5;Q53HV6;A0A024R6C0;G3V3E8;E7EMS2;B4DV10;G3V3D1;P61916;B2R4S5;H0YIZ1	Epididymal secretory protein E1	NPC2	224	4	13.078	0	9.2031	121800000	38	22.7324	22.8505	22.9186	22.8142	22.9316	22.8518	22.9784	22.9858	22.6999	23.3629	23.4827	23.4243	22.965	23.1038	23.0987
0.306716	-0.0656937	Q6IBS5;A0A024R6C9;P36957;Q86TW7;Q86TQ8;H0YJF9;G3V5M3;G3V3F0;B7Z6J1;Q86SW4	Dihydrolipoyllysine-residue succinyltransferase component of 2-oxoglutarate dehydrogenase complex, mitochondrial	DLST	225	3	48.819	0	5.4621	28685000	28	21.1736	21.1155	21.1859	21.0535	21.013	21.2248	20.8942	21.1068	21.1148	21.2935	21.1299	21.2698	20.5802	21.0315	21.1375
0	NaN	G3V459;A0A024R6D1;Q8TD19	Serine/threonine-protein kinase Nek9	NEK9	226	1	11.491	0.0017101	2.4681	7635900	1	NaN	NaN	NaN	NaN	NaN	NaN	NaN	NaN	NaN	NaN	NaN	NaN	NaN	NaN	19.9399
0.163647	0.0784928	P84090;A0A024R6D4;G3V279	Enhancer of rudimentary homolog	ERH	227	3	12.259	0	10.306	562720000	41	24.8301	24.9199	24.8257	25.6463	25.1618	25.7324	25.2128	25.0255	24.8293	25.0367	25.2135	25.0618	25.5846	25.7696	25.6471
0.253056	0.0608978	Q5IST1;A0A024R6D8;Q59EK7;Q13243;B4DJK0;B4DUA4;G3V5K8;Q86U32;B5BUD8	Serine/arginine-rich splicing factor 5	SFRS5;SRSF5	228	5	24.126	0	11.369	174290000	52	22.9556	23.3385	23.3782	23.1555	23.2179	23.1145	23.1211	23.3688	23.2456	22.9243	23.2529	22.968	23.4718	23.4862	23.4496
0.487152	-0.187368	B3KMI0;B3KN45;A0A024R6H0;Q9P2I0;H0YJF4	Cleavage and polyadenylation specificity factor subunit 2	CPSF2	230	5	73.013	0	7.6663	33012000	10	NaN	21.2412	NaN	21.2124	21.0383	21.3093	NaN	NaN	NaN	20.8767	NaN	NaN	20.7763	21.3858	NaN
0.222539	-0.0572769	B2D098;Q9P173;A0A0G2JRN3;E9KL23;A0A024R6I7;P01009;A7L8C6;A7L8C5;C1KH65;Q13747	Alpha-1-antitrypsin;Short peptide from AAT	SERPINA1;AAT	232	3	4.9987	0	4.982	58730000	20	22.1152	21.986	22.0722	21.9715	22.0885	21.7822	21.7721	21.7143	21.7061	22.3573	22.2763	22.0033	21.9143	21.9861	21.7781
0	NaN	Q86TU7;A0A024R6K3;Q6NXR6	Histone-lysine N-methyltransferase setd3	SETD3	233	2	67.256	0	3.6503	15024000	3	NaN	NaN	NaN	NaN	NaN	NaN	NaN	NaN	NaN	NaN	NaN	NaN	NaN	NaN	20.3105
0	NaN	A0A024R6M2;Q6IN85;H0YIY8;G3V5Z3;G3V5A2;B4DKA9;Q5MIZ7;Q8N6W1;G3V4R3;G3V231	Serine/threonine-protein phosphatase 4 regulatory subunit 3A;Serine/threonine-protein phosphatase 4 regulatory subunit 3B	KIAA2010;SMEK1;SMEK2	235	4	93.895	0	6.9479	15757000	4	NaN	NaN	NaN	NaN	NaN	NaN	NaN	NaN	NaN	NaN	NaN	NaN	NaN	19.9025	NaN
0.941911	0.121737	A0A024R6M3;B4DYF4;P51003;G3V3I9;H0YJ00;A0A0C4DGK1;B7ZA53;B4DZL2;G3V2A0;A0A024R6J7;G3XAH6;B4DHB8	Poly(A) polymerase alpha	PAPOLA	236	2	82.842	0.00045372	2.8676	12566000	5	20.3042	20.1933	NaN	NaN	NaN	20.0591	20.1301	20.3057	20.3709	20.2893	20.4115	20.2893	NaN	NaN	20.3539
0.709176	0.0732643	A0A024R6P0;B3KS79;P01011;G3V3A0;G3V595	Alpha-1-antichymotrypsin;Alpha-1-antichymotrypsin His-Pro-less	SERPINA3	237	3	47.65	0	3.3001	14878000	6	20.1312	NaN	20.2035	20.0238	19.8752	19.9577	20.1126	20.0647	20.133	20.2652	20.1163	20.0427	20.0922	20.0236	20.1535
0.916497	0.0839024	Q6IBU0;A0A024R6Q1;P55010;H0YLZ1;Q32Q19;Q05DF3;H0YN40;H0YMJ8;H0YM54;H0YK11;B4DEN3;H0YK29	Eukaryotic translation initiation factor 5	EIF5	238	9	49.151	0	17.198	186780000	52	23.6443	23.677	23.6286	23.5064	23.5193	23.587	23.7671	23.8372	23.6837	23.7418	23.7409	23.6637	23.6312	23.5087	23.5247
0.243291	-0.0692691	Q8TD30;A0A024R6R2;H3BU54	Alanine aminotransferase 2	GPT2	239	4	57.903	0	6.3115	27897000	24	21.1016	20.924	20.9125	20.836	20.8907	20.7664	20.9298	20.7465	20.255	21.1095	21.1072	20.8675	20.9597	20.5804	20.9678
2.09551	0.251891	A0A024R6S1;O60884;T2DN57;T2DPK5;A0A087WT48	DnaJ homolog subfamily A member 2	DNAJA2	240	6	45.745	0	14.218	161820000	65	23.3305	23.2641	23.3279	23.2536	23.1801	23.1032	23.3264	23.4987	23.4266	23.4037	23.37	23.2904	23.8365	23.6523	23.6515
1.0975	0.220947	H3BQQ6;H3BTI2;H3BTP8;H3BSY6;H3BP64;H3BUL4;H3BMX9;A0A024R6T8;Q9GZU8;H3BPH9;H3BPF9;H3BN22;Q6P4H7;H3BSF0;H3BU93;Q2VIL1	Protein FAM192A	FAM192A;NIP30	241	2	11.814	0	5.0232	28166000	25	21.1181	21.0461	NaN	20.7744	20.8193	20.6992	21.2176	21.0852	21.0923	21.4078	21.3435	21.2935	20.8705	20.8813	20.8197
0	NaN	H3BU49;A0A024R6U9;Q9Y2Y0	ADP-ribosylation factor-like protein 2-binding protein	ARL2BP	242	1	13.812	0.0012987	2.5456	6237600	3	NaN	NaN	NaN	NaN	NaN	NaN	NaN	NaN	NaN	NaN	NaN	NaN	NaN	NaN	18.5148
0.52747	0.205718	B3KUZ8;A0A024R6W0;P00505;A8K482;B4DY39	Aspartate aminotransferase;Aspartate aminotransferase, mitochondrial	GOT2	243	9	41.326	0	22.516	283700000	89	24.6112	24.6344	24.7195	23.5277	23.6484	23.6659	24.3266	24.2087	24.3259	24.4241	24.375	24.4106	24.3031	24.3227	24.3655
0.496781	-0.0952069	B2R6U8;A0A024R6W2;O43809;H3BND3;H3BV41;Q5HYH5	Cleavage and polyadenylation specificity factor subunit 5	NUDT21;DKFZp313O211	244	8	26.215	0	19.869	180140000	60	23.5485	23.6459	23.6047	23.7165	23.6381	23.858	23.6851	23.5774	23.5658	23.5385	23.5899	23.4936	23.5278	23.1957	23.987
0.130756	0.048835	Q53H57;A0A024R6X1;O00748;Q6IPK9;Q4G0E9;J3QSC0	Carboxylic ester hydrolase;Cocaine esterase	CES2	245	3	64.454	0	8.0541	34775000	41	21.3835	21.3425	21.3216	21.0876	21.1064	21.0581	21.0278	20.8214	20.8515	21.6291	21.7222	21.5587	21.3023	21.1752	21.3009
0.318638	-0.169398	A0A024R6Y2;P61970;H3BRV9;B4DEQ2	Nuclear transport factor 2	NUTF2	246	4	14.478	0	8.8278	209700000	27	23.1064	23.9432	23.1362	24.251	24.182	24.2362	23.3429	23.4461	23.3295	23.4868	23.4196	23.3766	24.0488	24.1747	24.1329
1.88632	-0.155264	A0A024R6Z0;O43237;J3KRI4;H3BUM4;Q63HJ8;B4DHD8	Cytoplasmic dynein 1 light intermediate chain 2	DYNC1LI2	247	3	54.099	0	7.3835	45026000	26	21.5754	21.8069	21.7584	21.7566	21.5724	21.7076	21.6784	21.438	21.6304	21.43	21.5688	21.6681	21.4533	21.5674	21.4341
0	0.131023	A0A024R6Z6;B4DYU2;Q96MW5;A0A087X1T3;H3BSH5;H3BQV3	Conserved oligomeric Golgi complex subunit 8	hCG_2027080;COG8	248	2	68.423	0.0013251	2.7129	7030300	3	NaN	NaN	NaN	19.317	NaN	NaN	NaN	NaN	19.4064	NaN	NaN	19.6004	NaN	19.3373	NaN
0.0993618	0.014501	I3L4J1;A0A024R705;Q9UN37;Q9NXK5;Q9UF30;A8K5D8;A8K4G7;A0A024R2C5;B3KNH6;O75351;Q6PIW4	Vacuolar protein sorting-associated protein 4A;Vacuolar protein sorting-associated protein 4B;Fidgetin-like protein 1	VPS4A;DKFZp434E0418;VPS4B;FIGNL1	249	2	48.07	0	3.543	26629000	21	21.0367	20.8599	20.8595	20.8137	20.9294	20.8841	20.8939	20.9828	21.0085	20.9241	20.9768	20.9746	20.8838	20.6493	NaN
0.504381	-0.0798963	B4DFL1;A0A024R713;P09622;E9PEX6;B4DMK9;F8WDM5;A0A1W2PR83;F2Z2E3	Dihydrolipoyl dehydrogenase;Dihydrolipoyl dehydrogenase, mitochondrial	DLD	250	7	48.899	0	17.05	105200000	59	23.1148	23.0628	22.9615	22.7082	22.7852	22.6388	22.8053	22.8483	22.7369	22.8943	22.9449	22.8572	22.7301	22.6194	22.7515
0.964665	-0.109442	A0A024R718;P43490;A0A0C4DFS8;B7Z8W6;C9JF35;Q658Z1;C9JG65	Nicotinamide phosphoribosyltransferase	PBEF1;NAMPT	251	6	55.52	0	15.473	95152000	42	22.7687	22.7904	22.8732	22.5572	22.4958	22.7443	22.5456	22.7561	22.6819	22.5384	22.6984	22.6023	22.4929	22.448	22.5961
0	0.0214265	A0A024R725;C9J381;B4DNJ7;B3KRZ3;Q6ZNB1;Q5H9Q6;P20839;C9K0R9	Inosine-5-monophosphate dehydrogenase;Inosine-5-monophosphate dehydrogenase 1	IMPDH1;IMPDH;DKFZp781N0678	252	3	40.984	0	3.877	16862000	5	NaN	20.6157	NaN	NaN	NaN	NaN	20.6963	20.6085	NaN	NaN	NaN	NaN	NaN	NaN	20.6065
1.98567	0.225419	F8WAS3;A0A024R745;Q16718;C9IZN5;A0A087X1G1;H7BYD0	NADH dehydrogenase [ubiquinone] 1 alpha subcomplex subunit 5	NDUFA5	253	3	7.8423	0	4.4897	17082000	16	20.1037	20.2478	20.3215	19.9784	20.1534	19.8502	20.3669	20.3742	20.0962	20.3628	20.4973	20.4512	20.3568	20.2689	20.2369
0.217878	-0.0639647	A0A024R753;Q9NW13;C9JAA9;B4DJ90;C9JE21;A0A0S2Z5E5;H7C5G8	RNA-binding protein 28	RBM28	254	9	85.737	0	17.42	84963000	53	22.5757	22.7391	22.5518	22.5311	22.3436	22.5721	22.7143	22.7271	22.7694	22.5539	22.6351	22.5829	22.2223	22.1164	22.0728
0	NaN	B3KNG6;A0A024R755;H0Y875;B3KQK3		CALU	255	1	37.106	0	3.1317	23115000	13	NaN	NaN	NaN	NaN	NaN	NaN	NaN	NaN	NaN	NaN	NaN	NaN	NaN	NaN	20.936
0	NaN	A0A024R784;O15164	Transcription intermediary factor 1-alpha	TRIM24	256	2	113.02	0	5.4036	16399000	10	NaN	NaN	NaN	NaN	NaN	NaN	NaN	NaN	NaN	NaN	NaN	NaN	NaN	NaN	20.2254
0.0103693	-0.00200081	A0A024R7A8;P15121;Q59EL5;E9PCX2;E9PEF9;O15289	Aldose reductase	AKR1B1	257	7	35.853	0	15.705	238840000	58	24.1576	24.0728	24.1194	23.8942	23.8404	23.8279	24.0212	24.0435	24.0707	24.1312	24.0434	23.9274	23.978	23.8018	23.8334
0	NaN	K7EQ43;B2R4N3;A0A024R7B0;Q9BZL1	Ubiquitin-like protein 5	UBL5	258	1	4.1631	0.0088745	2.0982	2889000	5	NaN	NaN	NaN	NaN	NaN	NaN	NaN	NaN	NaN	NaN	NaN	NaN	NaN	19.5337	NaN
0.24204	-0.0331854	A0A024R7B7;Q16543;Q6FG59;K7EQA9;A1L0W4;K7EL68;K7EKQ2;K7EIU0	Hsp90 co-chaperone Cdc37;Hsp90 co-chaperone Cdc37, N-terminally processed	CDC37	259	9	44.468	0	29.936	598090000	93	25.3205	25.3657	25.3875	25.4096	25.2583	25.3053	25.4346	25.5027	25.441	25.0941	25.2567	25.3318	25.1987	25.2568	25.2553
0	-0.0257072	A0A024R7C4;B4DUT2;Q8N9T8;B7ZLF4;B4DUY9	Protein KRI1 homolog	FLJ12949;KRI1	260	2	67.423	0	3.1023	10053000	5	NaN	NaN	19.9389	NaN	NaN	19.6426	19.765	NaN	NaN	NaN	NaN	NaN	NaN	NaN	NaN
0.695346	0.0433834	Q12906;A0A024R7C7;F4ZW66;A8K590;F4ZW64;F4ZW65;B4DFG4;Q59GP7;B4DDF3;K7EKJ9;K7ER69;K7EQR9;K7EJ09;A0A0S2Z5K8;V9HWK4;Q96SI9;K7ERM6;K7EM82;K7ENK6;K7EKY0;K7ELV3;K7EQ75	Interleukin enhancer-binding factor 3	ILF3	261	26	95.337	0	64.849	1517500000	320	26.5809	26.5426	26.5529	26.6831	26.6468	26.6249	26.6742	26.5918	26.6588	26.7425	26.6942	26.6938	26.6595	26.5394	26.5831
0	NaN	A0A024R7E0;Q96RE7	Nucleus accumbens-associated protein 1	BTBD14B;NACC1	262	1	57.258	0.0037563	2.327	6411300	6	NaN	NaN	NaN	NaN	NaN	NaN	NaN	NaN	NaN	NaN	NaN	NaN	NaN	NaN	19.1052
0.0496982	-0.0233635	A0A024R7E3;I6L9H2;Q59FP7;P26358;B3KVA0;K7ENW7	DNA (cytosine-5)-methyltransferase;DNA (cytosine-5)-methyltransferase 1	DNMT1	263	4	189.56	0	6.8874	63933000	7	22.3541	22.1605	22.59	21.9383	21.6679	22.2315	22.2117	NaN	22.4194	NaN	NaN	21.926	NaN	21.948	22.1634
0.0308675	0.0134439	A0A024R7F1;K7ELL7;B4DJQ5;P14314;A0A0S2Z4D8;A0A0S2Z4W7;A2VCQ4;A0A0S2Z4A0;K7EPW7;A0A0C4DGP4;K7EKX1;K7EJ70	Glucosidase 2 subunit beta	PRKCSH	264	12	59.296	0	29.985	474510000	156	24.7466	24.8505	24.8195	24.9874	25.0503	24.9994	24.5364	24.6687	24.5669	24.76	24.7772	24.8558	25.3366	25.4556	25.3446
0.193746	-0.0296289	B4DRY5;A0A024R7F7;Q4LE60;A0A075B780;Q05D48;O14787;B3KPC8;K7ESC1	Transportin-2	TNPO2;TNPO2 variant protein	265	3	99.665	0	6.5643	16573000	15	20.7296	20.6532	20.6472	NaN	NaN	20.5529	NaN	20.6381	20.5214	20.6888	NaN	NaN	NaN	NaN	NaN
0.251819	0.0470315	A0A024R7G6;M0R165;A8K5P4;Q9UBC2;A5PKY0;B4DQX5;B4DME4;M0R2S2;K7EJR2;M0R330;M0QX30;M0R1V5;Q69YZ4;M0R3I1	Epidermal growth factor receptor substrate 15-like 1	EPS15L1	266	7	83.247	0	13.952	45432000	20	21.9293	21.6126	21.488	21.7712	21.2718	21.6539	21.6261	21.6787	21.6284	21.6917	21.6752	21.5511	21.6802	21.7758	21.7062
0	NaN	K7ENJ0;K7ELW1;A8K1J3;A0A024R7G8;P54725	UV excision repair protein RAD23 homolog A	RAD23A	267	2	14.855	0	3.2489	19381000	12	NaN	NaN	NaN	NaN	NaN	NaN	NaN	NaN	NaN	NaN	NaN	NaN	NaN	NaN	20.8519
0	NaN	M0R3F6;B4DSQ4;A8K5G0;A0A024R7K0;M0R2Z9;Q8IX01	SURP and G-patch domain-containing protein 2	SUGP2;SFRS14	270	2	93.859	0	4.8924	6790200	7	NaN	NaN	NaN	NaN	NaN	NaN	NaN	NaN	NaN	NaN	NaN	NaN	NaN	19.5935	NaN
0.0184738	-0.00415431	Q9BXS5;A0A024R7K8;B3KNH5;B4DDG7;E7ENJ6;Q59EK3;B4DN99;K7EJL1;Q9Y6Q5;Q53GI5;B3KN68;A0A087WZX7;K7ENA7;K7EQX3;K7EK69;K7ERH5;K7EPR4;K7EL08;K7EPJ8;K7ER75;K7EJJ1	AP-1 complex subunit mu-1	AP1M1	271	10	48.586	0	17.147	162850000	42	23.7147	23.6138	23.5828	23.2945	23.4193	23.2118	23.3389	23.335	23.4531	23.5678	23.5918	23.3905	23.6211	23.4261	23.4936
0	NaN	M0R0I0;J3KQS6;A0A024R7L2;Q9NWV8;M0QXG9;M0R3F4;M0R2A4;M0R2K3;M0R193;M0R2I2	BRISC and BRCA1-A complex member 1	BABAM1;HSPC142	272	2	24.626	0	4.0909	5276000	5	NaN	NaN	NaN	NaN	NaN	NaN	NaN	NaN	NaN	NaN	NaN	NaN	NaN	20.7269	NaN
0.294475	0.061953	A0A024R7L5;A0A024R7L8;Q92900;B3KY55;A0A059XG73;A0A059XBJ6;A0A059XAM1;Q6ZUC8;A0A059XBJ1;A0A059XAL2;A0A059XAJ5;A0A059XAL6	Regulator of nonsense transcripts 1	UPF1	273	25	123.03	0	55.298	280810000	166	24.3733	24.3126	24.1963	24.1057	24.1185	24.1351	24.2624	24.1632	24.3187	24.5253	24.535	24.4492	24.0042	24.1056	24.0562
0.882755	0.243407	B2R8A2;A0A024R7M0;Q9BVK6;B4DPP4;F8W7F7;Q7Z7H5	Transmembrane emp24 domain-containing protein 9	TMED9	274	4	25.077	0	7.5225	47284000	19	21.0454	21.2959	21.2621	22.0872	21.7229	21.4503	21.4498	21.6433	21.5268	21.6166	21.6727	21.6387	21.8504	21.9901	22.0978
0.631651	0.311082	A0A024R7M8;Q96CT7	Coiled-coil domain-containing protein 124	LOC115098;CCDC124	275	4	25.835	0	8.033	35418000	14	21.8027	21.7572	21.2891	20.8297	20.7573	20.2613	21.2725	21.262	21.3174	21.3174	22.0471	21.9676	21.5195	21.2002	20.9418
0	NaN	P09497;A0A024R7S3;H0Y9Q6	Clathrin light chain B	CLTB	276	2	25.19	0.0021259	2.4399	17893000	4	NaN	NaN	NaN	NaN	NaN	NaN	NaN	NaN	NaN	20.6171	NaN	NaN	NaN	NaN	NaN
2.27228	-0.210686	A0A024R7T3;P52597;B4DKS8;A0A1B0GW42	Heterogeneous nuclear ribonucleoprotein F;Heterogeneous nuclear ribonucleoprotein F, N-terminally processed	HNRPF;HNRNPF	277	9	45.671	0	23.173	1133600000	104	26.2002	26.2476	26.2248	26.4275	26.4798	26.3943	26.0638	26.2346	26.1579	26.0213	25.9858	25.9356	26.1881	26.2791	26.199
0.576264	-0.0523205	B4DLA6;B3KMX0;A0A024R7U6;P33991;E5RG31;A4FS09	DNA replication licensing factor MCM4	MCM4	278	15	92.722	0	37.19	178700000	95	23.7155	23.6819	23.7411	23.5947	23.5318	23.6538	23.5322	23.7701	23.687	23.6015	23.6669	23.5419	23.506	23.5249	23.5768
0.969421	-0.200937	B4E054;A0A024R7X3;A0A024R7U9;Q9UI12;G3V126;B3KUZ7;Q8TF11;E5RK31;E5RJG1;E5RG49;E5RHH0	V-type proton ATPase subunit H	ATP6V1H	279	5	52.711	0	9.5586	51579000	16	21.841	21.9299	21.9555	21.5419	22.0078	21.891	21.7008	21.8295	21.7741	21.4047	21.4239	21.2327	21.9139	21.9385	21.7243
0.608246	0.0874186	Q59GH5;A0A024R7W9;Q92905;E5RHH5;E5RHF2;H0UI27	COP9 signalosome complex subunit 5	COPS5	281	5	31.258	0	10.132	37052000	33	21.4972	21.2583	21.1688	21.1183	21.2691	21.1594	21.5735	21.3435	21.3123	21.2697	21.0649	21.4258	21.2714	21.3798	21.3524
0.268534	-0.199205	E5RHG8;A0A024R7Y5;Q15369;R4GMY8	Transcription elongation factor B polypeptide 1	TCEB1	282	4	9.9601	0	8.8545	35441000	18	20.8572	20.2536	20.1623	21.7622	22.06	21.7105	20.7286	20.9071	20.696	20.7035	20.7423	20.5036	21.0082	21.7962	21.3304
0.687931	-0.100681	A0A024R814;P18124;A8MUD9;O95036;C9JZ88;C9JIJ5	60S ribosomal protein L7	RPL7;WUGSC:H_RG054D04.1	283	12	30.438	0	65.858	1811800000	185	26.9823	27.017	27.0257	26.965	26.9318	27.0231	27.0117	27.0453	26.9269	26.9897	27.0563	27.0138	26.6883	26.6321	26.6469
0.260116	-0.0298127	A0A024R821;P55884;B4DV79;A4D210;B4DXN6;Q96G38;Q86UM1;C9JZG1;C9JQN7;Q59FS8	Eukaryotic translation initiation factor 3 subunit B	EIF3S9;EIF3B	284	20	92.48	0	55.11	691880000	222	25.673	25.664	25.7023	25.4867	25.4393	25.4862	25.5185	25.5712	25.5492	25.6114	25.6647	25.5902	25.4302	25.4783	25.4953
0.493398	0.105144	A0A024R829;Q9NRF9	DNA polymerase epsilon subunit 3	POLE3	286	2	16.859	0	4.4139	49622000	20	21.8559	21.8239	21.7877	21.5811	21.4167	21.5288	21.7533	21.8976	21.7817	21.8382	21.9546	21.9704	21.3091	21.6513	21.7811
2.11179	0.226668	A0A024R830;A0A140VJL8;P29218;H0YBL1;E5RIP7;E5RG13;E5RG94;E5RHE9;E5RI82;E5RGY4;O55023;E5RIF4	Inositol monophosphatase 1	IMPA1	287	6	30.188	0	11.976	79569000	27	22.4322	22.3354	22.2111	22.1714	22.2535	22.1784	22.3441	22.1635	22.445	22.5519	22.5395	22.5996	22.668	22.5093	22.5922
0	NaN	A0A024R832;Q8NHZ8	Anaphase-promoting complex subunit CDC26	CDC26	288	1	9.7769	0.0099285	2.0143	2774800	2	NaN	NaN	NaN	NaN	NaN	NaN	NaN	NaN	NaN	NaN	NaN	NaN	NaN	NaN	18.6701
1.52958	-0.325061	P61106;A0A024R845;X6RFL8	Ras-related protein Rab-14	RAB14	289	5	23.897	0	13.484	61060000	36	22.2302	22.3438	22.1881	22.0897	22.0837	21.984	22.0596	22.2888	22.21	21.7338	21.7855	21.7694	21.3486	21.552	21.7062
0.185392	0.0435537	A0A024R861;O00743;Q5T1S7;B7Z3E2	Serine/threonine-protein phosphatase;Serine/threonine-protein phosphatase 6 catalytic subunit;Serine/threonine-protein phosphatase 6 catalytic subunit, N-terminally processed	PPP6C	290	2	35.144	0	3.6886	18265000	7	NaN	20.281	20.326	NaN	20.4617	NaN	20.304	20.5682	20.4447	NaN	NaN	NaN	NaN	NaN	20.2824
1.07751	0.149848	F8W9S7;A0A024R875;A0A024R862;A0A024R8A2;Q14C86;B3KTX2;B3KN67;C9IZX9;B3KMM3;B0QZ65;B4DGD8;C9IZ08;B4DK42	GTPase-activating protein and VPS9 domain-containing protein 1	GAPVD1	291	3	157.46	0	4.2913	17582000	7	20.5254	NaN	20.3375	20.1802	20.0546	20.1915	20.4909	20.504	20.4254	NaN	20.533	20.4504	20.2513	20.3083	20.2982
0.564655	-0.126815	A0A024R872;Q96TA1;Q9H8K1;Q2YD88	Niban-like protein 1	C9orf88;FAM129B	292	5	82.682	0	9.594	40274000	18	21.4279	21.3602	NaN	21.662	21.7322	21.5491	21.1865	21.1567	21.2087	21.4807	21.7432	21.5072	21.532	21.5406	NaN
1.67462	-0.166138	B5BU53;B2R9L6;A0A024R880;P50750	Cyclin-dependent kinase 9	CDK9	293	2	42.778	0	3.5189	11582000	6	NaN	NaN	NaN	19.6438	19.6569	19.6386	NaN	NaN	NaN	NaN	NaN	NaN	19.5528	19.3985	19.4896
1.49934	0.221736	A0A024R883;O75348;F2Z307;O95670	V-type proton ATPase subunit G 1	ATP6V1G1	294	3	13.757	0	6.7911	76699000	32	22.4864	22.3706	22.425	22.1528	22.0565	22.0839	22.5121	22.5391	22.5833	22.5954	22.6862	22.6268	22.2718	22.2815	22.2622
3.33263	0.158849	A0A0C4DFV9;B2RCX0;A0A024R895;Q5VXV3;Q01105;A0A087X027;P0DME0	Protein SET;Protein SETSIP	SET;SETSIP	295	6	31.124	0	19.834	1383000000	87	26.5023	26.4808	26.4591	26.4209	26.4179	26.3678	26.6006	26.4272	26.6098	26.6345	26.6092	26.6939	26.6404	26.5693	26.6179
0	NaN	Q5T1S5;A0A0S2Z4Z5;A0A024R8A0;Q7Z6M1;Q5T1S4;A0A0S2Z4Z1	Rab9 effector protein with kelch motifs	RABEPK	296	2	26.327	0.0095579	2.0328	5415400	2	NaN	NaN	NaN	NaN	NaN	NaN	NaN	NaN	NaN	NaN	NaN	NaN	NaN	NaN	18.5602
0.00785554	0.00269858	A0A024R8A7;Q96I24	Far upstream element-binding protein 3	hCG_31253;FUBP3	297	4	61.64	0	9.8683	70211000	35	22.1541	22.282	22.2964	22.2708	22.0744	22.1998	22.1895	22.283	22.4327	22.4131	22.5863	22.3064	21.8155	22.1582	21.7559
0	NaN	A0A024R8B1;A0A024R8C8;Q9NVG8;Q59F95	TBC1 domain family member 13	TBC1D13	298	2	32.171	0	3.6969	8486100	4	NaN	NaN	NaN	NaN	NaN	NaN	NaN	NaN	NaN	NaN	NaN	NaN	NaN	19.843	NaN
0.555823	0.105264	A0A024R8B6;P35658;Q7Z3C4;A0A0A0MSW3;H0Y837;H0YF36;B4DZN4;E9PKD2;B7ZAX0;B7ZAV2;B4DYZ6	Nuclear pore complex protein Nup214	NUP214;DKFZp686J0330	299	6	218.17	0	10.341	47755000	35	21.7858	21.8193	21.7922	21.5976	21.5285	21.3714	21.7115	21.8498	21.8413	21.9269	21.9019	21.8667	21.7271	21.4095	21.5547
0.114938	-0.0304981	Q9BV86;A0A024R8E4;S4R338	N-terminal Xaa-Pro-Lys N-methyltransferase 1;N-terminal Xaa-Pro-Lys N-methyltransferase 1, N-terminally processed	NTMT1;C9orf32	300	3	25.387	0	5.0346	39000000	18	NaN	21.5727	21.4868	NaN	NaN	21.2302	21.4054	21.2352	21.3755	21.5911	21.5732	21.5353	21.3194	21.3668	21.1927
0.872506	0.475909	A0A024R8G3;P41222;H0Y5A1;Q5SQ11	Prostaglandin-H2 D-isomerase	PTGDS	301	2	21.029	0	5.0113	41277000	16	21.6874	21.5571	21.0175	20.8105	20.9562	21.2646	21.793	21.4479	21.1765	22.464	22.5226	22.5727	21.1238	20.9502	21.1724
0	NaN	A0A024R8T3;A0A024R8L7;Q15067;I3L2U4;K7ELT1;I3L0T4;B4DU07	Acyl-coenzyme A oxidase;Peroxisomal acyl-coenzyme A oxidase 1	ACOX1	302	2	74.441	0	2.983	25585000	1	NaN	NaN	NaN	NaN	NaN	NaN	NaN	NaN	NaN	NaN	NaN	NaN	NaN	NaN	21.0913
0.147733	-0.0327873	A0A024R8M4;Q14558;B4DP31;C9J168;C9JNQ3;C9JKT9;C9JUN4;I3L4G9;I3L0S1	Phosphoribosyl pyrophosphate synthase-associated protein 1	PRPSAP1	303	8	39.393	0	19.067	156030000	52	23.2467	23.3361	23.4923	23.2713	23.6184	23.5158	23.3369	23.4534	23.3182	23.5787	23.4145	23.6524	23.2325	23.362	23.0771
0.473995	0.146483	A0A024R8P8;P63173;J3KT73;J3QL01;J3KSP2	60S ribosomal protein L38	RPL38	305	5	8.2178	0	9.876	145480000	76	23.2172	23.0906	23.1449	23.1554	23.1197	23.1175	23.2548	23.5826	23.2807	23.044	22.7461	22.8173	23.5897	23.6343	23.6369
0.0186358	-0.00353824	A0A024R8Q1;P10253;B7Z5V6;I3L0S5;I3L3L3	Lysosomal alpha-glucosidase;76 kDa lysosomal alpha-glucosidase;70 kDa lysosomal alpha-glucosidase	GAA	306	8	105.34	0	17.456	161280000	58	23.5924	23.5144	23.5228	23.2771	23.2974	23.2716	23.4772	23.456	23.2412	23.5446	23.5123	23.4934	23.3129	23.3476	23.2964
0.523573	0.118397	J3KS14;F5H478;B7Z4X9;J3KRU5;X6R3T8;J3QLH3;A0A024R8R0;J3QQJ0;Q9UHR5	SAP30-binding protein	SAP30BP	307	2	11.594	0	4.464	23738000	16	NaN	20.9378	NaN	20.6099	20.7846	20.5917	NaN	20.8439	20.6849	NaN	NaN	21.0024	NaN	20.8663	NaN
0.106226	0.0132449	A0A024R8R4;Q8TAT6;B4DG89;A0A0D9SFI9;I3L4U9	Nuclear protein localization protein 4 homolog	NPLOC4	308	3	68.119	0	8.4609	81741000	34	22.53	22.2339	22.4432	22.3717	22.3221	22.3918	22.3685	22.4832	22.386	22.3862	22.4104	22.5472	22.3279	22.2698	22.3791
0.120803	-0.0284074	I3L2L5;A0A024R8R5;I3L4Q0;C9JLW8;I3L317	Protein FAM195B	FAM195B;hCG_1818442	309	3	10.463	0	5.2436	31557000	17	21.1874	21.2535	21.2151	21.0178	20.9416	21.0278	21.2392	21.2949	21.3496	21.0881	21.0304	20.9795	20.7209	21	21.0066
0.677635	0.390956	A0A024R8S3;P61956;A8MUA9;A8MU27;Q6EEV6;P55854	Small ubiquitin-related modifier;Small ubiquitin-related modifier 2;Small ubiquitin-related modifier 4;Small ubiquitin-related modifier 3	SUMO2;SUMO3;SUMO4	310	2	10.871	0	5.5791	476810000	23	NaN	24.6348	NaN	24.8174	24.975	24.6579	25.0244	25.8015	NaN	NaN	25.7303	NaN	25.3045	24.5439	24.5688
0.601758	-0.0941363	P07237;A0A024R8S5;H7BZ94;B4DUA5;B4DNL5;B4DLN6;H0Y3Z3;Q96C96;B3KTQ9;I3L398;B4DJS0;I3L312;I3NI03;I3L0S0;I3L4M2;I3L3U6;B4DNP9;I3L514;I3L3P5;I3L1Y5	Protein disulfide-isomerase	P4HB	311	27	57.116	0	116.83	5450500000	421	28.5981	28.5332	28.5897	28.5335	28.4836	28.4886	28.2057	28.2134	28.1748	28.5567	28.5547	28.5721	28.6032	28.5669	28.5454
0.844922	0.210177	A0A024R8T9;O43760;K7ELD9;K7ENG9;K7ELS8;K7EJ35	Synaptogyrin;Synaptogyrin-2	SYNGR2	312	3	24.81	0	5.2262	59553000	15	22.2486	22.2347	22.206	21.5132	21.5504	21.5153	22.0308	22.1495	22.1644	22.2501	22.1115	22.1615	21.8605	22.0727	21.9929
0.512361	0.320315	O15427;A0A024R8U1;Q53G91	Monocarboxylate transporter 4	SLC16A3	313	2	49.469	0	3.0562	7098100	4	19.3453	19.001	NaN	19.2781	19.1384	18.5332	NaN	NaN	NaN	19.6548	NaN	19.1043	NaN	NaN	NaN
0.0524398	-0.044881	J3KP15;Q53FN0;A0A024R8U5;Q01130;J3QL05;Q8NAK9;B3KUY1;B3KX15;Q6NXQ0;Q8N220;B3KVY2;B3KUF7;A0A024R3A8;Q9BRL6;A4D2F7;A4D2F6	Serine/arginine-rich splicing factor 2	SRSF2;SFRS2	314	5	15.371	0	9.9314	494660000	51	24.7778	24.778	24.8324	25.6148	25.0724	24.9801	24.4685	24.6138	24.7379	25.6753	24.8052	23.6222	25.5146	25.5801	25.6616
0.21275	-0.0284501	P32322;A0A024R8U9;E7D7X9;E2QRB3;B7Z8T1;A0A1B2JLU7;E7D7Y0;J3KQ22;Q2TU78;J3QKT4;J3QL24;J3QL32;J3QL23;Q8TBX0;J3QLK9;J3QR88;J3QKT3;J3QRZ0;J3KTA8	Pyrroline-5-carboxylate reductase 1, mitochondrial;Pyrroline-5-carboxylate reductase	PYCR1;PIG45	315	6	33.36	0	16.036	147180000	75	23.3209	23.4022	23.2634	23.1609	23.2079	23.2158	23.2261	23.4121	23.2681	23.2774	23.167	23.033	23.3284	23.2671	23.1215
1.81935	0.163006	Q9UHD8;A0A024R8V0;A0A0S2Z5A5;A0A024R8Q0;A0A0S2Z5W9;Q1WWK5;K7EL40;K7EJ51;K7EK18;K7EIE4;K7EQD7;K7ENL0;K7ER52;K7EPY1;K7ER14;K7ELJ9;K7EJL9;B4DTL7;K7EJV0;A2VCQ5;K7EJZ2;K7ENQ5;K7EN52;K7EKN4;K7EIR4;K7ER34;K7ERG1	Septin-9	SEPT9	316	15	65.401	0	37.573	305520000	116	24.295	24.3344	24.359	24.2189	24.2121	24.2203	24.4157	24.5261	24.4862	24.5409	24.5164	24.6116	24.2738	24.2431	24.3127
2.4518	0.120736	A0A024R8W0;P38919;I3L3H2;Q59GT8;Q5JWW0;J3QQP0;E9PBH4;F8WE11	Eukaryotic initiation factor 4A-III;Eukaryotic initiation factor 4A-III, N-terminally processed	DDX48;EIF4A3	317	15	46.871	0	31.461	529880000	145	25.0834	25.1325	25.0693	25.0921	25.017	25.0223	25.0885	25.1224	25.1077	25.1704	25.2143	25.2059	25.2377	25.2493	25.3154
0	NaN	J3KRM8;B4DIJ9;Q59FJ7;B4E0G1;A0A024R8X3;H7BYT1;P48730	Casein kinase I isoform delta	CSNK1D	318	1	7.3242	0.0077773	2.1768	698660	1	NaN	NaN	NaN	NaN	19.0454	NaN	NaN	NaN	NaN	NaN	NaN	NaN	NaN	NaN	NaN
0.647996	0.152468	Q6NVY0;A0A024R904;Q9HB71;B4DFD3;B2ZWH1	Calcyclin-binding protein	CACYBP	319	9	26.182	0	33.873	312980000	72	24.2746	24.102	24.1634	24.275	24.3484	24.3389	24.3239	24.2811	24.1992	24.1374	24.2584	24.133	24.759	24.7254	24.8082
0	NaN	B4DGD3;A0A024R912;Q9BZX2	Uridine kinase;Uridine-cytidine kinase 2	UCK2	320	1	14.418	0	3.3719	6509200	3	NaN	NaN	NaN	NaN	NaN	NaN	NaN	NaN	NaN	NaN	NaN	NaN	NaN	NaN	18.7132
0.378579	0.0981492	A0A024R972;P11047	Laminin subunit gamma-1	LAMC1	321	7	174.01	0	13.758	42164000	35	21.6124	21.622	21.5966	21.4421	21.2842	21.1322	21.5045	21.412	21.4423	21.8805	21.745	21.8608	21.183	21.3908	21.4986
0	0.164251	A0A024R983;P10155;H0Y9N5;G5E9R9;B3KN94	60 kDa SS-A/Ro ribonucleoprotein	TROVE2	322	4	60.67	0	4.8732	26805000	6	NaN	NaN	NaN	20.4826	20.4792	20.4265	NaN	NaN	NaN	NaN	NaN	NaN	NaN	20.627	NaN
0.641076	0.115042	A0A024R994;O75131;Q05DL8;H0YB26	Copine-3	CPNE3	323	3	60.13	0	6.7699	36404000	16	21.4665	21.2452	21.0438	21.0239	21.0993	21.4622	21.3307	21.3212	21.0566	21.555	21.5076	21.4236	21.3062	21.3492	21.1967
0.0143088	-0.00245647	A0A024R9A4;O15523;B4E132;B4E010;C9J081;C9J8G5;D6RCM4;Q9NQI0;H0Y960	ATP-dependent RNA helicase DDX3Y	DDX3Y	324	2	73.153	0	3.8048	10475000	4	NaN	20.0442	20.0683	19.9137	19.917	20.051	19.9901	20.0026	NaN	NaN	NaN	NaN	NaN	NaN	NaN
0	NaN	A0A024R9A9;Q9NPD8	Ubiquitin-conjugating enzyme E2 T	UBE2T	325	1	22.521	0.008107	2.1301	6105100	4	NaN	NaN	NaN	NaN	NaN	NaN	NaN	NaN	NaN	NaN	NaN	NaN	NaN	NaN	19.0259
0.00848389	-0.00142765	P11940;A0A024R9C1;A0A087WTT1;B4DZW4;E7EQV3;B4DQX0;E7ERJ7;B3KT93;A0A024R9E2;Q3ZCS4;Q9H361;Q5VX58;H0YAR2;Q2VIP3;H0YBN4;H0YAP2;E5RGH3;E5RJB9;H0YB86;H0YAS6;H0YB75;E5RH24;H0YAS7;Q4VXU2;H0YC10;E5RHG7;L0R533;B4DM75;E5RGC4;A8K8J2;E5RFD8;Q96DU9;Q5JQF8	Polyadenylate-binding protein 1;Polyadenylate-binding protein;Polyadenylate-binding protein 3	PABPC1;PABPC3	326	22	70.67	0	58.017	1807400000	284	26.9489	26.9751	27.0109	26.8734	26.881	26.9009	27.0651	27.1262	27.0634	26.9441	26.9086	26.9179	26.7838	26.7846	26.7788
0.319782	-0.0610992	E5RI99;A0A024R9D3;P62888;A0A0B4J213;E5RJH3;A0A0C4DH44	60S ribosomal protein L30	RPL30	327	6	12.656	0	35.603	921690000	121	25.957	26.0119	26.0171	25.9991	25.9943	25.9411	26.1313	26.1155	26.1486	26.0349	25.8673	25.9521	25.8006	25.615	25.6655
1.71642	0.160079	A0A024R9D7;Q16698;E5RJD2;E5RJG7;Q7LDK6;E5RFV2;H0YAW3;E5RID6	2,4-dienoyl-CoA reductase, mitochondrial	DECR1	328	5	36.067	0	9.8072	64263000	30	22.0223	21.9112	21.9846	22.2137	21.9513	22.0459	22.3889	22.2289	22.1986	22.0635	22.3297	22.0545	22.1296	22.1665	22.074
0	NaN	A0A0B4J211;A0A024R9G7;Q6PL18	ATPase family AAA domain-containing protein 2	ATAD2	330	1	80.608	0.0091926	2.047	3948400	2	NaN	NaN	NaN	NaN	NaN	NaN	NaN	NaN	NaN	NaN	NaN	NaN	NaN	NaN	18.8284
0	NaN	A0A024R9H2;P52758	Ribonuclease UK114	HRSP12	331	1	14.494	0.008871	2.0956	5451300	6	NaN	NaN	NaN	NaN	NaN	NaN	NaN	NaN	NaN	NaN	NaN	NaN	NaN	NaN	18.7661
0.696588	-0.104332	E7ESM1;B7Z5Z7;B3KWB2;B7Z505;Q8N959;B3KU62;A0A024R9I3;Q597H1;Q92597;E5RJY1;B7Z4H0;Q53EU7	Protein NDRG1	NDRG1;TRG14	333	2	15	0	4.5053	30471000	17	NaN	NaN	NaN	21.3125	21.2176	21.158	NaN	NaN	NaN	NaN	NaN	NaN	21.1608	21.0893	NaN
0	NaN	A0A024R9J0;O60216;E5RG18;E5RI01;E5RFZ5;B3KUT8	Double-strand-break repair protein rad21 homolog	RAD21	334	3	71.689	0	6.0078	13368000	6	NaN	NaN	NaN	NaN	NaN	NaN	NaN	20.6093	NaN	20.6998	20.5531	20.7968	20.6098	20.6762	20.7361
0	NaN	A0A024R9N6;A8K9B9;Q9H223	EH domain-containing protein 4	EHD4	335	3	61.174	0	5.6044	8006400	9	NaN	NaN	20.045	NaN	NaN	NaN	NaN	NaN	NaN	NaN	NaN	NaN	NaN	NaN	NaN
0.0625942	-0.0185456	A0A024R9Y3;A0A024R9U8;A0A024R9W5;Q7Z6Z7;Q5H924;Q5H935;H0Y659;B4DGF6;Q5H962;A0A087X146;Q5H964;A0A087X1S3;Q53FW4	E3 ubiquitin-protein ligase HUWE1	HUWE1	336	19	480.15	0	35.133	120990000	95	23.1996	23.3479	23.1293	22.9675	22.7157	22.8902	22.937	23.0942	22.9912	23.2372	23.2431	23.243	22.8435	22.7882	22.8309
0.189235	0.0377224	Q5H909;A0A024R9Y7;Q9UNF1;B4DX55;B4DNG7;B4DWM5;Q5H907;A0A024R254;Q9Y5V3	Melanoma-associated antigen D2	MAGED2	338	3	63.138	0	5.1691	35758000	14	21.3512	21.5618	21.398	21.1357	21.0272	21.1944	21.3157	21.4171	21.3587	21.4059	21.3864	21.4542	21.1298	21.1799	21.1942
0.282226	0.0423239	B5MCE7;B5MCH7;B7Z4K8;E7ETZ4;B3KM68;A0A024RA42;Q9Y6E2;E9PFD4;Q75MG1;E7EMS9	Basic leucine zipper and W2 domain-containing protein 2	BZW2	339	6	26.182	0	11.598	52190000	30	21.8022	21.8264	21.8101	21.5429	21.7809	21.5252	21.8857	21.8159	21.7203	21.7337	21.6356	21.5719	21.9062	21.7487	21.7946
0.784938	0.118365	A0A024RA58;O60443;A4FTY0;A4FVA8;A8K410;H7C3W1;H7C147;H7BZJ0	Non-syndromic hearing impairment protein 5	DFNA5	341	9	54.554	0	17.875	79812000	69	22.3052	22.5505	22.4527	22.2209	22.2557	22.3987	22.3252	22.2908	22.3424	22.7267	22.679	22.6685	22.4628	22.4381	22.4074
0.00837451	-0.00181389	A0A024RA75;P31937	3-hydroxyisobutyrate dehydrogenase;3-hydroxyisobutyrate dehydrogenase, mitochondrial	HIBADH	342	3	35.329	0	5.6601	28987000	17	21.3288	20.8261	20.9687	20.9186	20.8054	20.9185	20.8647	20.8231	20.8664	21.0158	21.1252	21.0567	20.9566	20.9414	20.9829
0.0418242	0.0101508	P98160;A0A024RAB6;Q59EG0	Basement membrane-specific heparan sulfate proteoglycan core protein;Endorepellin;LG3 peptide	HSPG2	343	4	468.83	0	5.8724	7280400	7	19.6722	19.8142	NaN	19.6839	19.52	19.487	19.6295	19.5876	19.7197	NaN	NaN	NaN	NaN	NaN	NaN
0	NaN	A0A024RAC0;Q86V48	Leucine zipper protein 1	LUZP1	344	2	120.3	0.0012976	2.5387	5738500	5	NaN	NaN	NaN	NaN	NaN	NaN	NaN	NaN	19.7821	NaN	NaN	NaN	NaN	NaN	NaN
1.17397	-0.128359	A5PLK7;A0A024RAC5;Q9P258	Protein RCC2	RCC2	345	9	49.678	0	23.5	196340000	94	23.8639	23.8931	23.9721	23.6688	23.7126	23.6287	23.8159	23.7911	23.7392	23.7104	23.5497	23.6012	23.6533	23.5979	23.495
0	NaN	A0A024RAC9;B3KMT2;X6R960;B3KM62		ZUBR1	346	1	289.7	0.0029523	2.3955	7598500	5	NaN	NaN	NaN	NaN	NaN	NaN	NaN	NaN	NaN	NaN	NaN	NaN	NaN	NaN	19.1985
0.57081	0.119026	P30038;A0A024RAD8;Q5TF55	Delta-1-pyrroline-5-carboxylate dehydrogenase, mitochondrial	ALDH4A1	347	7	61.719	0	13.601	150980000	56	23.4338	23.3715	23.47	23.2771	23.1443	23.1578	23.2547	23.4253	23.2808	23.7095	23.714	23.7255	23.2663	23.2167	23.2603
0.0375254	0.0119258	Q9UKD2;A0A024RAE1;B4DHZ2	mRNA turnover protein 4 homolog	MRTO4;C1orf33	348	8	27.56	0	14.242	88740000	29	22.3336	22.3435	22.2712	22.4437	22.6475	22.5067	22.3296	22.3275	22.1965	22.8861	22.2514	22.2418	22.7351	22.3222	22.6367
0.136786	-0.106905	B8ZWD1;A0A024RAF2;A0A0A0MTI5;B8ZWD9;P07108;B8ZWD8	Acyl-CoA-binding protein	DBI	350	3	11.15	0	7.6171	332640000	51	24.0679	24.1668	24.0791	24.5854	24.6433	24.5997	23.7717	23.9794	23.8641	23.6346	23.8504	23.6396	25.1458	25.1897	25.1759
0.652738	-0.0976939	Q4ZG72;A0A024RAH8;Q9NVP1;Q8N254;H7C452;Q59FR7	ATP-dependent RNA helicase DDX18	DDX18	351	8	61.594	0	16.903	139020000	54	23.3777	23.3461	23.3484	23.1089	23.224	23.1693	23.1555	23.2726	23.317	23.3024	23.3339	23.2161	22.9332	22.9937	22.9581
0.761401	0.070776	P61158;A0A024RAI1;B4DXW1;Q59FV6;B4DT29;B4DTI0;B4E1U3;F8WDR7;Q9P1U1;B7Z9W3;Q59GD5;H7C4J1;C9IZN3;A0A0A0MTI9;Q9C0K3;F8WE84;B3KM55;F8WEW2	Actin-related protein 3	ACTR3	352	16	47.371	0	38.311	551290000	155	25.1017	25.1637	25.1478	25.0898	25.1432	25.163	25.1254	25.2119	25.1218	25.3865	25.3477	25.3255	25.1131	25.1162	25.1027
0.14207	-0.0171996	Q5URX0;A0A024RAJ6;P07686;H0Y9B6;H0YA83;D6REQ8	Beta-hexosaminidase;Beta-hexosaminidase subunit beta;Beta-hexosaminidase subunit beta chain B;Beta-hexosaminidase subunit beta chain A	HEXB	353	8	38.258	0	18.268	156250000	83	23.5055	23.4047	23.5209	23.3516	23.3101	23.2488	23.454	23.4206	23.4579	23.3108	23.3624	23.4448	23.2791	23.3616	23.2666
2.56009	-0.211693	A0A024RAJ8;F5H7S7;Q13576;E7EWC2;B7Z7U6;Q59HA3;D6R939;B7Z881;B7Z7X2;E9PDT6	Ras GTPase-activating-like protein IQGAP2	IQGAP2	354	19	180.59	0	46.353	248480000	132	24.2361	24.2005	24.3782	24.0236	24.0599	24.1207	23.9178	23.9242	23.858	24.0912	24.0123	24.1043	23.9336	23.9432	23.8386
0.862644	-0.0808184	P15848;A0A024RAJ9;A8K4A0	Arylsulfatase B	ARSB	355	3	59.687	0	6.5511	41055000	16	21.6018	21.7269	21.4743	21.4188	21.3699	21.4802	21.478	21.3873	21.4582	21.5605	21.4005	21.4696	21.3691	21.4166	21.3406
0	NaN	B3KVA7;B2R8A3;A0A024RAK5;P12532;P17540	Creatine kinase U-type, mitochondrial;Creatine kinase S-type, mitochondrial	CKMT2;CKMT1A	356	1	40.479	0.0013055	2.5748	11439000	9	NaN	NaN	NaN	NaN	NaN	NaN	NaN	NaN	NaN	NaN	NaN	NaN	NaN	NaN	20.2282
0.625329	-0.0661727	A0A024RAM0;Q92973;B4DSC0;E7EW37;S4R398;K7ENW1	Transportin-1	TNPO1	357	12	102.35	0	28.473	297220000	94	24.5001	24.4171	24.4198	24.3035	24.2769	24.3049	24.2856	24.251	24.2734	24.4181	24.4074	24.4796	24.2619	24.1388	24.2222
1.23088	-0.184436	P35754;A0A024RAM2;D3DQK5	Glutaredoxin-1	GLRX	358	5	11.776	0	15.064	330400000	64	24.5601	24.6191	24.8221	24.5121	24.4829	24.4447	24.5418	24.6357	24.5507	24.4516	24.4529	24.3635	24.0739	24.2178	24.2137
0.46843	0.100118	A0A024RAQ1;P16989;A0A024RAV4;Q59EB5;Q96GD7;B2RCC2;Q9Y2T7;A0A0D9SEI8;Q59HE1	Y-box-binding protein 3;Y-box-binding protein 2	CSDA;YBX3;YBX2	359	4	40.089	0	11.294	116440000	58	23.0187	22.9244	23.0409	22.7963	22.806	22.9228	23.0614	23.0405	23.0404	23.0932	23.1697	23.4385	22.7237	22.9299	22.6675
0.193672	0.0868713	B0YJ76;A0A024RAQ3;P00374;C9JJ68;B4DM58;B3KV46;Q86XF0	Dihydrofolate reductase;Dihydrofolate reductase, mitochondrial	DYR;DHFR;DHFRL1	360	2	21.452	0	3.8404	26724000	15	21.0852	NaN	20.9581	20.8852	20.8051	20.8752	20.1916	NaN	21.1663	21.2384	21.1937	21.3335	20.884	21.0531	NaN
0	NaN	A0A075BTL2;A0A075BV59;A0A0A7E7X3;A0A0A7E7W9;A0A0A7E7W5;A0A0A7E7T3;A0A0A7E7S5;A0A0A7E6P9;A0A0A7E6P4;A0A0A7E6P0;A0A0A7E6K0;A0A0A7E6J5;A0A0A7E6I2;A0A0A7E6D8;A0A0A7E6D4;A8K6H1;A0A075BSP6;A0A075BW43;A0A024RAR8;Q9NZ08	Endoplasmic reticulum aminopeptidase 1	ERAP1;ARTS-1	361	1	61.44	0	4.3724	4504000	10	NaN	NaN	NaN	NaN	NaN	NaN	NaN	NaN	NaN	NaN	NaN	NaN	NaN	18.8196	NaN
0	NaN	A0A024RAV0;P54687	Branched-chain-amino-acid aminotransferase;Branched-chain-amino-acid aminotransferase, cytosolic	BCAT1	365	1	42.966	0.0029536	2.3969	14071000	6	NaN	NaN	NaN	NaN	NaN	NaN	NaN	NaN	NaN	NaN	NaN	NaN	NaN	NaN	20.2656
0.421789	0.137085	A0A024RAV2;P46063	ATP-dependent DNA helicase Q1	RECQL	366	2	73.457	0.00045475	2.8774	13386000	16	NaN	NaN	NaN	19.9563	19.9953	19.9025	19.8124	NaN	NaN	NaN	NaN	NaN	20.3915	20.0722	20.0777
0.562551	-0.0833923	B4DMD3;B4DY34;A0A024RAW9;Q9Y2W2	WW domain-binding protein 11	WBP11	367	6	64.907	0	9.5069	47112000	33	21.7671	21.7895	21.5046	21.5665	21.7324	21.6562	21.6815	21.7504	21.7623	21.5888	NaN	21.4684	21.6335	21.3891	21.4141
0.0250823	0.00398625	P09651;A0A024RB53;A0A024RAZ7;F8W6I7;Q6IPF2;A0A024RC46;Q0VAC0;Q9BSM5;F8VZ49;F8VTQ5;A0A024QZ98;B4E0B5;Q32P51;B4DP35;H0YH80;F8W646;Q3MI39;F8VYN5	Heterogeneous nuclear ribonucleoprotein A1;Heterogeneous nuclear ribonucleoprotein A1, N-terminally processed;Heterogeneous nuclear ribonucleoprotein A1-like 2	HNRNPA1;HNRPA1;hCG_2020860;RP11-78J21.1;HNRNPA1L2	369	14	38.746	0	44.861	4207000000	247	28.1269	28.2343	28.1856	28.0334	27.966	28.081	28.1511	28.1404	28.1313	28.2199	28.1294	28.2652	27.9369	28.0367	27.9659
0.0893915	-0.0184546	A0A024RB10;A0A024RB77;G3V5T9;P24941;E7ESI2;B4DDL9	Cyclin-dependent kinase 2	CDK2	370	3	30.035	0	6.2681	15983000	8	20.0151	20.079	19.9845	20.127	20.4005	20.264	20.1239	19.9778	20.063	NaN	NaN	NaN	20.1678	20.2651	20.1618
0.59087	-0.0941229	A0A024RB14;P62854;Q5JNZ5;Q75MH1;Q76N57;Q76N56	40S ribosomal protein S26;Putative 40S ribosomal protein S26-like 1	RPS26;RPS26P11	371	4	13.015	0	9.3366	991870000	59	26.217	26.1047	26.1423	26.1841	26.0731	25.9628	26.2963	26.1395	26.2797	25.9576	25.8483	26.0161	25.9091	25.8323	25.8998
0	NaN	B3KY56;B3KMV5;A0A024RB17;A0A024RB16;Q9BSJ8	Extended synaptotagmin-1	FAM62A;ESYT1	372	2	117.39	0.0013061	2.5797	12230000	2	NaN	NaN	NaN	NaN	NaN	NaN	NaN	NaN	NaN	NaN	NaN	NaN	NaN	NaN	19.2941
0	NaN	Q59G16;A0A024RB22;F8VXC8;Q8TAQ2;B4DF22;Q658P9;F8VZW6;B4DYF9	SWI/SNF complex subunit SMARCC2	SMARCC2	373	2	127.38	0	4.277	10121000	5	NaN	NaN	NaN	NaN	NaN	NaN	NaN	NaN	NaN	NaN	NaN	NaN	NaN	NaN	19.9122
1.48986	0.162139	A0A024RB32;A0A087WYT3;B3KUY2;Q15185;B4DDC6	Prostaglandin E synthase 3	PTGES3	374	7	18.697	0	16.475	866110000	61	25.8676	25.9207	25.7959	25.6947	25.6597	25.581	25.9944	25.9544	25.985	26.0204	25.9484	26.0424	25.8615	25.7722	25.6598
0.0304603	0.00337505	F8VZJ2;F8W0W4;H0YHX9;A0A024RB41;Q13765;E9PAV3;F8W1N5;F8VNW4;B4DDI8;F8VZ58;A8K6N6;Q9BZK3	Nascent polypeptide-associated complex subunit alpha;Nascent polypeptide-associated complex subunit alpha, muscle-specific form	NACA;hCG_2016482	375	4	15.016	0	16.48	568760000	56	25.259	25.3192	25.2973	25.2347	25.2368	25.2683	25.2825	25.4195	25.361	25.2345	25.3602	25.2416	25.1447	25.1954	25.2139
1.07918	-0.0990322	A0A024RB49;A8K3X2;Q15633;H3BV98;F8VSA1	RISC-loading complex subunit TARBP2	TARBP2	376	2	24.122	0	2.8978	9290700	4	19.5954	19.6257	19.6427	19.5537	19.6864	19.4582	19.5137	NaN	NaN	NaN	NaN	19.5797	NaN	19.4822	19.403
0.0965322	0.0354184	Q9UBP6;A0A024RB62;H0YIH0	tRNA (guanine-N(7)-)-methyltransferase	METTL1	377	2	31.471	0	4.0811	17512000	9	NaN	NaN	NaN	20.2791	20.3482	20.3818	20.1471	20.3132	20.2392	20.1169	NaN	NaN	20.5539	20.7024	20.5299
2.49661	0.12627	Q53FU3;A0A024RB72;F8VVA7;P61923;F8W651;F8VXB1;F8VUC5;F8W156;F8VYZ4;F8VYK5;F8VXR1	Coatomer subunit zeta-1	COPZ1	378	5	20.267	0	15.183	230560000	66	23.8853	23.9764	23.9882	23.8718	23.7993	23.8474	23.9579	23.987	23.9739	23.9711	24.0195	23.9989	24.1423	24.0571	24.0813
0.664869	-0.0972572	O75390;A0A024RB75;B4DJV2;B3KTN4;A0A0C4DGI3;F8W4S1;H0YIC4;B7Z1E1;Q0QEL2;F8VPF9;F8VPA1;H0YH82;F8VTT8;F8W1S4;F8W642;F8VZK9;F8VRI6;F8VWQ5;F8VX68;F8VRP1;F8VX07;F8VR34	Citrate synthase, mitochondrial;Citrate synthase	CS	379	8	51.712	0	16.853	283330000	90	24.446	24.4287	24.3742	24.2411	24.2192	24.2731	24.1691	24.237	24.1975	24.3777	24.4664	24.4514	24.0544	24.0442	24.1005
2.61413	0.127009	A8K6Y1;Q6PIN5;A0A024RB85;Q9UQ80;Q05D08;F8VR77;H0YIN7;F8W0A3;F8VZ69	Proliferation-associated protein 2G4	PA2G4	380	17	40.911	0	44.035	1072800000	205	26.0884	26.0981	26.1635	26.0669	26.1262	26.0434	26.2878	26.1734	26.2733	26.3291	26.2186	26.3017	26.1352	26.1584	26.1451
1.65101	0.182513	P62834;F5H6R7;Q5U0C3;A8KAH9;F5H7Y6;E7ESV4;Q9BXV4;F5GX62;F5H4H0;F5GYB5;A0A075B6Q0;F5H004;F5H500;F5H0B7;F5H491;F5GWU8;F5H077;F5GYH7;A0A024RB87;P61224;B7ZAY2;A6NIZ1;F8WBC0	Ras-related protein Rap-1A;Ras-related protein Rap-1b;Ras-related protein Rap-1b-like protein	RAP1A;RAP1B	381	2	20.987	0.0013164	2.6535	15670000	5	20.8164	NaN	20.8412	20.7188	NaN	NaN	NaN	21.0419	NaN	NaN	20.9352	NaN	NaN	20.9468	NaN
0.149584	0.0266254	P34897;Q53ET4;V9HW06;A0A024RB99;Q5HYG8;Q5BJF5;B4E1G2;B4DLV4;B4DJQ3;B4DP88;B4DW25;B4DJ63;B4DWA7;H0YIZ0;G3V2Y4;G3V5L0;G3V3Y8;G3V4W5;G3V540;G3V2E4;G3V2W0;G3V4X0;G3V4T0;G3V241	Serine hydroxymethyltransferase, mitochondrial;Serine hydroxymethyltransferase	SHMT2;HEL-S-51e;DKFZp686P09201	382	12	55.992	0	26.653	310320000	109	24.4907	24.4301	24.416	24.3142	24.285	24.3129	24.3799	24.3692	24.3382	24.5453	24.5641	24.6508	24.1611	24.2763	24.3281
0	0.101374	Q9UL25;A0A024RBA9;Q96GX3	Ras-related protein Rab-21	RAB21	383	3	24.347	0	5.6768	11537000	3	NaN	NaN	NaN	NaN	NaN	20.3532	NaN	NaN	NaN	NaN	NaN	NaN	20.4545	NaN	NaN
0.983357	-0.211461	P55209;F8VUX1;H0YIV4;B7Z2V4;F5H4R6;F8W0J6;A0A024RBE6;B7Z9C2;F8VV59;F8VY35;F8VXI6;F8W118;F8W020;H0YHC3;A0A024RBB7;F8W543;H0YH88;B7Z5H0;F8VRJ2;F8VVB5	Nucleosome assembly protein 1-like 1	NAP1L1	384	5	45.374	0	12.773	325280000	76	24.2415	24.4144	24.4219	24.6879	24.5628	24.6278	24.4372	24.5502	24.5067	23.8974	24.022	23.9291	24.2769	24.4855	24.4264
0.395098	0.102778	B4DTT0;Q7Z3X3;H7C3P4;A8K6V6;A0A024RBC5;F6S8M0;B4E284;P15586;F5H4C6;H0YFA9;A0A0S2Z3S2	N-acetylglucosamine-6-sulfatase	DKFZp686E12166;GNS	385	3	53.42	0	7.038	27555000	24	NaN	21.184	21.2206	20.9205	20.9212	20.9298	21.1067	21.1594	NaN	21.5297	21.243	21.3529	20.9294	20.8711	20.9118
1.43481	0.225916	A0A024RBD0;Q9NZJ9;F8VRL4;F8VRR0;A0A0C4DGJ4;B2RE29;A0A024RBG1	Diphosphoinositol polyphosphate phosphohydrolase 2	NUDT4	386	2	20.306	0	4.4896	18100000	18	20.4072	20.3688	20.2164	20.0708	20.1794	19.9458	20.5362	20.3784	20.4866	20.6705	20.5348	20.5967	20.2179	20.2997	20.0951
1.23101	0.163922	Q8TEY0;B2R8I4;A0A024RBG4;P00439;J3KND8;F8W0A0;B4DPN2;V9GZP8;Q66RJ5;F8W1D4;A0A0U1RQY4;A0A0U1RQI3	Phenylalanine-4-hydroxylase	PAH	387	4	51.86	0	6.802	39296000	37	21.3401	21.412	21.5016	21.2904	21.2991	21.3201	21.6332	21.5426	21.629	21.5708	21.8111	21.602	21.2399	21.3732	21.3184
0	NaN	B4DNL1;B4DJV5;Q9BV37;Q53FW9;A0A024RBH5;Q13610	Periodic tryptophan protein 1 homolog	PWP1	388	2	45.812	0	3.9962	4953300	2	NaN	NaN	NaN	NaN	NaN	NaN	NaN	NaN	NaN	NaN	NaN	NaN	NaN	NaN	19.0719
0.221401	-0.0371474	Q53G58;B3KN06;A0A024RBI5;Q59EA2;Q9ULV4;B4DMH3;B4E3S0;B7Z9V0;H0YHL7;F8W1H8;F8VUX3;F8VSA4;F8VRE9;F8VTT6;F8VVB7;F8VV53	Coronin;Coronin-1C	CORO1C	389	13	53.28	0	30.343	393440000	76	24.7965	24.9714	24.8684	24.7507	24.6358	24.6391	24.6679	24.6212	24.8263	24.7098	24.9274	24.9623	24.6391	24.6396	24.6649
0.017183	0.00250361	Q8TBK5;Q8N5Z7;A0A024RBK3;Q9HBB3;Q02878;B2R4K7;B4DRX3;F8VZ45;U3KQR5;F8VR69;F8VZA3;F8VWR1;F8VU16	60S ribosomal protein L6	RPL6	390	14	32.741	0	75.236	2180900000	212	27.2396	27.2557	27.1851	27.1318	27.1786	27.1534	27.37	27.2852	27.3277	27.2491	27.0669	27.1019	27.1519	27.112	27.0743
3.13525	0.208157	Q16881;A0A140VKC9;B2R5P6;E9PIR7;B7Z2S5;A0A087WSW9;A0A182DWI3;A0A024RBK9;A0A087WSY9;F8W809;Q6ZR44;E9PKD3;E9PIZ5;A0A0B4J225;E9PKI4;E9PLT3;E9PQI3;Q59ET7;A0A182DWF3;E9PRI8;D3YTF8;A0A182DWF2;A0A096LPK7;B3KUQ5;A4FTY4;E7EWK1;Q6M1B7;A0A096LPD9;Q9NNW7;Q17RE6	Thioredoxin reductase 1, cytoplasmic	TXNRD1	391	17	70.905	0	40.353	421530000	118	24.7297	24.6749	24.4652	24.7071	24.6637	24.7324	24.922	24.8231	24.8522	24.9629	24.9011	24.7754	24.7247	24.9605	24.9112
0.647499	0.137568	A0A024RBR1;P30622;F5H6A0;J3KP58;F5H1T5;F6VGP8;Q86WU4;Q6P5Z9;F5H367;F5H270;F5H0N7;Q59GJ4	CAP-Gly domain-containing linker protein 1	RSN;CLIP1	393	4	160.99	0	6.9415	17287000	13	20.3357	20.4861	20.3366	20.1668	19.9627	20.0469	20.5153	20.0828	NaN	20.4183	NaN	20.5232	NaN	20.3693	20.2512
0.215367	-0.0502022	O43583;A0A024RBR3;F8VVL1	Density-regulated protein	DENR	394	4	22.092	0	6.5271	42061000	12	21.541	21.617	21.707	21.3827	21.4453	21.4752	NaN	NaN	21.186	21.7121	NaN	NaN	21.4859	21.5664	21.4388
0	NaN	B4DVE4;F5H5U2;A0A024RBS0;Q8NHQ9;E7EX41;Q8TEC9	ATP-dependent RNA helicase DDX55	DDX55	395	2	46.089	0.00089767	2.794	6825000	4	NaN	NaN	NaN	NaN	NaN	NaN	NaN	NaN	NaN	NaN	NaN	NaN	NaN	NaN	19.1313
1.7271	-0.203348	P05388;A8K4Z4;A0A024RBS2;Q53HW2;Q53HK9;F8VWS0;Q6NSF2;F8VU65;G3V210;F8VW21;F8VPE8;F8VZS0;F8VRK7;B4E3D5;F8VQY6;Q8NHW5;F8VS58;F8VWV4;Q3MHV2;F8W1K8	60S acidic ribosomal protein P0;60S acidic ribosomal protein P0-like	RPLP0;RPLP0P6	396	12	34.273	0	47.007	2876000000	217	27.764	27.8157	27.8897	27.6038	27.5239	27.5394	27.6373	27.6208	27.7135	27.4658	27.3486	27.3307	27.4249	27.4236	27.4093
1.96383	0.202139	A0A024RBS6;F5H1S9;G8JLB3;E5KMT6;E5KMT5;Q9Y606;F5GY32	tRNA pseudouridine synthase;tRNA pseudouridine synthase A, mitochondrial	PUS1	397	2	37.831	0	3.858	11987000	9	NaN	NaN	NaN	19.9687	19.8892	19.9546	NaN	NaN	NaN	NaN	NaN	NaN	NaN	20.1618	20.1176
0	NaN	F5GXT8;K7X1S0;F5H796;A0A024RBT2;Q502X2;A0A0S2Z5P6;Q53HB7;A0A0S2Z5U7;Q9NR28	Diablo homolog, mitochondrial	DIABLO	398	1	15.252	0.0095465	2.0252	27654000	1	NaN	NaN	NaN	NaN	NaN	NaN	NaN	NaN	NaN	NaN	NaN	21.5364	NaN	NaN	NaN
0	NaN	Q9H7A6;A0A024RBV2;Q86V21	Acetoacetyl-CoA synthetase	AACS	399	1	25.425	0.0041684	2.3215	9760600	5	NaN	NaN	NaN	NaN	NaN	NaN	NaN	NaN	NaN	NaN	NaN	NaN	NaN	NaN	18.9712
0	0.237134	A0A024RBX6;O00625	Pirin	PIR	400	3	32.113	0	4.7177	19387000	10	NaN	NaN	NaN	20.8789	20.8056	20.7148	NaN	NaN	NaN	NaN	NaN	NaN	NaN	NaN	21.0369
0.0980693	-0.0255817	A5YPB6;A0A024RBX9;P08559;A5PHJ9;Q53GE3;Q6LCA3;Q5JPU3;P29803;Q9UNV7;Q99725;Q99724;P78557;Q5JPU0;Q5JPT9;Q5JPU1	Pyruvate dehydrogenase E1 component subunit alpha;Pyruvate dehydrogenase E1 component subunit alpha, somatic form, mitochondrial	PDHA1;PDHA1/LOC79064	401	5	28.779	0	9.4472	23897000	25	20.9371	20.3837	20.6553	20.6132	20.827	20.7331	20.8202	20.7728	20.5567	21.024	20.6511	20.6835	20.4632	20.4924	20.53
1.32753	0.137552	Q9NRF8;A0A024RC00;Q9H6Q0	CTP synthase 2;CTP synthase	CTPS2	402	4	65.677	0	5.9562	16511000	18	20.1808	20.1773	20.0597	20.0952	20.1722	20.305	20.2332	20.4091	NaN	NaN	NaN	NaN	20.4426	20.2007	20.2273
1.55616	-0.136783	A0A024RC33;Q15555;K7EL66;K7ERD8	Microtubule-associated protein RP/EB family member 2	MAPRE2	403	4	37.031	0	5.8818	49847000	21	21.8007	21.8581	21.787	21.7744	21.8363	21.7712	21.7811	21.7958	21.7224	21.6029	21.3864	21.605	21.7032	21.7865	21.6273
0	NaN	A0A0C4DGQ6;A0A024RC37;Q96P16;K7EP82	Regulation of nuclear pre-mRNA domain-containing protein 1A	RPRD1A;P15RS	404	2	32.916	0	3.1081	18444000	7	NaN	NaN	NaN	NaN	NaN	NaN	NaN	NaN	NaN	NaN	NaN	NaN	NaN	NaN	20.3085
0.818534	0.287204	B4DP96;B4DPH5;B4DP01;B4DV63;A0A024RC61;Q59E93;P15144	Aminopeptidase N	ANPEP	405	3	55.976	0	4.4423	7925500	7	NaN	19.2924	19.168	19.1287	19.245	18.5431	19.971	19.1474	19.4001	19.695	NaN	19.0376	18.9552	19.4044	19.2905
0.214927	0.0266087	A4QPB0;A0A024RC65;P46940;A0A0J9YXZ5;H0YLE8;B4E2M0;Q6P1N4;B4DNP4;Q5FWG8;Q05DN7;A0A087WWP1;A0A087X225;Q96PA3	Ras GTPase-activating-like protein IQGAP1	IQGAP1;hCG_1991735	406	25	189.28	0	52.578	334140000	169	24.5413	24.6351	24.5485	24.4173	24.3361	24.364	24.4919	24.4709	24.3623	24.59	24.6013	24.5891	24.4411	24.4851	24.4713
0.785099	-0.113439	P05387;A0A024RCA7;H0YDD8	60S acidic ribosomal protein P2	RPLP2	407	9	11.665	0	31.472	3462200000	152	27.9856	27.9494	27.9469	27.8638	27.8389	27.867	27.9872	27.9773	27.921	27.7952	27.876	27.8951	27.6055	27.5399	27.5593
0.00184969	0.000260989	Q99733;B7ZB83;A0A024RCC9;B4DS05;B7ZAC7;B7ZAK9;C9J6D1;C9JZI7;E9PKT8;E9PNJ7;E9PS34;A8MXH2;E9PJJ2;E9PNW0;E9PP22;E9PKI2;C9J1B1;H0YCI4	Nucleosome assembly protein 1-like 4	NAP1L4	408	10	42.823	0	28.395	420450000	101	24.8137	24.8595	24.8612	24.8066	24.8847	24.8206	24.8841	25.0151	24.9604	24.7498	24.7265	24.6599	24.8271	24.875	24.874
0.174063	0.0260713	A8K067;B4DI19;A8MVQ3;B4DKY1;A0A024RCG3;B4DPV7;P49589;Q53HG6;Q59HE5	Cysteine--tRNA ligase, cytoplasmic	CARS	409	7	73.423	0	14.525	69762000	61	22.3948	22.2211	22.2741	22.0066	22.1435	22.1477	22.2459	22.2837	22.2738	22.2182	22.3815	22.2864	22.0548	22.1525	22.1196
3.08208	-0.146509	Q13838;A0A024RCM3;Q5STU3;A0A0G2JJZ9;B4DP52;F6WLT2;A0A140T9X3;A0A0A0MT12;F6S4E6;F6TRA5;F6UJC5;A0A140T9X9;A0A140T996;A0A140TA18;Q59G92;A0A140T9K1;A0A140T9L4;B4DIJ6;A0A140T973;F6R6M7;B4DIZ8;H0Y400;Q7KYK3;A0A0G2JJL7;F6QYI9;Q69YT6;H0YCC6;B4DH55;F6S2B7;F6U6E2;A0A0G2JHN7;F6SXL5;A0A286SD52;A0A286SD67;A0A140T9N3;A0A286SD59;A0A286SD63;A0A286SD65;A0A286SD68;A0A140T9K2	Spliceosome RNA helicase DDX39B	DDX39B;hCG_2005638	411	19	48.991	0	64.462	1611300000	262	26.8846	26.8694	26.8309	26.7353	26.7381	26.7577	26.7244	26.7553	26.7226	26.6498	26.5888	26.5895	26.6273	26.6348	26.613
0.426309	-0.0517886	A0A1U9X9D5;A0A1U9X9C8;A0A1U9X9C7;A0A1U9X9C4;A0A1U9X9A1;A0A024RCN6;P26640;A0A1U9X9C1;A0A1U9X9A3;A0A140T936;B4DT32;A0A140T954;A2ABF4;A0A0G2JJT9;H0Y426;A0A140T904	Valine--tRNA ligase	VARS	412	30	140.46	0	72.914	834790000	297	25.8954	25.9369	25.9446	25.7246	25.7633	25.7968	25.8105	25.8856	25.8541	25.8984	25.8988	25.8438	25.6523	25.663	25.6198
0.245673	0.0633279	B4DYK6;A0A1U9X7R2;A0A024RCR2;P36915;Q0EFC6;B4DWZ0;A0A140T8Y2;Q96QB8;B7ZAS6;B4DNS8;Q6P458;A8MPZ0;A2AB27;Q86Z07	Guanine nucleotide-binding protein-like 1	GNL1;HSR1	413	5	68.255	0	6.8926	37660000	17	21.1236	21.817	21.1864	21.2771	21.1054	21.1365	21.3137	21.4197	21.2959	21.3651	21.6703	21.356	21.1892	21.2381	21.1911
0.284177	0.0607234	P46379;A0A0G2JK23;A0A024RCR6;A0A1U9X7A6;A0A1U9X7A9;A0A0G2JL47;A0A0G2JJM1;X6REW1;F6S6P2;F6U341;F6X9W3;F6VEM6;F6WML8;A0A1B0GX79;A0A0G2JJR8;H0Y710;F6XTU0;F6U1F2;F6UR09;F6TC96;H0Y4L1	Large proline-rich protein BAG6	BAG6;BAT3	414	11	119.41	0	23.973	117980000	78	23.0362	22.9534	22.8601	22.7141	22.7008	22.9496	22.95	22.9596	22.9408	22.9682	23.3292	22.9784	22.5951	22.8035	22.8429
0	NaN	X6RFN3;B4DVB5;A0A024RCR9;B4DW57;A0A1U9X8F2;A0A1U9X8F1;Q99496;Q06587	E3 ubiquitin-protein ligase RING2;E3 ubiquitin-protein ligase RING1	RNF2;RING1	415	1	27.277	0	2.9907	17692000	16	NaN	NaN	NaN	NaN	NaN	NaN	NaN	NaN	NaN	NaN	NaN	NaN	NaN	NaN	20.316
0.58532	0.0905467	A0A024RCU9;A8K8B2;H3BLV9;Q96SB4;H0Y932;H7C2I2;D6RBF8;H7C521;H7C5L6;A8MPP7;A8MPY5;E7ETV6;A0A024R704;Q59GF4;Q9UPE1;P78362	SRSF protein kinase 1	SRPK1	417	5	61.962	0	9.9814	49650000	19	21.6876	21.7087	21.8608	21.8001	21.5533	21.4979	21.7486	21.61	21.6998	21.9899	21.9394	21.9293	21.5623	21.7162	21.782
0.211467	0.0713856	A0A024RCZ8;Q9NSK0;H7C4M1;C9JZE5;C9J8T5;A8MX29;E9PP09;C9JHT2;E9PM83	Kinesin light chain 4	KLC4	419	6	68.639	0	11.106	41748000	49	21.4321	21.7508	21.519	21.4404	21.1905	21.3654	21.5878	21.6803	21.6043	21.7494	21.8132	21.8044	21.0573	21.3472	21.0459
0.313928	0.0504365	A0A024RD07;Q9BT09;A0A0C4DFY8;A0A024RCZ2	Protein canopy homolog 3	TNRC5;CNPY3	420	2	30.774	0	3.8008	16137000	11	20.3776	20.362	NaN	20.2173	20.1531	20.2435	20.2842	20.1561	20.163	20.351	20.461	20.4937	20.3389	NaN	NaN
1.42284	-0.208091	B4DSD7;E9PFR3;A8K6Y2;A0A024RD11;Q14738;Q59EF0;H0Y8C4;H0YJ35;Q86U13;Q96B13;Q96L51;Q96L52;Q7L7W2;H0YJ75;Q13362	Serine/threonine-protein phosphatase 2A 56 kDa regulatory subunit delta isoform	PPP2R5D	421	4	65.403	0	4.9068	31299000	5	21.2729	21.2235	21.3759	20.9902	21.0805	20.9988	21.0858	20.9626	NaN	21.0807	21.0786	21.0622	20.897	20.6081	20.816
0.754713	0.107609	B4E0K5;L7RSM2;A0A024RD15;Q16539;Q15454;E7EX54;B5TY33	Mitogen-activated protein kinase;Mitogen-activated protein kinase 14	MAPK14	422	2	32.357	0	4.3574	16244000	19	19.8612	20.0752	20.2547	20.1454	20.1745	20.156	20.1327	20.3296	20.1509	NaN	NaN	NaN	20.2042	20.3993	20.096
2.48865	0.0844882	A0A024RD80;P08238;B4DMA2;B4DGL0;Q6PK50;Q9H6X9;A8K3W9;Q58FF7;O14942;Q58FF4	Heat shock protein HSP 90-beta	HSP90AB1	424	44	83.263	0	166.79	28889000000	1113	30.816	30.8089	30.8303	30.8544	30.8802	30.932	30.9193	30.9193	30.8937	30.9824	30.9993	30.996	30.8924	30.9367	30.9039
0.276098	0.0217799	A0A024RD93;P22234;E9PBS1;B4DGX3;D6RF62	Multifunctional protein ADE2;Phosphoribosylaminoimidazole-succinocarboxamide synthase;Phosphoribosylaminoimidazole carboxylase	PAICS	425	22	47.079	0	323.31	1357900000	257	26.5459	26.6006	26.5293	26.4582	26.4181	26.4794	26.5886	26.4878	26.5409	26.4244	26.4524	26.5365	26.6072	26.5838	26.5217
0.446479	0.085868	A0A024RDB0;A0AVT1;B3KSS1;H0Y8S8	Ubiquitin-like modifier-activating enzyme 6	UBE1L2;UBA6	426	9	117.97	0	14.96	45821000	26	21.5174	21.8066	21.6536	21.6477	21.386	21.5952	21.6326	21.4457	21.5449	21.9277	21.8786	21.9427	21.7039	21.5809	21.5256
0.585553	-0.138459	A8K6V7;A0A024RDB2;A0A024RDE5;Q9UN86;D6RBM9;D6REX8;D6RBR0;D6RE13;D6RBW8;D6RGJ4;D6RAC7;D6RB17	Ras GTPase-activating protein-binding protein 2	G3BP2	427	4	50.816	0	10.627	152520000	52	23.4008	23.406	23.4183	23.269	23.3843	23.1977	23.4674	23.4911	23.5301	23.252	23.3721	22.8188	22.9793	22.8901	23.0671
1.02828	-0.10478	H0YA96;H0Y8G5;Q12771;B4DTC3;A0A024RDF4;A0A024RDB4;A0A024RDF3;Q14103;D6RAF8;B4E0W4;D6RBQ9;D6RD83	Heterogeneous nuclear ribonucleoprotein D0	HNRNPD;HNRPD	428	9	23.811	0	19.344	1916200000	109	26.8326	26.7452	26.821	26.7244	26.7607	26.7032	26.828	26.746	26.8248	26.7234	26.6752	26.6373	26.4965	26.5104	26.4961
0.670677	0.0855736	A0A1S5UZ19;A0A024RDH6;A0A024RDD3;D6REX3;O94979;D6RHZ5;H7BXG7;H0YAB3;H0Y8V7;H0Y9K1;H0Y9T9;H0Y8W8;H0YAF5;D6RE64;D6RCQ9;H0Y9V3	Protein transport protein Sec31A	SEC31L1;SEC31A	429	23	118.95	0	51.442	586690000	208	25.3605	25.3339	25.3359	25.1731	25.1705	25.1307	25.4079	25.4532	25.3859	25.518	25.4166	25.3357	25.2078	25.1266	25.1753
0.195429	0.0321327	A0A024RDE8;Q96HC4;B7Z8X5;H0Y8Y3;Q59FC9;Q4W5K9;A0A0A0MSP3;Q9P1D1;D6RAA1;A0A0D9SFW3;D6RGG6;H0YBI4	PDZ and LIM domain protein 5	PDLIM5	430	9	63.974	0	19.027	94810000	63	22.7445	22.6595	22.8057	22.4739	22.5814	22.5826	22.7083	22.8723	22.7837	22.6557	22.695	22.7548	22.5051	22.4658	22.6196
0	NaN	A0A087WUK2;A0A024RDF6;O14979;B4DGN3	Heterogeneous nuclear ribonucleoprotein D-like	HNRNPDL;HNRPDL	431	1	40.04	0.0065735	2.2109	6578800	6	NaN	NaN	NaN	NaN	NaN	NaN	NaN	NaN	NaN	NaN	NaN	NaN	NaN	NaN	18.3958
0.0944529	0.0400179	D6R9K8;A0A024RDF8;A0A0D9SFB5;V9HVX7;P08319;D6RIB1	Alcohol dehydrogenase 4	ADH4;HEL-S-4	432	3	27.356	0	5.6867	14414000	20	NaN	20.2155	20.0375	20.0946	19.7448	19.8726	20.2342	20.3429	20.3605	20.388	19.9419	20.0771	19.5767	19.7061	19.6698
1.20913	0.232403	A0A024RDG9;Q9BUT1;D6RBF6;D6RFG2;D6R9P2;D6R9U8;D6RIR6;B3KY19;A8K5M0;A0A024RDJ8	3-hydroxybutyrate dehydrogenase type 2	BDH2;SLC9B2	434	2	26.724	0	4.48	13213000	13	20.2122	20.0474	20.0459	19.8139	19.7858	19.7838	20.0418	20.1387	19.8625	20.3711	20.3351	20.3342	NaN	NaN	NaN
2.24734	0.223775	A0A024RDH2;A0A087WY85;P61077;D6R9F6;D6R933;D6RGD0;D6R980;D6RAW0;D6RIZ3;A0A024RDJ6;D6RA11;D6RFM0;D6RAH7;H9KV45;A0A0A0MQU3;P62837	Ubiquitin-conjugating enzyme E2 D3;Ubiquitin-conjugating enzyme E2 D2	UBE2D3;UBE2D2	435	2	16.687	0	3.4156	89489000	34	22.6365	22.5442	22.5321	22.3829	22.3533	22.3031	22.5543	22.5101	22.6802	22.88	22.7214	22.8345	22.759	22.6	22.6027
1.75909	-0.292316	A0A024RDJ3;Q9NY12	H/ACA ribonucleoprotein complex subunit 1	NOLA1;GAR1	437	2	22.348	0	6.7962	53999000	25	22.0934	22.0145	21.9042	22.1193	21.8403	22.0135	21.8501	22.0983	21.9197	21.6777	21.6846	21.3599	21.7306	21.3329	21.693
0	NaN	D6RH30;A0A024RDJ4;P19838	Nuclear factor NF-kappa-B p105 subunit;Nuclear factor NF-kappa-B p50 subunit	NFKB1	438	1	21.87	0	3.0206	8281900	11	NaN	NaN	NaN	NaN	NaN	NaN	NaN	NaN	NaN	NaN	NaN	NaN	NaN	NaN	18.7195
1.38653	0.207806	Q13557;A0A024RDK3;B7Z2B0;E9PF82;E9PBG7;D6R938;Q4G1A8;H0Y9C2;Q9UQM7;B3KY86;A0A0A0MT11;Q53H78;A0A0A0MS52;D3DVK8;Q13554;Q13555;A8K6N9;Q5SWX3;B7Z1Z6;H0Y6G2;A4D2J9;H0Y9J2;A8K161;Q7LDD5;Q8IWE0;Q8WU40;H7BXS4;B3KTH7;Q92991	Calcium/calmodulin-dependent protein kinase type II subunit delta	CAMK2D	439	4	56.369	0	6.6118	68503000	19	22.0991	22.3966	21.9219	22.0027	21.9474	21.9896	22.0163	22.157	22.2149	22.5568	22.4696	22.4064	22.2117	22.197	22.1765
0	NaN	A0A024RDK8;A0A0S2Z548;A0A0S2Z5Q3;B4DLK7;C9JL30;H7C3B2;A8MXB9;Q75LP3;J3KQJ1;C9J660;F8WA42;Q8NBJ7	Sulfatase-modifying factor 2	SUMF2;DKFZP566I1024	440	1	24.117	0.0092221	2.0596	9226000	3	NaN	NaN	NaN	NaN	NaN	NaN	NaN	NaN	NaN	NaN	NaN	NaN	NaN	NaN	19.2391
1.43771	0.0844855	Q59ET3;B2R9K8;A0A024RDL1;P40227;A1JUI8;B4DPJ8;B4DN39;Q92526;J3KRI6	T-complex protein 1 subunit zeta	CCT6A	441	19	57.761	0	53.209	1467600000	250	26.5022	26.4985	26.5387	26.5833	26.5626	26.6031	26.7012	26.7567	26.7086	26.5849	26.5583	26.6495	26.4999	26.6287	26.6053
0.972135	0.0692067	C9JBI3;A0A024RDL3;A0A024RDL9;P78330;Q53EY1	Phosphoserine phosphatase	PSPH	442	8	20.745	0	16.791	262700000	71	24.1338	24.1957	24.1752	24.0188	23.9851	24.1158	24.101	24.1203	24.1232	24.2881	24.107	24.2617	24.1632	24.1702	24.2246
1.26211	-0.132047	A0A024RDQ0;A0A024RDS1;Q92598;B4DF68;A0A0A0MSM0;B4DZB4;B4DY72;R4GN69;B4DZP3;Q5TBM3	Heat shock protein 105 kDa	HSPH1	444	21	92.115	0	63.424	635340000	223	25.5703	25.6281	25.5653	25.3784	25.3985	25.499	25.4734	25.5371	25.3573	25.4286	25.4732	25.4562	25.1984	25.2301	25.2167
1.29526	-0.260701	Q5U0C2;A0A024RDQ8;P40938;B4DKE6;Q53HK8	Replication factor C subunit 3	RFC3	445	6	40.57	0	12.12	41959000	22	21.5698	21.6039	21.441	21.6031	21.5452	21.6797	21.2511	21.3956	21.5208	21.4039	20.7572	20.9456	21.5756	21.5871	21.3808
0.158544	-0.0388712	Q5T7C4;B7Z965;Q59GW1;A0A024RDR0;P09429;B3KQ05;A0A286R9D9;B2RPK0;D3DQY9;Q75MM1;Q9NYD7;A0A286R9F1	High mobility group protein B1;Putative high mobility group protein B1-like 1	HMGB1;HMGB1P1	446	10	18.311	0	27.614	401240000	159	24.4886	24.5572	24.4538	24.8276	24.8898	24.7115	24.5271	24.6074	24.5837	24.4578	24.442	24.4068	24.8081	24.7767	24.9333
2.82382	-0.14704	A0A024RDV7;O00505;Q53F09;H0Y4S9	Importin subunit alpha;Importin subunit alpha-4	KPNA3	448	9	57.81	0	23.359	150890000	50	23.4294	23.4753	23.4733	23.2991	23.4505	23.3051	23.1844	23.2265	23.3137	23.3369	23.2733	23.2929	23.2797	23.1491	23.2693
0	NaN	B4E3J6;A0A024RDW4;Q9NWB6	Arginine and glutamate-rich protein 1	FLJ10154;ARGLU1	449	2	26.6	0.0021268	2.4417	15049000	10	NaN	NaN	NaN	NaN	NaN	NaN	NaN	NaN	NaN	NaN	NaN	NaN	NaN	NaN	20.5099
0	0.156274	B3KRY3;A0A024RDY3;P11279;Q59FZ0	Lysosome-associated membrane glycoprotein 1	LAMP1	451	2	42.585	0	6.4778	68179000	5	NaN	NaN	22.6567	21.8806	21.8994	21.8468	22.2271	NaN	NaN	NaN	NaN	NaN	NaN	NaN	NaN
0.0938837	-0.0411383	A0A024RDZ9;A8K097;A0A024RE04;Q5JVF3	PCI domain-containing protein 2	RP11-98F14.6;PCID2	452	2	33.783	0	3.7646	14592000	12	NaN	NaN	NaN	19.8915	20.3468	19.9799	NaN	NaN	NaN	NaN	NaN	NaN	19.9256	20.0025	20.1667
0	0.0949119	G9FXD6;A0A2D1WBC6;A7WPI9;B2DFV9;B1Q4W3;F8WS75;F8WSJ2;E3WH34;E5BBI6;E9ABI2;F2X5P6;F2XI29;F4ZZU3;B3V990;A2V815;A0A2H5CP65;A0A286R104;Q5R1M0;B1Q4R7;D3YLL1;A0A1W2PRT9;B9W1S7;B7XGC2;O78126;D3YFD3;D7GNM3;D9IDV1;E0WMM9;E0WMV2;D2KZ54;D2KZ37;I7HAR2;B3GUH8;C8ZLL1;K4TZQ2;A0A142J2B6;L7XDT5;L7XDE9;Q8HWQ8;A0A1Z2RTP1;A0A1Z2RTQ8;W1I6E7;L7WQ81;D2KZ30;D2KZ31;Q4W6C3;G8GBV0;Q75WB6;G8FQ52;I1VXL9;A0A0S4XQV1;A0A1W1B6F7…	HLA class I histocompatibility antigen, A-69 alpha chain;HLA class I histocompatibility antigen, A-2 alpha chain;HLA class I histocompatibility antigen, A-33 alpha chain;HLA class I histocompatibility antigen, A-3 alpha chain;HLA class I histocompatibility antigen, Cw-17 alpha chain;HLA class I histocompatibility antigen, A-32 alpha chain;HLA class I histocompatibility antigen, A-43 alpha chain;H…	HLA-A;MHC class I HLA-A;HLA-A*0226;HLA-A*02;HLA;HLA-C;HLA-Cw;HLA-B;HLA A;HLA-A*31;HLA-DQB1;HLA-A*33;HLA-A24AK;HLA-A*0201V3	453	3	40.845	0	5.8776	20609000	9	NaN	NaN	NaN	20.7954	NaN	NaN	NaN	20.912	20.9026	NaN	21.0164	21.2236	NaN	20.6537	20.6338
0.293879	-0.0547431	A0A087WXM8;A0A1A9C7B7;I7L574;I7KDP0;G0TQY6;A0A0A1TTQ0;A0A068W6H0;P50895;A0A142CG40;K7ENU8;A0A1Z1VXG5;A9YWT4;A9LST5;A0A172M5V3	Basal cell adhesion molecule	BCAM;LU	454	6	63.693	0	15.633	64618000	49	22.3052	22.2972	22.273	22.0988	21.9626	21.9916	22.1612	22.1488	22.019	22.2074	22.2265	22.3271	21.8721	21.9421	21.9957
0.519933	-0.0915635	A0A075B730;A0A087X1U6		EPPK1	455	35	553.12	0	78.154	410570000	177	24.9878	25.086	24.9501	24.5815	24.6797	24.6717	24.6952	24.7877	24.8248	24.8864	24.88	24.7691	24.5718	24.5544	24.6417
0	NaN	A0A087WT45;A0A075B793;A8K7Z3;Q4V328;A0A087WXA6	GRIP1-associated protein 1	GRIPAP1	456	2	90.856	0.0081004	2.1256	8938000	2	NaN	18.9833	NaN	19.5259	NaN	NaN	NaN	NaN	NaN	NaN	NaN	NaN	NaN	NaN	NaN
1.67316	0.244264	C9J2G0;A0A075B7D2;F8W733;Q9NXR7	BRCA1-A complex subunit BRE	BRE	457	2	17.339	0	4.0862	12967000	8	20.1178	19.983	20.0211	19.8145	19.9106	19.7581	20.1482	NaN	20.0144	20.3431	20.3996	20.2023	NaN	19.9631	NaN
0.0298521	0.00870683	E9PKG6;V9HW75;A0A087WSV8;P80303;Q2L696;E9PLR0;E9PLE9;E9PJP3;A7LNF5;E9PM22;H0YD18;A0A097EV82;H0YEG8	Nucleobindin-2;Nesfatin-1	NUCB2;HEL-S-109;Nucb2	458	6	40.368	0	11.056	63232000	20	21.949	22.1736	22.2941	21.7774	21.8137	22.0491	22.3047	22.2386	22.1238	21.9717	22.0415	22.0608	21.8543	21.7439	21.8244
0	-0.0138683	A0A087WSW7;F6XU50;Q6I7N8;A0A0B4J1V9;Q9NRZ9	Lymphoid-specific helicase	HELLS	459	2	81.035	0.0013072	2.5857	6388100	4	NaN	NaN	NaN	NaN	19.385	NaN	19.3712	NaN	NaN	NaN	NaN	NaN	NaN	NaN	NaN
1.97788	-0.183353	Q9NV06;A0A087WT20;A0A087X1F8	DDB1- and CUL4-associated factor 13	DCAF13	460	2	51.402	0	3.7944	22818000	15	20.9112	20.7832	NaN	20.7281	20.7591	20.887	20.8152	20.7008	20.6853	20.6455	20.6352	20.5912	20.4228	20.5467	NaN
0.253659	0.0711761	A0A087WTA5;E7ERK9;Q9UI10;Q71US4;A0A087WW69;Q9HBP7;B4DUP5;Q9Y3W7;Q59FC8;F8W8L6;H7C2L8	Translation initiation factor eIF-2B subunit delta	EIF2B4;DKFZp586J0119	461	5	57.495	0	9.5727	29927000	33	21.3879	21.0158	20.9909	20.9359	20.8226	20.6832	20.991	21.0547	21.1859	21.3585	21.1636	21.2063	20.9587	20.6504	20.8261
0.100456	0.0593122	A0A087WTV6;A0A0S2Z5U6;Q96C36;B3KMB7;A0A024R3Q9;Q4W8W1;A0A087WZR9;J3KR12;B4DQK8;A0A0S2Z578;Q8NCZ0	Pyrroline-5-carboxylate reductase 2;Pyrroline-5-carboxylate reductase	PYCR2;P5CR2	462	2	25.868	0	2.9214	10092000	7	NaN	NaN	19.6495	NaN	19.7608	19.8445	19.495	19.5099	NaN	NaN	NaN	NaN	19.6589	20.1864	20.2042
0	NaN	A0A087WTY9;B3KQA0;Q9Y605	MORF4 family-associated protein 1	MRFAP1	463	1	11.852	0.0029573	2.4043	10123000	9	NaN	NaN	NaN	NaN	NaN	NaN	NaN	NaN	NaN	NaN	NaN	NaN	NaN	NaN	19.7038
0.156044	0.0186111	Q8WYA6;A0A087WUB9;A2A2P1	Beta-catenin-like protein 1	CTNNBL1	464	6	65.173	0	13.915	102330000	59	22.7277	22.9088	22.8769	22.6652	22.7103	22.6157	22.6986	22.8099	22.7255	22.6858	22.7208	22.7817	22.8448	22.8718	22.7855
1.37075	-0.110972	A0A087WUL2;P49720;A0A087WXQ8;A0A087WY10	Proteasome subunit beta type-3	PSMB3	465	4	16.161	0	20.561	333580000	50	24.3932	24.5453	24.5709	24.4317	24.5179	24.4784	24.4149	24.4987	24.4916	24.2963	24.3213	24.1739	24.4713	24.3416	24.3976
0.707226	-0.0716355	A0A087WUL4;A0A087WX23;A0A087WXK2;Q86TG7;A0A087WZG9;B4DSP0;D6W5Q9	Retrotransposon-derived protein PEG10	PEG10	466	15	83.607	0	45.089	597330000	161	25.2626	25.3549	25.4569	25.3804	25.4246	25.3739	25.3863	25.3452	25.5131	25.4114	25.2475	25.2128	25.2211	25.2375	25.1603
0.660722	-0.516338	E7ETK0;A0A087WUS0;P62847	40S ribosomal protein S24	RPS24	467	4	15.197	0	14.75	276970000	41	22.8615	23.8249	23.8264	24.407	24.9833	24.6623	23.5192	23.889	23.8333	22.4064	22.8237	22.8175	24.7568	24.1499	24.0053
1.0403	-0.0707672	Q8N5A0;A0A087WUT6;O60841;B3KM86;D3DVI5;A0JLR8;Q05CQ1	Eukaryotic translation initiation factor 5B	EIF5B	468	15	138.8	0	38.231	277330000	113	24.1032	24.1946	24.3191	24.2852	24.2787	24.227	24.2535	24.2458	24.2056	24.0854	24.0697	24.1037	24.1675	24.2195	24.1242
1.02677	-0.151931	A0A087WV05;Q6IB68;Q99417	C-Myc-binding protein	MYCBP	469	2	12.755	0	3.4892	23931000	11	21.2035	21.092	21.1491	20.9698	21.0585	20.8462	21.0662	20.8732	NaN	20.867	20.7986	NaN	NaN	NaN	NaN
0	-0.0087382	A0A087WV25;B4DH64;O95684	FGFR1 oncogene partner	FGFR1OP	470	3	38.099	0	15.681	20663000	12	NaN	21.0325	NaN	NaN	NaN	NaN	21.0438	NaN	NaN	NaN	NaN	21.0459	20.9815	NaN	NaN
0	NaN	X6RCC3;A0A087WV97;Q8WU79	Stromal membrane-associated protein 2	SMAP2	471	1	20.605	0.0017197	2.497	6181600	11	NaN	NaN	NaN	NaN	NaN	NaN	NaN	NaN	NaN	NaN	NaN	NaN	NaN	NaN	18.9974
0.832033	0.170341	A0A087WVD4;Q9HBK9	Arsenite methyltransferase	AS3MT	472	3	37.969	0	4.9158	17099000	10	20.5359	20.5872	20.7628	20.385	20.1481	20.2959	NaN	20.6273	20.6538	20.7212	20.7298	20.6733	20.3316	NaN	NaN
0	NaN	K4DI81;A0A0A0MSE8;A0A087WVK1;Q5TZN3;B2R4U3;O00762	Ubiquitin-conjugating enzyme E2 C	UBE2C	473	1	5.1169	0.0069815	2.2023	4865600	1	NaN	NaN	NaN	NaN	NaN	NaN	NaN	NaN	NaN	NaN	NaN	NaN	NaN	NaN	19.0048
0.304517	-0.0437978	B2RD24;A0A087WVM4;B7ZM99;Q6UB35;Q4VXM1;Q4VXM0;Q8WX68;H0Y327	Monofunctional C1-tetrahydrofolate synthase, mitochondrial	MTHFD1L	474	3	79.638	0	5.9988	15793000	15	20.0429	20.3119	20.1089	20.1594	20.253	20.1762	20.1791	20.2231	20.0368	20.3367	20.2253	20.0653	20.1307	19.886	20.1014
0	NaN	A0A087WYS3;H7C4X9;A0A087WVZ6;Q9ULU4;A0A087WV57;A6H8Y8;Q5JV90	Protein kinase C-binding protein 1	ZMYND8;DKFZp564P1772	476	2	121.25	0	2.9194	5060000	4	NaN	NaN	NaN	NaN	NaN	NaN	NaN	NaN	NaN	NaN	NaN	NaN	NaN	19.107	NaN
0.251843	-0.0786505	A0A087WVZ9;A0A0A0MQR7;E5KT65;P19388;B4DJ89;A0A087WWX0;A0A087WVN5	DNA-directed RNA polymerases I, II, and III subunit RPABC1	POLR2E	477	3	21.459	0	4.8128	61854000	7	22.3576	22.2266	22.2614	22.1714	22.2438	22.2416	22.4703	21.8236	NaN	NaN	NaN	NaN	22.2213	NaN	NaN
0.111746	0.0263129	A0A087WW40;A0A140VJU5;Q9Y371	Endophilin-B1	SH3GLB1	478	3	44.26	0	5.83	33516000	12	21.2574	21.3182	21.3787	21.4579	21.3077	21.0884	21.4852	21.4307	21.2203	21.3889	21.6333	21.4408	21.1581	21.1335	21.0584
0.552407	-0.0245538	A0A087WW66;Q99460;B2R6D0;Q05CW6;Q05BX4;H7C378;H7BZR6;C9J9M4	26S proteasome non-ATPase regulatory subunit 1	PSMD1	479	21	105.85	0	47.392	572920000	149	25.3005	25.3015	25.3409	25.2643	25.2031	25.2573	25.2729	25.3262	25.2309	25.2506	25.2485	25.2693	25.2411	25.2537	25.1873
0	NaN	C9IZD2;C9J8Z7;C9JLE1;C9JHC7;B4DP28;F8W8R3;A0A087WWF6;P49005	DNA polymerase delta subunit 2	POLD2	480	1	16.856	0.0095352	2.0203	3029400	3	NaN	NaN	NaN	NaN	NaN	NaN	NaN	NaN	NaN	NaN	19.3059	NaN	NaN	NaN	NaN
0.340628	0.0873039	Q96T37;A0A087WWP4;Q59EY1	Putative RNA-binding protein 15	RBM15	482	2	107.19	0	5.3525	9635100	15	19.5919	19.4343	19.614	19.3949	19.4294	NaN	19.571	NaN	19.6703	19.8211	19.6532	19.854	19.4876	19.4798	19.1046
0.169146	0.0397158	A0A087WWS1;Q96FV9;J3KRD7;J3QQZ3;J3KT14;R4GMN4;A0A087WY84	THO complex subunit 1	THOC1	483	4	75.651	0	7.6141	23964000	14	20.8123	20.8053	20.7593	20.5179	20.6509	20.4796	20.7451	20.7708	20.6476	20.8605	NaN	20.9671	20.6614	20.7108	20.3216
2.4829	0.202774	Q5HYB6;A0A0S2Z4G4;B2RDE1;A0A087WWU8;A0A0S2Z4I4;J3KN67;Q5VU61;A0A0S2Z4G8;Q8NAG3;B4DWT5;M1VPF4;B4DQ80;P06753;D6R904;Q8NAH0;Q8NI98;Q5VU62;Q6LDX7;A0A024R4K5;D6RFM2	Tyrosine-protein kinase receptor	DKFZp686J1372;TPM3;TPM3-ROS1	484	10	27.175	0	27.266	1131100000	135	26.1972	26.1958	26.2101	26.0612	26.0069	25.9991	26.2292	26.2104	26.2289	26.458	26.4838	26.433	26.2995	26.2406	26.2471
0	NaN	A0A087WXE2;Q8IZ73	RNA pseudouridylate synthase domain-containing protein 2	RPUSD2	485	1	18.837	0.00088731	2.7297	6914300	5	NaN	NaN	NaN	NaN	NaN	NaN	NaN	NaN	NaN	NaN	NaN	NaN	NaN	NaN	18.8894
1.02593	-0.212708	B4DEE5;A0A087WXS7;O43681;K7ERW9	ATPase ASNA1	ASNA1	486	3	35.843	0	7.7247	32178000	13	21.2448	21.415	21.2736	21.4549	21.1777	21.4195	NaN	21.2847	NaN	20.7868	NaN	21.0879	NaN	NaN	21.3134
0	-0.122673	Q7Z4W0;A0A087WXU8;Q7Z4X3;B4DGI6;A0A1W2PRR2;F5GYL3;B4E300;Q59FS7;B4DM03;B4DKV2;G3V529;Q9GZR7	ATP-dependent RNA helicase DDX24	DDX24	487	2	52.69	0	4.3461	9355200	10	NaN	NaN	20.0566	19.8444	19.7963	NaN	19.7764	NaN	NaN	NaN	NaN	NaN	NaN	NaN	NaN
0.162749	0.0357439	A0A087WY55;Q9NP79;Q5TGM0;Q9C063	Vacuolar protein sorting-associated protein VTA1 homolog	VTA1	488	6	31.102	0	11.982	181690000	39	23.3806	23.9363	23.689	23.4735	23.5459	23.3944	23.558	23.5055	23.3408	23.6682	23.6134	23.6841	23.6064	23.7595	23.7154
0.880838	0.25578	A0A087WY71;E9PFW3;B4DNB9;Q96CW1;C9JJ47;B4DTI4;B7Z4N2;B4DJB1;B4DFM1;B4E304;C9JJD3;H7C4C3;C9JPV8;C9JTK4;C9JGT8	AP-2 complex subunit mu	AP2M1	489	3	49.526	0	5.3916	19946000	5	NaN	NaN	NaN	20.9403	20.977	20.704	21.0533	NaN	NaN	NaN	NaN	21.2057	NaN	NaN	NaN
1.00599	0.0473519	Q6FGS1;A0A087WYR3;O43399;Q53GA0;Q68E05;Q5J908;A0A087WZ51;B4DDV4	Tumor protein D54	TPD52L2;DKFZp686A1765	490	11	22.237	0	27.982	486420000	115	24.9899	24.8676	24.9524	24.9657	24.9752	24.9842	25.0044	25.0828	25.0818	24.9934	24.9323	24.9531	24.9527	25.0129	25.0155
0	NaN	A0A087WYS1;E7EUC7;B4DUP2;Q16851;B2RAN1;Q53QE9;D6W5E6;C9JQU9;C9J6Q0	UTP--glucose-1-phosphate uridylyltransferase	UGP2	491	1	56.967	0.0013274	2.7205	6892700	6	NaN	NaN	NaN	NaN	NaN	NaN	NaN	NaN	NaN	NaN	NaN	NaN	NaN	NaN	19.6019
1.28688	0.0885341	A0A087WZ13;E9PAU2;Q8IY67;K7EKR9	Ribonucleoprotein PTB-binding 1	RAVER1	492	10	77.843	0	23.09	144540000	71	23.0164	23.0071	23.0529	22.8926	22.8506	23.0004	23.1495	23.0953	23.1345	23.0037	23.1318	22.9163	23.064	23.0344	22.9975
0.566733	0.151754	A0A087WZF1;B7ZLW0;Q93052;B7Z871;C9JUT4;B7Z8W0;C9JXK9;C9JE51;C9J2R5;C9JIY7;C9JT42;C9J3U9;C9J1K7;C9J5C8;A2NHJ0;C9J4E3	Lipoma-preferred partner	LPP	493	5	63.382	0	8.3985	29266000	26	20.8629	21.0601	20.1604	21.0356	20.904	21.1059	21.1217	21.1122	21.0059	20.9925	21.0638	21.0427	20.981	20.6185	21.121
1.07416	-0.365645	D6RHI9;A0A087WZM2;A6XND5;O00584;D6REQ6;H0YAE9;A0A087WWI1;Q8TCU1;J3QQ64	Ribonuclease T2	RNASET2	494	6	29.114	0	10.922	96764000	30	22.5338	22.7324	22.5918	23.1168	23.1393	23.0338	22.4134	22.5892	22.2524	22.2889	22.203	21.8927	23.1369	23.1624	22.4922
0	NaN	A0A087X2E5;A0A087WZN1;O43837	Isocitrate dehydrogenase [NAD] subunit, mitochondrial;Isocitrate dehydrogenase [NAD] subunit beta, mitochondrial	IDH3B	495	1	41.219	0.0041494	2.3001	7235500	2	NaN	NaN	NaN	NaN	NaN	NaN	NaN	NaN	NaN	NaN	NaN	NaN	NaN	NaN	19.1661
0.538732	0.125708	A0A0S2Z5I7;A0A087X020;Q9Y3A5;F8WE72;A0A0S2Z5F7	Ribosome maturation protein SBDS	SBDS	496	7	28.763	0	13.369	49729000	35	22.0218	21.948	21.5708	21.6324	21.6234	21.5219	21.9618	21.7141	21.7291	21.958	22.1033	22.1558	21.7507	21.7794	21.4567
1.26171	-0.152411	B3KXH0;Q9Y4L1;A0A087X054;B7Z2N4;B7Z766;K7EQK2;Q6IN67;A0A087WWI4;Q05D91;E9PJ21;B7Z602;A0A024R3G0;J3KTF1;J3QL06;B7Z4E6;J3QLE9;J3QQH7;Q9BST8;Q68D25;B2RU27;D3DSV6;A0A087X214;A0A087WW13;A0A1W2PS94;Q9BXT5	Hypoxia up-regulated protein 1	HYOU1	497	24	110.44	0	68.879	887070000	263	25.979	26.0677	26.0534	25.8896	25.8931	25.8085	25.6547	25.5579	25.6638	25.9946	25.9188	25.9946	25.7795	25.8413	25.76
0	0.223417	A0A087X0D5;Q6IBC3;P09668;Q68D46;E9PKT6;Q6LAF8	Pro-cathepsin H;Cathepsin H mini chain;Cathepsin H;Cathepsin H heavy chain;Cathepsin H light chain	CTSH;DKFZp686B24257	498	2	36.269	0	5.3138	22002000	10	NaN	NaN	NaN	NaN	NaN	20.8002	20.4336	NaN	20.4931	NaN	NaN	20.4804	21.8597	21.8513	NaN
1.2686	0.165857	Q5T8P6;A0A087X0H9;B4DZH7	RNA-binding protein 26	RBM26	499	4	113.6	0	7.141	29247000	18	21.1863	20.9178	20.8872	20.7741	20.8092	20.8781	21.0803	21.0167	21.1914	21.3241	20.8578	21.2123	21.0324	21.0634	20.8933
1.27148	0.157843	A0A087X0K9;G5E9E7;A9CQZ8;G3V1L9;Q07157;Q68DX9;Q6MZU1;H0YLT6;H0YKB1	Tight junction protein ZO-1	TJP1;DKFZp686M05161;DKFZp686A1195	500	7	187.85	0	12.437	34057000	28	21.15	21.2126	21.0145	21.2539	20.8264	21.0494	21.2194	21.0962	21.2546	21.4145	21.0395	21.3409	21.3371	21.1275	21.3512
0.120198	0.0602227	B4DV74;A0A087X0M4;Q9BWU0;A0A087WWF4	Kanadaptin	SLC4A1AP	501	2	55.769	0	3.4988	10885000	16	19.9045	19.9934	NaN	19.2859	19.4891	19.5092	NaN	19.8316	19.9911	19.9543	19.8572	19.6823	19.5561	19.004	NaN
0	NaN	L0L5E6;L0L1K4;A0A1B1HY13;Q5GJ54;Q59EV3;A5YM51;V9HWC1;A0A087X0T3;P12883;P13535;Q9Y623;P13533;P12882;P11055;Q9UKX2	Myosin-7;Myosin-8;Myosin-4;Myosin-6;Myosin-1;Myosin-3;Myosin-2	MYH7;HEL71;MYH7B;MYH8;MYH4;MYH6;MYH1;MYH3;MYH2	502	1	9.5435	0.0092	2.0507	11859000	6	NaN	NaN	NaN	NaN	NaN	NaN	NaN	NaN	NaN	NaN	NaN	NaN	NaN	19.8719	NaN
1.80407	-0.153306	E9KL42;A1L172;A0A087X0W7;Q86TX2;G3V4F2;B7ZMC1;B4DV16;A0A087WT95;P49753;B3KSA0	Acyl-coenzyme A thioesterase 1;Acyl-coenzyme A thioesterase 2, mitochondrial	ACOT1;ACOT2	503	9	46.277	0	22.873	180590000	65	23.7593	23.8243	23.7502	23.6914	23.5077	23.6503	23.5401	23.4343	23.4228	23.7019	23.6569	23.6237	23.4519	23.4994	23.5643
0.175844	-0.0377354	Q2TAM5;E9PKH5;B4E082;A0A087X0W8;Q04206;Q96F54;E9PKV4;Q96CP1;A0A087WVP0;E9PI38;E9PQS6;E9PMD5	Transcription factor p65	RELA	504	5	42.868	0	8.1835	30267000	15	21.0536	21.382	21.2063	20.8669	21.1511	21.0399	21.1771	21.1691	21.0354	21.2852	21.1289	21.2259	20.8993	20.8418	20.9475
1.20326	0.170928	A0A087X142;B7ZVZ1;A6NMH6;A6NFQ9;F8W8I8;Q92599;C9JV02;A0A0A0MRP8;C9J4G8	Septin-8	SEPT8	505	3	49.355	0	6.8426	19533000	19	20.2689	20.3845	20.619	20.0997	20.2276	20.2044	20.5001	20.5098	20.5993	20.3968	NaN	20.6669	20.4543	20.4071	20.2386
0	NaN	Q59EW3;Q5W0J0;A0A087X163;B7Z5V3;Q9NP72	Ras-related protein Rab-18	RAB18	506	1	14.407	0.0017234	2.5046	9042100	2	NaN	NaN	NaN	NaN	NaN	NaN	NaN	NaN	NaN	NaN	NaN	NaN	NaN	NaN	19.1385
1.91539	0.157114	O95793;A8K622;Q59F99;A0A087X1A5;Q5JW30;B3KRE0;B4DPJ9;Q5JW28;Q6PJX3;Q4LE57;A0A024R7X7;A0A0A0MTC5;E9PH62;E7EVJ4;A0A0A0MTC6;E7EPX0;F6UDC6;Q2TBD5;A8K276;A0A0A0MTD1;A0A0A0MTC4;E7EVI1;B7Z1P6;E5RJN7;G5EA18;Q9NUL3;F8VPI7	Double-stranded RNA-binding protein Staufen homolog 1	STAU1	507	12	63.182	0	27.446	324630000	99	24.4368	24.3782	24.2949	24.2882	24.3051	24.3077	24.619	24.6017	24.5781	24.5638	24.5799	24.4312	24.4128	24.2867	24.3575
0.617367	-0.416298	A0A087X1B7;X6R700;Q9Y3Y2;Q5T7Y7	Chromatin target of PRMT1 protein	CHTOP	508	2	8.5199	0	3.8905	13551000	4	NaN	NaN	19.8615	21.1367	20.4687	20.4684	20.1974	20.0348	19.9704	NaN	NaN	NaN	NaN	NaN	NaN
1.59651	0.139418	A0A087X1K9;E5RGR0;Q6IAQ1;B4DJV9;O75608;E5RJ48;B4DP64;E5RI35	Acyl-protein thioesterase 1	LYPLA1	509	4	17.981	0	9.8782	85719000	24	22.4431	22.3628	22.4706	22.4792	22.293	22.469	22.5261	22.5632	22.4728	22.7359	22.7579	22.407	22.4841	22.4897	22.5946
0.685956	0.106607	Q86SZ7;Q2TNB3;A0A087X1Z3;Q9UL46;H0YM70;Q6FHK9;H0YKU2	Proteasome activator complex subunit 2	PSME2	510	12	27.401	0	35.05	678030000	127	25.3785	25.4819	25.3738	25.4047	25.4301	25.4015	25.3597	25.3425	25.3795	25.5864	25.3959	25.3572	25.7594	25.6619	25.8227
0.748083	-0.526583	A0A087X271;B4DDF4;Q6FHE4;Q6FHC3;B4DUT8;Q99439;Q53GK7;K7ES69;H3BVI6;B4DHU5;B4DN57;A0A087X1X5	Calponin;Calponin-2	CNN2	511	4	19.757	0	7.9096	96751000	28	22.2129	NaN	21.9926	23.2313	23.2584	23.206	22.2413	22.7249	22.426	21.2079	21.4766	21.5583	22.9812	22.9925	22.6739
0.360561	0.0994566	I3L192;A0A087X2B5;B4DY23;Q54A51;B4DNE1;P35613;A8MZ77;R4GN83;R4GMX5;A0A087WUV8	Basigin	BSG;hEMMPRIN	512	3	17.247	0	5.3584	44862000	14	NaN	21.6056	21.679	21.847	NaN	NaN	21.7431	21.9173	21.8794	21.7832	21.8948	21.3282	21.8782	22.009	21.8568
0.0105122	0.00232453	A0A087X2D8;O60271;B4DS36;Q5JB53;A0A060L980;H0YBE9;Q7Z5Q8;Q719J0;D6RHI8;H0YBS5	C-Jun-amino-terminal kinase-interacting protein 4	SPAG9	513	12	145.17	0	24.414	123240000	54	23.1317	23.2419	23.1779	22.7707	22.9956	23.0338	22.947	23.1927	22.9105	23.1616	23.2087	23.0499	22.863	23.136	23.0789
0.181123	0.0171703	F1T0B3;A0A087X2G1;A3RJH1;Q92499;B4DP70	ATP-dependent RNA helicase DDX1	DDX1	514	20	73.915	0	52.573	397150000	169	24.6499	24.7829	24.6839	24.7181	24.7656	24.747	24.7798	24.9001	24.6644	24.7405	24.5966	24.747	24.75	24.7261	24.7711
0	NaN	D6RIC3;A0A0C4DGU5;A0A087X2G6;Q9Y3C1;D6RC60;B4E098;Q9P0T8	Nucleolar protein 16	NOP16	515	2	17.198	0	4.3371	2750100	1	NaN	NaN	NaN	NaN	20.0624	NaN	NaN	NaN	NaN	NaN	NaN	NaN	NaN	NaN	NaN
0.506692	-0.0329413	V9HW24;A0A087X2I1;P62333;H0YJC0;H0YJS8;B4DR91;H0YJX2;H0YJE9;H0YJT1	26S protease regulatory subunit 10B	HEL-S-73;PSMC6	516	13	44.16	0	32.127	412530000	132	24.7275	24.7476	24.9018	24.7479	24.7929	24.851	24.8106	24.8621	24.7511	24.8052	24.7512	24.7049	24.729	24.725	24.7172
0.988453	0.178251	A0A090N7T9;Q12765;A0A024RA21;B4DH22;B4DIV7;C9K052;B8ZZP4;C9J7U9;B4DE46	Secernin-1	SCRN1	517	8	46.382	0	19.342	113370000	56	22.9146	22.9976	22.9357	22.8559	22.7522	22.6664	22.7934	22.8914	22.8563	23.228	23.4201	23.3108	22.9282	22.9218	22.9381
1.42834	0.251609	A0A090N7V5;O75223;M0QZK8;B3KMN7;B8ZZK2;H7BZK5;A0A0B4J1Y4	Gamma-glutamylcyclotransferase	C7orf24;GGCT	518	5	21.007	0	20.246	70477000	33	22.3524	22.2981	22.2875	21.941	22.3099	22.232	22.4628	22.4563	NaN	22.7653	22.7464	22.7091	22.2574	22.3129	22.1973
1.27861	0.144845	A0A0S2Z355;Q6IAW3;A0A090N7W4;Q00535	Cyclin-dependent-like kinase 5	CDK5	519	2	29.544	0	3.176	13268000	12	19.8041	19.9499	19.7823	NaN	19.9838	19.7382	20.0239	19.9052	20.102	19.9799	20.0217	20.2305	19.8917	20.0189	19.7948
0.213492	-0.0133758	A0A090N8G0;P41250;Q75MN1;H7C443	Glycine--tRNA ligase	GARS	520	17	77.53	0	44.703	698930000	195	25.5603	25.5328	25.4574	25.4313	25.4205	25.4252	25.5015	25.4814	25.519	25.4416	25.4652	25.387	25.4558	25.4425	25.4269
0.332073	-0.0936038	P13667;A0A090N8Y2;C9JMN9	Protein disulfide-isomerase A4	PDIA4;ERP70	521	29	72.932	0	68.129	2316600000	343	27.1769	27.2399	27.1792	27.3289	27.3077	27.3665	26.9082	26.8355	26.8242	27.1293	27.1344	27.1389	27.5772	27.5076	27.5012
1.0065	0.131406	A0A096LNV3;A0A096LP02;Q9Y508;B4DLW5;A0A096LNT1;A0A096LNN8;A0A096LPF9;H0UI65	E3 ubiquitin-protein ligase RNF114	RNF114	522	4	20.885	0	6.2766	30135000	10	20.9892	20.9379	21.0442	20.8697	20.9478	21.0336	21.2331	21.0298	21.1802	NaN	NaN	21.3112	20.7964	21.0687	21.0932
0.887896	0.384888	A0A096LNZ9;A0A096LPJ4;P05161	Ubiquitin-like protein ISG15	ISG15	523	2	15.562	0	4.8323	33348000	10	20.7509	20.9841	20.9526	20.9104	20.9285	20.8513	21.035	21.042	NaN	21.0677	21.0354	20.4412	22.0122	21.458	22.1581
0	-0.00190735	B4DHJ2;B4DPK9;F8W7U3;J3KP36;E7ESD2;B7ZME8;A8K5W5;A0A0A0MR88;A0A096LPC5;Q9Y4E1;Q641Q2;A0A0A0MT65;Q9NVB8;B4DF48;A0A087WYF6	WASH complex subunit FAM21C;WASH complex subunit FAM21A	FAM21A;FAM21C	524	2	65.745	0.00089127	2.7654	7216400	4	NaN	19.215	NaN	NaN	NaN	19.0405	NaN	NaN	NaN	NaN	NaN	NaN	19.1259	NaN	NaN
0.862033	0.199847	A8K2B4;A0A097PID1;A0A097PIC4;A0A0U1RRM6;Q8N8S7;Q6ZSB8;Q6ZT55;A0A075B6E5;A0A0U1RQP7	Protein enabled homolog	ENAH	525	3	63.996	0	3.4658	19484000	8	19.8435	20.029	20.361	20.629	20.5205	20.4782	20.3906	20.5412	20.7193	NaN	NaN	20.5912	20.4478	20.4438	20.4363
0	NaN	A0A0A0MQZ6;Q5J7U2;O95478	Ribosome biogenesis protein NSA2 homolog	NSA2;CDK105	528	2	22.653	0	4.4747	24017000	5	NaN	NaN	NaN	NaN	NaN	NaN	NaN	NaN	NaN	NaN	NaN	NaN	NaN	NaN	20.9984
0	NaN	D3DPF9;A0A0A0MRA3;C0JYZ2;D3DPG0;A0A0A0MTS7;Q8WZ42	Titin	TTN	529	2	2993	0.0033501	2.3428	47419000	3	NaN	NaN	NaN	NaN	NaN	NaN	NaN	NaN	NaN	23.8716	NaN	NaN	NaN	NaN	NaN
0.0837633	0.0179757	Q5QTQ6;B4DJS7;A8K885;A0A0A0MRI2;Q9UNH7;G3V5X9	Sorting nexin-6;Sorting nexin-6, N-terminally processed	SNX6	530	4	24.652	0	8.6959	68094000	41	22.3285	22.381	22.392	22.0733	22.0554	22.0973	22.3671	22.2797	22.2108	22.4392	22.2251	22.3967	22.0671	22.0456	22.1216
0.968367	0.146073	A0A0A0MRJ6;H7BY58;P22061;B7Z972;F6S8N6;C9J0F2;F8WDT3;F8WAV5;F8WAX2;H7C4X2	Protein-L-isoaspartate O-methyltransferase;Protein-L-isoaspartate(D-aspartate) O-methyltransferase	PCMT1	531	8	30.315	0	30.38	152600000	51	23.2559	23.2218	23.126	23.0877	23.2206	23.2567	23.2341	23.2661	23.1234	23.2352	23.1409	23.2912	23.5924	23.5624	23.6217
0	NaN	H0Y7N6;F6XFR5;B4DQA3;J3QSX6;B3KSG3;B7Z4H1;F8W8M4;A0A0A0MRL6;O14639	Actin-binding LIM protein 1	ABLIM1	532	1	19.642	0.001328	2.7227	7304600	14	NaN	NaN	NaN	NaN	NaN	NaN	NaN	NaN	NaN	NaN	NaN	NaN	NaN	NaN	18.835
0	NaN	Q86UA8;A0A0A0MRP6;B7ZLQ5;P28370;D7EZH4	Probable global transcription activator SNF2L1	SMARCA1	534	1	113.36	0.0057756	2.2536	4087100	2	NaN	NaN	NaN	NaN	NaN	NaN	NaN	NaN	NaN	NaN	NaN	NaN	NaN	18.3611	NaN
0.752002	-0.526231	Q5TAL4;Q53G33;A0A0A0MRR7;P09234	U1 small nuclear ribonucleoprotein C	SNRPC	535	2	17.394	0	5.6067	91493000	25	NaN	21.9845	21.794	23.1857	23.2555	23.1846	22.0594	21.9325	21.8864	21.5119	21.4144	NaN	22.7465	22.7954	22.8904
1.07233	-0.242375	Q9P2E9;A7BI36;A0A0A0MRV0;A1A5C4;A0A087WVV2;F8W7S5;A1A5C5;A0A087WU26;B3KSG1;A2A2S5;Q32NB1;V9GY78;C9J066;H0YDJ4;H9KV85;Q5XUU0;E9PN67;Q8N4C6	Ribosome-binding protein 1	RRBP1	536	41	152.47	0	121.94	1694100000	459	27.0077	26.9788	27.018	26.9113	26.8824	26.9287	26.3532	26.3766	26.3056	27.076	27.0548	27.0501	26.7676	26.7077	26.7174
1.32345	-0.383226	A0A0A0MRW6;Q9H6R4;B3KPN5;B4DF80	Nucleolar protein 6	NOL6	537	5	112.16	0	13.475	42734000	29	21.5548	22.0551	22.2454	21.6415	21.681	21.6117	21.6337	21.6256	21.3155	NaN	NaN	NaN	20.9947	21.5056	NaN
0	NaN	F8WDP1;A0A0A0MRY0;B2RE30;Q8WUA7	TBC1 domain family member 22A	TBC1D22A	538	1	25.766	0.0013204	2.6728	4472200	6	NaN	NaN	NaN	NaN	NaN	NaN	NaN	NaN	NaN	NaN	NaN	NaN	NaN	NaN	18.1266
0.100208	0.0289503	A0A0A0MS56;P28332;D6RH17;Q8IUN7;A0A024RDI3;B4DPD8;B7ZAL1;Q9H1A0;D6RDN5;H0Y8U2	Alcohol dehydrogenase 6	ADH6	540	5	39.814	0	9.2635	31327000	22	20.8375	20.9531	20.8963	21.0244	21.1245	21.0093	20.7915	20.932	20.9053	21.3087	21.1358	20.5106	21.2576	21.1491	21.0377
0	-0.0384641	P78365;B3KPJ4;B4DG61;B7ZLY0;A0A0A0MSI2;Q8IXK0;H7C528;A5YM43;Q8NDX5	Polyhomeotic-like protein 2;Polyhomeotic-like protein 3	HPH2;PHC2;PHC3	541	2	47.187	0	5.0577	12308000	5	NaN	NaN	20.2534	NaN	NaN	NaN	20.309	20.2218	20.0833	20.2427	20.2492	NaN	20.1672	20.2313	NaN
0.355899	0.0858553	A0A0A0MSJ2;E7EU13;B7ZMI2;Q96P48;F5GWN4;F8WBT0;H0YGD1;F5GWQ2	Arf-GAP with Rho-GAP domain, ANK repeat and PH domain-containing protein 1	ARAP1	542	3	77.531	0	6.0169	24320000	16	20.7909	NaN	20.9257	20.5156	20.645	20.675	20.7784	20.8093	21.0645	20.9628	20.9584	20.9579	20.6058	20.4735	20.5562
1.14616	0.110186	P13797;B4DPW9;Q53GY0;A0A0A0MSQ0;Q96HI1;B4DG31;U3KQI3;Q59GX5;A0A024RDT4;Q53FI1;V9HWJ7;P13796;B4DI60;H7C4N2;Q5TBN3;A7E2S2;B4DPU6;B3KUI1	Plastin-3	PLS3	543	16	70.81	0	37.952	197840000	120	23.6266	23.6784	23.6346	23.5049	23.5829	23.5932	23.4927	23.6681	23.5883	23.6646	23.7849	23.7106	23.8898	23.8652	23.7585
0.844772	0.0984504	A0A0A0MSW4;P48739;B2R7P6;B3KYB6;B3KYB7;B3KVT6	Phosphatidylinositol transfer protein beta isoform	PITPNB	546	7	31.581	0	14.326	73972000	36	22.3689	22.1788	22.2261	22.2382	22.2833	22.2616	22.15	22.2411	22.2612	22.3727	22.4889	22.4668	22.2288	22.4352	22.5767
0.624131	-0.167606	A0A0A0MT09;Q38J66;Q12972;Q561W4;Q6ICT4	Nuclear inhibitor of protein phosphatase 1;Activator of RNA decay	PPP1R8	547	4	22.284	0	9.9756	63502000	20	22.2239	22.3338	22.2612	22.2015	22.0617	22.0551	22.2068	22.2276	22.1472	21.6173	21.7541	21.5185	22.052	22.2479	22.4258
0.05638	0.0167404	P51532;B9EGQ8;Q9HBD4;A7E2E1;A0A0A0MT49;B4E0F1;B3KNW7;B4DSI8;Q59FZ6;F6VDE0;P51531;B4DK35;A0A0U1RQZ9;B4DSC8;A5D6X0;A0A0U1RRG6;K7EP28;B1ALF6;Q8N9Q1;A0A0U1RRF5;B4DNT1;F6XE55;F6T8Q0;A0A0U1RQX3;A0A0U1RR83;B1ALG1;A0A0U1RRN2;A0A0U1RQW7;A0A0U1RR09;B1ALG2;A0A0U1RQU0;F6UH26;A0A0A0MSS5;A0A0U1RRF8;A0A0U1RRD6;A0A0U1RR26	Transcription activator BRG1	SMARCA4	548	8	184.64	0	16.998	52480000	42	21.987	21.9288	22.0284	21.5451	21.5974	21.7329	21.9095	21.8721	21.7554	22.0523	22.0196	22.0223	21.5327	21.5838	21.6322
0.71555	0.115855	A0A0S2Z4K7;A0A0S2Z422;A0A0A0MT83;P26440;H0YLC3;H7C4G6;H0YKV0;H0YN10	Isovaleryl-CoA dehydrogenase, mitochondrial	IVD	549	5	42.724	0	9.0352	36298000	34	21.3535	21.1435	20.9869	21.2902	21.2384	21.3384	21.3176	21.1103	21.3122	21.3932	21.3706	21.7405	21.221	21.3071	21.2965
0.00653454	0.0026741	A0A0A0MTB9;H0YAK8;P09455;A0A0A0MQT0	Retinol-binding protein 1	RBP1	551	4	10.644	0	9.5954	43029000	44	21.3167	21.1513	21.2502	21.6773	21.6259	21.5679	21.3824	21.3485	21.2526	21.3064	20.9391	21.3389	21.8094	21.8115	21.7191
0.334989	0.0904016	A0A0A0MTR7;A0A0A0MTC1;Q63HN8;A0A024R8W2;Q6ZRW9	E3 ubiquitin-protein ligase RNF213	RNF213	552	8	591.4	0	10.988	176810000	24	23.7757	23.7189	23.9003	23.4289	23.2808	23.4151	23.7792	23.5776	23.7763	23.9696	23.9075	23.7604	23.3594	23.5665	23.3966
0	NaN	Q05C17;Q2M1V9;A0A0A0MTH9;O14981	TATA-binding protein-associated factor 172	BTAF1	553	1	62.964	0.0092184	2.0596	2556500	1	NaN	NaN	NaN	NaN	NaN	NaN	NaN	NaN	NaN	NaN	NaN	NaN	NaN	18.4567	NaN
0	0.0136089	A0A140VKB1;A0A0A0MTN0;Q13617;B7Z1Y1;Q5T2B5	Cullin-2	CUL2	554	3	86.982	0	5.2205	12634000	8	NaN	19.9054	NaN	NaN	NaN	NaN	19.7641	NaN	19.9647	NaN	NaN	20.0236	19.8921	19.8952	19.9742
0.257883	-0.0803871	A0A0A0MTR2;Q8N543;H3BR79;H3BUA6;B4E360	Prolyl 3-hydroxylase OGFOD1	OGFOD1	555	2	58.378	0	5.8322	21176000	8	NaN	NaN	NaN	20.9437	21.0255	NaN	NaN	NaN	21.0101	NaN	NaN	NaN	NaN	NaN	20.7984
0.0286755	0.00802994	A0A0A6YYI3;A0A0B4J1V8;Q9NQ55;H7C446;A8MV53	Suppressor of SWI4 1 homolog	PPAN-P2RY11;PPAN	557	2	58.199	0	5.7391	13537000	10	NaN	20.5116	20.4476	19.9455	20.3116	20.2804	20.2016	20.3504	20.4537	20.2793	20.2386	20.3206	NaN	NaN	NaN
0.252756	-0.017409	Q2TAB3;Q1ET63;Q1ET62;Q1ET61;A0A0A6YYL2;P0DMN0;P0DMM9;Q1ET65;Q1ET64;B3KT14;H3BPL6;H3BNY7;H3BRT0	Sulfotransferase;Sulfotransferase 1A4;Sulfotransferase 1A3	SULT1A4;ST1A5;SULT1A3	558	13	34.325	0	31.887	958360000	138	25.9863	26.0493	26.0119	25.951	25.9805	26.0472	25.9979	25.9048	25.9815	25.8982	25.98	25.9696	26.092	26.0608	25.9977
1.57865	0.298767	B3KUH7;B3KSY4;B4DKU9;A0A0A6YYL4;P57737;E7EP81;B4E0F2;I3L167	Coronin;Coronin-7	hCG_1787779;CORO7-PAM16;CORO7	559	2	66.425	0.00045208	2.8513	13160000	9	20.1176	19.7099	20.0017	19.7516	19.9428	19.5068	20.0747	19.8553	20.2781	20.4297	20.163	20.2163	NaN	19.9429	NaN
0.942929	-0.424028	Q9H6R3;A0A0B4J1R2;F8VZB4	Acyl-CoA synthetase short-chain family member 3, mitochondrial	ACSS3	561	4	74.777	0	8.3378	15579000	10	20.2075	20.1959	20.0224	20.3067	20.0148	20.9485	19.2965	NaN	NaN	NaN	NaN	NaN	19.8504	20.2488	20.0389
3.52341	0.195556	P32754;A0A0B4J1R4;B5FX47	4-hydroxyphenylpyruvate dioxygenase	HPD	562	11	44.934	0	35.413	324560000	99	24.3557	24.4749	24.3968	24.2643	24.1691	24.2404	24.5154	24.437	24.508	24.5017	24.5608	24.4809	24.5566	24.5375	24.5138
0.0557603	-0.0157562	A0A0B4J1W3;B2RBE5;Q9BXJ9;B4E2T6;Q58F05;A4FU51;Q6N069	N-alpha-acetyltransferase 15, NatA auxiliary subunit	NAA15;NARG1	563	7	101.2	0	13.826	35149000	24	21.243	21.3155	21.1901	21.0924	21.1391	21.1065	20.6276	21.0703	21.1335	21.3972	21.3584	21.3623	21.1252	21.1209	21.2928
0.0457423	0.0100362	A0A0B4J1Z1;B4DEK2;C9JAB2;Q16629;Q8NB80	Serine/arginine-rich splicing factor 7	SRSF7	564	6	15.763	0	20.116	720350000	71	25.7026	25.6707	25.8426	25.5608	25.4657	25.3693	25.7102	25.6883	25.7033	25.5789	25.685	25.6801	25.5344	25.6303	25.2975
0	NaN	E9PLD3;A0A0B4J220;L0R588;E9PRG8	Uncharacterized protein C11orf98	C11orf98;C11orf48	565	1	11.6	0.00045558	2.8893	29535000	13	NaN	NaN	NaN	NaN	NaN	NaN	NaN	NaN	NaN	NaN	NaN	NaN	NaN	NaN	20.7111
0	NaN	A0M8Q9;A2NUT2;Q567P1;S6BGD6;Q6IN99;Q6P2J1;Q6PIK1;Q6PJG0;Q6GMW6;Q6GMV7;Q96E61;Q6GMX3;Q6GMX4;Q6IPQ0;Q6P5S3;Q6PIQ7;Q8NEJ1;A0A5E4;Q6GMV8;Q6DHW4;Q5FWF9;Q8TCJ5;P0DOY3;P0DOY2;Q6PJR7;A0A0B4J231;Q6GMW3;P0DOX8;Q8N5F4;Q6GMW4;Q7Z2U7;Q8N355;Q6NS95;Q5CZ94;B9A064;P0CG04;P0CF74	Beta-2-microglobulin;Immunoglobulin lambda-like polypeptide 5;Ig lambda-1 chain C regions;Ig lambda-6 chain C region	C1 segment;IGL@;DKFZp667J0810;IGLL5;DKFZp781M0386;IGLC1;IGLC6	566	1	11.29	0.0033487	2.3402	9065700	7	NaN	NaN	NaN	NaN	NaN	NaN	NaN	NaN	NaN	NaN	NaN	NaN	NaN	NaN	19.1318
1.05335	0.255528	B3KP31;A0A0B4J2A0;Q9UHJ6;B4DPJ0	Sedoheptulokinase	TRPV1;SHPK	567	5	51.488	0	10.593	34788000	37	21.2511	21.1932	21.3985	20.8584	20.8496	20.9589	21.2282	21.3427	21.0803	21.4491	21.853	21.7186	21.0509	21.1977	21.1438
0.909321	0.109975	A0A0B4J2A4;B3KNP8;B2RB23;P42765;K7EME0;K7ER88;K7EJB1;K7EJ68	3-ketoacyl-CoA thiolase, mitochondrial	ACAA2	568	4	41.601	0	11.702	69378000	36	22.2271	22.2943	22.295	22.1127	22.1045	22.1664	22.4742	22.318	22.2562	22.5342	22.1374	22.4488	22.2915	22.163	22.1666
0.463325	-0.173226	A0A0P1J1R0;Q5W0H4;A0A0B4J2C3;P13693;J3KPG2;E9PJF7;A0A024RDY2;B4DKJ4;Q9UP43;B4DLD6;Q9NXW1;Q56UQ5;H0YCX0	Translationally-controlled tumor protein	TPT1	569	5	19.595	0	12.864	411700000	58	24.5728	24.6118	24.5791	25.3217	25.4276	25.5422	24.8869	24.8319	24.8772	24.4964	24.7218	24.5909	24.9474	24.9503	25.2212
0.246504	0.0652599	B3KSP0;B3KTK5;Q53GS8;H0Y3X6;B3KM78;A0A0C4DFX9;Q9H3P2;C9JEM7;H7C2C7;C9JHL4	Negative elongation factor A	WHSC2;NELFA	571	2	42.53	0	5.9065	44312000	12	NaN	NaN	NaN	21.6504	21.9818	21.832	NaN	NaN	NaN	NaN	NaN	NaN	21.8027	21.9207	21.9365
1.16247	0.401581	E7ENN3;Q7RTM4;A0A0C4DG40;Q8NF91;A7E2D5	Nesprin-1	SYNE1	572	2	964.83	0.0061728	2.2407	335590000	10	24.874	24.706	24.8663	23.8579	23.8493	24.0847	25.0732	25.0073	24.8239	24.9488	24.9745	24.958	24.4342	24.3215	24.4299
1.51426	0.183177	F5GYV5;H7BZV4;B2RE15;A0A0C4DG62;F8WCT1;Q8TEM4;Q66PJ3;F5H7X4;F8WEP2;A0A0C4DH18	ADP-ribosylation factor-like protein 6-interacting protein 4	ARL6IP4;FLJ00169	573	3	23.687	0	3.3366	20728000	6	NaN	20.4944	20.5263	20.4483	20.3024	20.4593	20.6831	20.6043	20.4872	20.6907	20.5191	20.9776	20.4828	20.6471	20.572
0	NaN	A0A0C4DG85;P40394	Alcohol dehydrogenase class 4 mu/sigma chain	ADH7	574	1	40.005	0.0081037	2.1292	145110000	14	NaN	NaN	NaN	NaN	NaN	NaN	NaN	NaN	NaN	NaN	NaN	NaN	NaN	NaN	22.3083
1.46362	0.172597	A8K6X3;A0A0C4DG89;Q7L014;D3DQA6;D6RJA6;H0Y9U3	Probable ATP-dependent RNA helicase DDX46	DDX46	575	16	117.47	0	31.17	152470000	63	23.3688	23.2481	23.229	23.3044	23.2263	23.2557	23.3637	23.2758	23.3913	23.6337	23.7318	23.6065	23.3949	23.2348	23.3691
0.652238	0.100979	A0A0C4DGG1;B4DUI2;D3DQR0;Q9UKS6;E9PIY1	Protein kinase C and casein kinase substrate in neurons protein 3	PACSIN3	576	2	46.494	0	5.7558	19371000	9	20.8392	20.7247	20.7665	20.4855	NaN	NaN	20.866	20.8668	20.8654	20.7656	20.8168	20.8698	NaN	NaN	20.5843
0.0879364	0.0307063	Q14839;A0A0C4DGG9;F5GWX5;B3KY63;Q8TDI0;Q5ISS3;Q12873;Q6ZU36;H7C3H7;F2Z2R5;Q6ZSZ4;Q659D0;I3L229;K7EMY3;Q659F1;Q2TAZ1;B4DKV1;B3KWV4;H7C0J3;B4DLC6	Chromodomain-helicase-DNA-binding protein 4	CHD4	577	7	218	0	11.996	52226000	23	22.2553	21.6399	22.0204	NaN	21.4465	21.6572	21.7523	21.7039	21.6204	21.8524	22.0359	22.0178	21.6933	21.7708	22.0645
0.043057	0.0111358	A0A0C4DGL3;H0YNW5;H0YKC5;P33316;H0YMP1;H0YMM5;H0YKI0;Q6TW93;Q2F8G9;P14597;W5U993;A0A0R8IE28;A0A0R8IDH7;A0A0R8I539;A0A0F6N1U7;Q6TVW3	Deoxyuridine 5-triphosphate nucleotidohydrolase, mitochondrial	DUT	578	5	15.395	0	14.202	184240000	84	23.7447	23.8023	23.9026	23.3661	23.5228	23.4801	23.7318	23.8534	23.7358	23.6921	23.7572	23.6706	23.4846	23.4269	23.4759
0	NaN	A0A0C4DGL8;J3QLC9;J3QR68;H0Y300;P00739;P00738;A0A0U4DJF7;J3KTC3;A0A0U4EXB4;J3KRH2;H3BS21;Q6PEJ8;B3KP77;Q6NSB4;A0A0A0MRD9;A0A087WU08	Haptoglobin-related protein;Haptoglobin;Haptoglobin alpha chain;Haptoglobin beta chain	HP;HPR	579	2	38.451	0	3.5861	4538500	6	NaN	NaN	NaN	NaN	NaN	NaN	NaN	NaN	NaN	NaN	NaN	NaN	NaN	NaN	18.9264
0	NaN	K7EM73;K7ELJ7;A0A0C4DGQ5;P04632;K7ES78;K7EIV0;A0A075B7C0;K7EKD8	Calpain small subunit 1	CAPNS1	580	2	15.958	0	3.3069	20940000	2	NaN	NaN	NaN	NaN	NaN	20.6341	NaN	NaN	NaN	NaN	NaN	NaN	NaN	NaN	NaN
0.522742	0.134975	R4GMU8;E9PLX3;A0A0C4DGV4;O43504	Ragulator complex protein LAMTOR5	LAMTOR5	581	2	8.2153	0	4.1053	16589000	13	20.1831	20.1897	NaN	NaN	20.2303	20.2153	20.3496	20.3562	20.9051	NaN	20.2278	20.1169	20.2298	20.2634	20.2679
0.677852	0.166648	P21127;Q5QPR4;J3QR44;A0A0D9SEN2;A0A0D9SER5;B7ZVY7;Q5QPR3;A0A0D9SEI3;B4E3D9;J3QR29;A4VCI5;Q9UQ88;B4E0N4;B4E0M9;Q4VBY6;Q6P5Y5;Q96CA8;Q6PK02;E7ESP2;J3KS35;Q59GL4;Q13882;Q05C84	Cyclin-dependent kinase 11B;Cyclin-dependent kinase 11A	CDK11B;CDK11A;CDC2L1;CDC2L2	582	5	92.706	0	11.916	48862000	30	22.0183	21.6994	21.9058	21.7261	21.5222	21.4857	22.0865	22.0284	21.9686	22.1226	22.0449	22.0573	21.5207	21.7756	21.4317
0.148336	-0.0306109	A0A0D9SFB3;A0A0D9SG12;B5BTY4;A0A0D9SF53;O00571;Q59GX6;Q5S4N1;B4DLU5;A0A0J9YVQ7;A0A087WVZ1;B4DLA0;A0A0J9YYH6;B4E3C4;A0A087WX09	ATP-dependent RNA helicase DDX3X	DDX3X	583	20	70.839	0	53.203	715420000	207	25.7489	25.7187	25.6877	25.5615	25.5511	25.4908	25.7941	25.6936	25.6769	25.7284	25.6704	25.6964	25.4173	25.3623	25.3232
0	NaN	A0A0D9SF54;B4DTV8		SPTAN1	584	1	282.83	0	3.1846	20348000	8	NaN	NaN	NaN	NaN	NaN	NaN	NaN	NaN	NaN	NaN	NaN	NaN	NaN	NaN	20.3837
0	NaN	E5RG62;E5RK70;H0YBX2;G5EA19;U3KQS5;E5RGF2;A0A0D9SGD3;E5RG17;Q6P1N9	Putative deoxyribonuclease TATDN1	TATDN1	586	1	10.862	0	4.1433	7436400	15	NaN	NaN	NaN	NaN	NaN	NaN	NaN	NaN	NaN	NaN	NaN	NaN	NaN	NaN	18.8354
0.841131	0.133674	A0A0F7KYT8;A0A0F7L0Q8;P51114;A0A0F7L1S3;B4DXZ6;E7EU85;B4DM78;E9PFF5;B4DM21;B4DGH9;C9JAJ4;C9J5B4;B4DZ17;B4DFH8;H7C4S4;Q59GC1;C9JY20;C9JZE0;C9IZ22;Q14341	Fragile X mental retardation syndrome-related protein 1	FXR1	587	8	76.199	0	22.388	118010000	77	22.9433	23.0658	23.0748	23.0263	22.8256	22.8137	23.0829	23.0452	23.0748	23.3651	23.2956	23.2505	22.7733	22.9328	23.0072
0.230413	0.0626953	A0RZB8;A0A140T8Z0;Q6URC4;A0A0G2JH68;O60610;A0A1E1ERW3;H9KV28;B4DVR3;Q96IL1;Q7KZJ7;B4E2I7;A0RZB7	Protein diaphanous homolog 1	DIAPH1	589	7	140.17	0	14.365	63363000	45	22.1442	22.2179	22.2766	21.9934	21.9055	21.8064	22.2927	22.1678	22.0861	22.3593	22.3098	22.3403	21.8502	21.7435	21.9303
1.81008	-0.0414911	P0DMV8;P0DMV9;A0A0G2JIW1;A8K5I0;Q59EJ3;A0A1U9X7W4;B4DNT8;B4DWK5;B4DI39;B4DFN9;B4E388;B4E1S9;B4DVU9;B3KTT5;V9GZ37;B4DNX1;B4E1T6;B4DNV4;Q9UQC1	Heat shock 70 kDa protein 1A;Heat shock 70 kDa protein 1B	HSPA1A;HSPA1B;HEL-S-103	590	29	70.051	0	81.049	4174200000	361	28.1169	28.1854	28.1486	28.0928	28.0965	28.1018	28.097	28.0845	28.0743	28.1185	28.0928	28.079	28.0737	28.0817	28.0381
0.204065	-0.0541506	C9K0U8;A0A0G2JLD8;E7EUY5;Q567R6;A4D1U3;B7Z268;Q04837	Single-stranded DNA-binding protein;Single-stranded DNA-binding protein, mitochondrial	SSBP1	591	2	14.131	0	3.8114	16057000	11	20.3916	20.3024	20.3065	20.2288	20.144	20.0077	NaN	20.0262	20.1425	20.4379	20.4759	20.4291	19.983	19.9012	20.0125
0	0.576723	A0A0G2JQD0;B2R694;P48449	Terpene cyclase/mutase family member;Lanosterol synthase	LSS	593	2	62.75	0.0081533	2.1578	83282000	8	NaN	22.1963	NaN	NaN	NaN	NaN	NaN	22.773	NaN	NaN	NaN	NaN	NaN	NaN	NaN
1.27376	0.248991	A0A0G2JR38;E9PHT6;B4DHW9;Q9NVE7;H0YA26;B4DZX1;H0Y9E4	Pantothenate kinase 4	PANK4	594	3	81.385	0	4.4616	20548000	11	20.5727	20.4086	20.2316	20.2313	20.0462	20.6074	20.3733	20.4822	20.3889	20.6174	20.9479	20.9822	20.5133	20.4685	20.6141
0.151933	0.0131908	Q86WI8;A0A0U1RQQ2;Q86WI7;A0A0U1RRB8;C9JTA6;A0A0G2JSE9;B4E117;B4DRT1;Q9H836;G5E975;Q12824;B5MCL5	SWI/SNF-related matrix-associated actin-dependent regulator of chromatin subfamily B member 1	SMARCB1	595	2	9.094	0	4.5776	18950000	16	NaN	20.4028	20.4616	20.3736	20.3515	20.4317	20.4639	20.3918	20.4714	20.5041	20.3971	20.4884	20.3923	20.3281	20.3199
0.231197	-0.028991	A0A0J9YYL3;A0A0J9YVP6;A0A0J9YXJ8;A0A0J9YXX5;Q9UHX1;A0A0J9YVR6;E9PQ56;A0A0J9YWM1;H0YEM1;E9PN18;E9PMU7;E9PL19;H0YCP8	Poly(U)-binding-splicing factor PUF60	PUF60	596	10	54.626	0	25.845	234210000	90	23.9398	24.0391	24.0318	23.8834	23.8774	23.885	23.8892	24.014	23.9694	24.015	23.9784	24.0289	23.7671	23.7947	23.7672
0.0810243	-0.0231842	B4DZ08;B2RBW5;A0A0K0K1H7;A2A274;Q99798;B4DLY4;B4DJW1;Q71UF1;B4DW08;B4DEC3;O75944	Aconitate hydratase, mitochondrial	ACO2	597	9	83.412	0	19.465	104740000	56	22.9413	22.9618	22.9863	22.669	22.6248	22.689	22.5931	22.8526	22.8082	23.0223	22.9968	23.0809	22.7059	22.5733	22.4668
0.418482	-0.212114	A0A0K0K1J1;P01034	Cystatin-C	CST3	598	2	15.799	0	4.8261	32365000	22	NaN	NaN	NaN	21.3481	21.3461	21.3511	20.6712	20.8846	20.8519	NaN	NaN	NaN	21.3363	21.5582	21.5157
2.01262	0.141465	A0A0K0K1K4;O14818;Q05DH1;H0Y586;B0YJ74;Q8TAA3;H0UI83;A0A087WYS6;Q4G1B8;F5GY34	Proteasome subunit alpha type-7;Proteasome subunit alpha type	PSMA7	599	9	27.887	0	25.967	775650000	130	25.6821	25.7228	25.6567	25.5707	25.5447	25.5668	25.8331	25.8416	25.8414	25.8119	25.8119	25.8363	25.6283	25.62	25.6647
0.200904	0.0355397	A0A0K0K1K7;O95336;M0R261;M0R1L2;M0R0U3	6-phosphogluconolactonase	PGLS	600	8	27.547	0	21.659	239020000	73	24.0883	24.0201	24.0238	23.8523	23.8884	23.8451	23.8514	23.938	23.8792	24.3057	24.1145	24.086	23.9829	23.8475	23.8917
0.0368608	-0.00591988	A0A0K0K1L8;Q06323;Q6FHU3;Q86SZ9;H0YLU2;H0YKK6	Proteasome activator complex subunit 1	PSME1	601	16	28.723	0	44.393	1491600000	228	26.6202	26.5931	26.5543	26.6118	26.6642	26.6688	26.5562	26.6535	26.6492	26.5067	26.441	26.4438	26.8083	26.7027	26.7538
0.655283	0.102087	G1UI17;A0A0S2A4E4;A0A0M4G3H8;P35573	Glycogen debranching enzyme;4-alpha-glucanotransferase;Amylo-alpha-1,6-glucosidase	AGL	603	5	143.72	0	8.1538	45317000	18	21.7338	21.9421	21.8999	21.883	21.767	21.8799	21.6273	22.2391	21.9097	21.9086	22.028	22.1454	21.8152	22.0174	21.8868
0.0532269	-0.00897323	P43243;A8MXP9;A0A0R4J2E8;D6REM6;Q68D11;D6R991;H0Y8T4;B3KM87;Q5CZA7;B4DRS1;B4DF66;Q9H4N1;Q68E03;D6RIA2;D6RAY2;D6RE02;D6RBI2;D6RAM9;D6RBK5	Matrin-3	MATR3;DKFZp686K23100	604	20	94.622	0	117.87	1118100000	236	26.1436	26.2272	26.1682	26.282	26.2574	26.2712	26.3881	26.4505	26.299	26.2585	26.1592	26.1116	26.0826	26.1319	26.0624
1.1213	-0.09533	B2WTI3;B2WTI4;K7EJU9;A0A0S2PZM4;Q6NYC1	Bifunctional arginine demethylase and lysyl-hydroxylase JMJD6	JMJD6	605	3	39.241	0	5.9726	38129000	13	21.4021	21.4965	21.3041	21.4574	21.3655	21.3756	21.3101	21.3279	21.2194	21.3563	21.4034	21.2855	21.1031	21.2667	21.4714
1.0916	0.265309	O14497;A0A0S2Q0B1;A0A1B0GTU5;H0Y488;A0A1B0GWJ2;H0Y7H8;A0A1B0GVK1;A0A1B0GTJ8;Q96T01;H0Y3S9;Q4LE49;Q96TA9;A0A087WUV6;Q8NC65;H0Y2R3;Q96SM7;Q8NFD5;A0A1B0GV63	AT-rich interactive domain-containing protein 1A	ARID1A	606	3	242.04	0	4.8126	13175000	10	20.1225	NaN	19.8492	NaN	19.6345	19.3964	NaN	20.1945	19.832	NaN	20.1327	19.9713	20.1674	19.8706	19.9433
0.478405	0.0814355	B7Z9I1;B4DWX6;A0A0S2Z366;Q5T4U5;Q5HYG7;P11310;B4DJE7;B4DVB1;B4DVE0;A0A0S2Z3A5;E9PJM9;H0YDT5;E9PRX4	Medium-chain specific acyl-CoA dehydrogenase, mitochondrial	ACADM;DKFZp686M24262	607	7	42.426	0	14.83	106590000	54	22.914	22.9528	23.0214	22.7295	22.7233	22.7386	22.9	22.8407	22.9436	23.2165	23.0892	23.066	22.7836	22.791	22.7217
0.0939511	-0.0139288	A0A0S2Z3G9;O43707;Q96BG6;B4E337;F5GXS2;B4DSX0;A0A0S2Z3X3;H7C144;A0A0S2Z3C0;K7EJH8;K7EP19;B3W6H4;Q4VAM3;Q71S06;C9JY79;A0A024R0N6;D6RH00;Q4JCP9;M0QZQ3;B3W6H3;B7Z4P8;Q9H254	Alpha-actinin-4	ACTN4	610	55	104.85	0	205.9	5436100000	852	28.58	28.5368	28.5857	28.3861	28.3605	28.3858	28.2985	28.3463	28.3324	28.4914	28.4715	28.5697	28.5352	28.5244	28.5575
0.302949	0.0461831	Q5T081;A0A0S2Z3I4;A0A0S2Z404;P18754;C9JW69;C9JRH2;C9JMJ4;C9J3R0;C9JQZ4	Regulator of chromosome condensation	RCC1	611	10	44.969	0	23.739	286550000	90	24.2445	24.2743	24.2723	24.2417	24.2521	24.1981	24.4824	24.2607	24.3076	24.4112	24.3921	24.4731	24.1301	24.1011	24.0818
0.453501	0.0440148	P45954;A0A0S2Z3P9;Q5IFK6	Short/branched chain specific acyl-CoA dehydrogenase, mitochondrial	ACADSB	613	9	47.485	0	21.439	183750000	100	23.6825	23.6049	23.6306	23.618	23.6108	23.6156	23.689	23.6562	23.6035	23.8567	23.6921	23.8255	23.5745	23.5706	23.5714
0.0384434	0.0115302	L7RT18;A0A0S2Z3Q4;P46108;A0A0S2Z3K9;I3L297	Adapter molecule crk	CRK	614	8	33.83	0	18.36	94735000	52	22.9378	22.9249	22.7698	22.5161	22.3864	22.4198	22.6526	22.4301	22.6056	22.8222	22.9738	22.778	22.5166	22.6377	22.6193
1.65098	0.170181	A0A0S2Z3W7;Q9BY32;A0A0S2Z423;Q5NT82	Inosine triphosphate pyrophosphatase	ITPA	615	6	21.445	0	14.517	151860000	44	23.2826	23.2768	23.4054	23.2555	23.1992	23.3187	23.3072	23.4702	23.3765	23.636	23.5803	23.7005	23.3013	23.3229	23.444
0.23355	0.0660494	B4DHX4;P60028;A0A0S2Z3X8;P31150;Q5IS92;B4DH24;G5E9U5;A0A0S2Z426;B4E070	Rab GDP dissociation inhibitor alpha	GDI1	616	5	46.908	0	11.849	56575000	32	22.0099	22.0562	22.1016	21.7	21.7984	21.7471	21.8689	21.9426	21.8288	22.1495	22.2352	22.4241	21.8064	21.8153	21.6435
1.38953	0.269746	A0A0S2Z3Y1;Q08380;B4DVE1;K7EP36;B4DI70;B4DWA8;B3KP88;B4DDG4;K7ESM3;K7EKQ5;K7ERZ6;K7EJD3;K7ES75;K7EN99;K7EJY8	Galectin-3-binding protein	LGALS3BP	617	7	65.33	0	13.905	110250000	46	22.837	23.052	22.8565	22.5811	22.3595	22.5024	23.2175	23.1764	23.1037	22.9989	23.0561	22.9835	22.6467	22.8103	22.7175
0.15612	-0.0336277	A0A0S2Z410;Q99714;Q5H928;A0A0S2Z434	3-hydroxyacyl-CoA dehydrogenase type-2	HSD17B10	618	6	26.923	0	13.542	69969000	43	22.1278	22.2694	22.5539	22.1749	22.0221	22.0114	22.1287	22.2081	22.271	22.1465	22.0058	21.9682	22.32	22.0733	22.315
0	NaN	A0A0S2Z430;Q16822;B4DW73;H0YML5;A0A0S2Z451;A0A0S2Z4C0;H0YMA5;H0YNG4;H0YMU6;B4E1E8;P35558	Phosphoenolpyruvate carboxykinase [GTP], mitochondrial	PCK2	620	1	70.729	0	3.2316	13124000	10	NaN	NaN	NaN	NaN	NaN	NaN	NaN	NaN	NaN	NaN	NaN	NaN	NaN	NaN	19.5346
0.281089	0.0458742	A0A0S2Z489;O00232;A0A0S2Z476;J3KTJ5;J3KSK1	26S proteasome non-ATPase regulatory subunit 12	PSMD12	621	14	52.904	0	33.318	255470000	75	23.9418	23.9327	24.0834	24.0559	23.9955	24.1071	23.9996	23.859	23.9046	23.9862	24.0887	23.9959	24.1829	24.3442	24.2264
0.32198	-0.207421	A0A0S2Z4G7;A0A0S2Z491;P06748;A0A140VJQ2;A4ZU86;Q9BTI9;E5RGW4;A0A024R3V9;E5RI98;V9HVU7;A0A024RAP1	Nucleophosmin	NPM1	622	11	29.464	0	64.773	5628800000	253	28.0671	28.175	28.1529	28.6894	28.7274	28.8073	28.2576	28.1093	28.3786	27.5527	27.2672	27.7102	28.8391	28.9263	29.0206
0	NaN	E9PS71;B7Z8B3;Q5QNY5;A0A0S2Z497;P40855	Peroxisomal biogenesis factor 19	PEX19	623	1	18.034	0.0041528	2.3021	12827000	5	NaN	NaN	NaN	NaN	NaN	NaN	NaN	NaN	NaN	NaN	NaN	NaN	NaN	NaN	19.7994
0.647384	0.10904	E7ETU5;F6Y5H0;A0A0S2Z499;B4DN88;A0A0S2Z4B3;P29558;E7EPF2;D3DPB2;C9J9B2;Q5CZ65;Q5CZ66;C9JIJ9;A0A1B0GUW5;B4E2S3;Q6XE24	RNA-binding motif, single-stranded-interacting protein 1;RNA-binding motif, single-stranded-interacting protein 3	RBMS1;RBMS3	624	2	40.147	0	5.0674	16703000	15	20.3366	20.3041	20.1259	NaN	NaN	20.3253	20.4464	20.5084	20.5535	20.5456	20.208	20.1023	20.3842	20.3101	20.3797
0.954044	-0.0949531	B2RBA6;A0A0S2Z4A5;P33993;C6EMX8;B3KUD7;B4DDF5;Q9H4N9;A0A0S2Z441;C9J8M6	DNA helicase;DNA replication licensing factor MCM7	MCM7	625	14	81.279	0	37.319	267170000	143	24.2531	24.3632	24.4227	24.1451	24.1121	24.11	24.1659	24.261	24.1395	24.2346	24.1236	24.1845	24.0125	24.0613	24.0718
0	NaN	B7Z781;E7ETC2;Q5F2F8;A0A0S2Z4B5;A0A0S2Z4C6;Q08209;P16298;E9PPC8;E9PK68;Q9UMB2;B7Z6P2;H0YB02;Q5F2G0;Q9UMM5;G3V111;P48454	Serine/threonine-protein phosphatase;Serine/threonine-protein phosphatase 2B catalytic subunit alpha isoform;Serine/threonine-protein phosphatase 2B catalytic subunit beta isoform	PPP3CA;PPP3CB	626	3	46.757	0	5.2374	12271000	8	NaN	NaN	NaN	NaN	NaN	NaN	NaN	NaN	NaN	NaN	19.7153	NaN	20.1241	20.4856	20.1791
0.0743674	-0.00777838	A0A0S2Z4C3;P07954;A0A0S2Z3S9;A0A0S2Z3W2;A0A0S2Z3X6;A0A0S2Z4H0	Fumarate hydratase, mitochondrial	FH	627	7	54.636	0	16.137	110880000	56	22.8351	23.0011	22.8659	22.8892	22.7122	22.9405	22.8093	22.8403	22.8875	22.791	22.9137	22.8941	22.9317	22.9036	22.8249
0.367086	0.0937549	A0A0S2Z4Q3;A0A0S2Z4K2;P62633;Q6T598;A0A0S2Z4P7	Cellular nucleic acid-binding protein	CNBP	631	6	18.742	0	16.571	345800000	79	24.6601	24.6695	24.6614	24.3778	24.3755	24.1943	24.7111	24.4639	24.6949	24.9252	24.5987	24.8256	24.442	24.3651	24.2251
0.68518	0.0540968	A0A0S2Z4R1;P54577;A0A0C4DGZ5;A0A0S2Z4P3	Tyrosine--tRNA ligase, cytoplasmic;Tyrosine--tRNA ligase, cytoplasmic, N-terminally processed;Tyrosine--tRNA ligase	YARS	633	21	59.143	0	48.298	478440000	184	25.0625	25.0151	25.0613	24.8873	24.8027	24.8403	24.9883	24.998	25.0365	25.0455	25.0423	24.9887	24.935	24.9831	24.9732
0.0681979	0.00991768	B2R7C5;A0A0S2Z4T1;P25205;Q8NHX6;Q53HJ4;A0A0S2Z492;J3KQ69;B4DUQ9;B4DS46;Q7Z6P5	DNA helicase;DNA replication licensing factor MCM3	MCM3;HCC5	634	20	91.008	0	76.931	541680000	160	25.2908	25.214	25.3324	25.1224	25.1904	25.1905	25.2056	25.2987	25.2307	25.4106	25.2866	25.3276	25.0769	25.2009	25.0623
0.243643	-0.0352337	A0A0S2Z4V5;A0A0S2Z556;O60828;Q4VY28;H7C053	Polyglutamine-binding protein 1	PQBP1	635	3	30.472	0	7.9136	42782000	33	21.4266	21.6555	21.557	21.6306	21.6485	21.4969	21.7692	21.6299	21.5185	21.6538	21.3878	21.4309	21.4555	21.5314	21.4285
1.30966	0.277892	A0A0S2Z4X1;A0A0S2Z4W4;Q7Z3D7;P98175;Q6PKH5	RNA-binding protein 10	DKFZp686E2459;RBM10	637	7	94.369	0	14.129	45099000	36	21.6738	21.4867	21.7992	21.4322	21.0781	21.3016	21.8031	21.5516	21.7217	21.9875	21.8296	22.1446	21.6952	21.5112	21.414
0.509414	0.0572669	Q5JRI1;Q53GD7;A0A0S2Z504;O75494;Q6IQ42;Q8WXF0;R4GMP8	Serine/arginine-rich splicing factor 10	SRSF10	641	5	20.913	0	19.94	167570000	54	23.3335	23.3554	23.3681	23.2677	23.1979	23.2253	23.3728	23.4728	23.3314	23.2168	23.1856	23.2115	23.4305	23.4253	23.4904
0	NaN	A0A0U1RQL1;Q9Y4T0;B7Z9S6;A0A0S2Z511;B4DY87;Q7Z503;B7ZAF6;B4DRV2;E5KS60;E5KS55;Q6N0B1;Q9P2R7	Succinyl-CoA ligase subunit beta;Succinyl-CoA ligase [ADP-forming] subunit beta, mitochondrial	DKFZp564P2062;SUCLA2;DKFZp686D0880	642	1	8.6382	0.0017204	2.4973	11407000	17	NaN	NaN	NaN	NaN	NaN	NaN	NaN	NaN	NaN	NaN	NaN	NaN	NaN	NaN	19.4936
0	NaN	E5RFZ8;E5RGA7;E5RJ40;E5RJG5;E5RIP4;A0A0S2Z5C8;A0A0S2Z5B1;A0A0S2Z5Z7;A0A0S2Z534;Q15043	Zinc transporter ZIP14	SLC39A14	643	1	9.632	0.00045269	2.8566	22845000	13	NaN	NaN	NaN	NaN	NaN	NaN	NaN	NaN	NaN	NaN	NaN	NaN	NaN	NaN	20.2226
1.39626	-0.228939	K7EQ55;K7EK33;A0A0S2Z569;Q96EP5;K7EQ02;Q5IRN2;Q5IRN4	DAZ-associated protein 1	DAZAP1;DAZAP1/MEF2D fusion	644	4	43.312	0	10.433	191950000	45	24.0645	23.8768	24.0305	23.7357	23.7151	23.5808	23.8484	23.7914	23.8702	23.6664	23.465	23.5046	23.4836	23.4136	23.4015
0.623667	-0.0748818	B2RCZ7;A0A0S2Z580;A0A0S2Z5B3;M0QXB5;O95571;M0QY80;A0A0S2Z5N8	Persulfide dioxygenase ETHE1, mitochondrial	ETHE1	645	4	24.956	0	8.3747	33652000	31	21.3482	21.2757	21.3014	21.1774	21.0566	21.2834	21.0681	21.0962	21.0873	21.2945	21.3211	21.3261	21.1547	20.9995	21.1428
0	NaN	A0A0S2Z590;O15116	U6 snRNA-associated Sm-like protein LSm1	LSM1	646	1	15.179	0.0009009	2.8251	6228200	11	NaN	NaN	NaN	NaN	NaN	NaN	NaN	NaN	NaN	NaN	NaN	NaN	NaN	18.84	NaN
0	NaN	A0A0S2Z5B8;A0A0S2Z5D4;Q9UJW0;E5RGG1;H9KVE0;B4DS07	Dynactin subunit 4	DCTN4	647	2	50.462	0	3.8932	9100400	12	NaN	NaN	NaN	NaN	NaN	NaN	NaN	NaN	NaN	20.4649	NaN	NaN	NaN	NaN	NaN
1.99974	0.0892541	A0A0S2Z5C3;Q9NWT1	p21-activated protein kinase-interacting protein 1	PAK1IP1	648	3	43.963	0	5.3439	35022000	23	21.1911	21.2191	21.2177	21.1981	21.1968	21.2044	21.2698	21.36	21.2394	21.2704	21.4133	21.3521	21.2036	21.2189	21.3167
0	NaN	A0A0S2Z5E9;Q69YN2;A0A286YF56;A0A0S2Z5Q6;A0A286YEP9;D3DR67	CWF19-like protein 1	CWF19L1	649	3	60.618	0	3.3374	8747000	4	NaN	NaN	NaN	19.1459	19.2776	19.4879	NaN	NaN	NaN	NaN	NaN	NaN	NaN	NaN	NaN
1.68924	0.0838765	Q53FV3;B3KM48;A0A0S2Z5H7;D6RAX7;Q9BT78;D6RFN0;D6RD63	COP9 signalosome complex subunit 4	COPS4	650	8	46.267	0	16.479	113860000	53	23.0532	22.9433	22.8497	22.8981	22.8441	22.869	22.9973	23.054	22.9896	23.0178	23.0269	22.9845	22.8989	23.0119	22.96
0.286054	-0.0470354	A8K586;A0A0S2Z5J4;O00203;B4E0B2;Q3MNE1;A0A0S2Z4Z4;H0YBD0	AP-3 complex subunit beta;AP-3 complex subunit beta-1	AP3B1	651	8	121.29	0	16.848	88924000	51	22.6727	22.7767	22.8214	22.4784	22.5063	22.557	22.7589	22.6629	22.577	22.5949	22.6646	22.6965	22.3378	22.4882	22.5147
1.09328	0.260642	A0A0S2Z5L0;A0A0S2Z5P2;Q9BRX5;A0A0S2Z5L4;A0A0S2Z5L3	DNA replication complex GINS protein PSF3	GINS3	652	3	24.534	0	3.9742	15346000	10	NaN	20.2501	NaN	20.2776	19.9005	19.5885	20.3693	20.4454	20.4074	20.4014	20.0079	20.4112	20.1296	20.0769	20.1346
0.866583	-0.207808	B4DRU9;A0A0S2Z5L1;Q9NUQ8;A0A0S2Z645;F8WCU6	ATP-binding cassette sub-family F member 3	ABCF3	653	3	75.573	0	3.3915	14849000	5	20.0884	NaN	20.1791	NaN	NaN	NaN	NaN	NaN	NaN	NaN	NaN	NaN	20.0642	19.8063	19.9073
0	NaN	Q9BTE3;A0A0S2Z5P5;A0A0S2Z614	Mini-chromosome maintenance complex-binding protein	MCMBP	654	4	72.979	0	5.8002	12740000	10	20.1597	20.2456	20.1976	19.9686	20.2205	20.0403	NaN	NaN	NaN	NaN	NaN	NaN	NaN	NaN	NaN
0.249696	-0.0416348	B7WPG3;C9IYN3;D6W592;A0A0S2Z6K1;A0A0S2Z5U3;Q8WVV9;A8K894;H7C464;A0A0S2Z610;C9JJZ7;H7BXH8	Heterogeneous nuclear ribonucleoprotein L-like	HNRNPLL;HNRPLL	655	11	56.45	0	21.165	93666000	30	22.8178	22.5895	22.6393	22.663	22.3882	22.6747	22.5498	22.5727	22.5383	22.7071	22.3426	22.5495	22.7998	22.5607	22.6636
1.01217	0.228812	H0UI99;H0UI97;A0A0S2Z5X3;A0A0S2Z6H0;Q8N5A5;V9GY48;X6RGY1;A0A0J9YYD9	Zinc finger CCCH-type with G patch domain-containing protein	ZGPAT	656	3	54.673	0	7.0753	13405000	9	20.075	19.8857	NaN	19.5588	19.7509	19.8404	20.2247	NaN	20.3421	20.0188	NaN	20.0451	19.6812	20.1942	19.8506
1.77599	-0.199778	A0A0U1RRM4;P26599;A6NLN1;Q59H49;A0A0D9SF20;K7EKJ7;K7EK45;K7ELW5;K7ES59;A0A087WUW5;A0A087WU68;A0A024R163;O95758;X6R242	Polypyrimidine tract-binding protein 1	PTBP1	657	14	62.463	0	52.011	1530400000	247	26.664	26.7189	26.7969	26.7622	26.7179	26.676	26.6858	26.7793	26.6838	26.3524	26.2779	26.3704	26.5174	26.4703	26.5687
0.0658625	0.0213353	A0A0X1KG71;Q8WX92	Negative elongation factor B	NELFB	658	3	70.038	0	4.6728	36803000	10	21.2859	21.3428	21.5322	21.1401	21.2078	21.3646	21.1966	21.0511	21.3001	21.5384	21.6092	21.6117	20.8461	21.4914	21.3575
0.241003	0.132766	Q5U0A0;A0A109NGN6;P28066;Q5IST5	Proteasome subunit alpha type;Proteasome subunit alpha type-5	PSMA5	659	9	26.425	0	23.929	544500000	78	24.464	24.6359	24.5868	25.2577	25.3682	25.7272	24.9578	25.0839	25.0157	24.7753	24.8237	24.7437	25.7615	25.5144	25.5787
0.4433	0.0740665	A0A140CZL4;B4DUC8;Q13126;Q6FHT1;Q6FHP1;A0A140CZL5;J3QSB7;A0A140CZL6;Q05DJ2;F2Z2F3;Q8WV80;F8WES2	S-methyl-5-thioadenosine phosphorylase;Purine nucleoside phosphorylase	MTAP	660	11	30.188	0	25.011	199170000	69	23.5778	23.7707	23.8518	23.439	23.5536	23.7194	23.5201	23.6735	23.5031	23.8931	23.6742	23.8691	23.8467	23.7594	23.7958
0	NaN	A0A140T907;A0A140T9W4;A0A140T9X0;A2VCL5;A2AB09;A0A140T9R1;Q6IB58;Q5ST80;Q53HQ0;O75955	Flotillin-1	FLOT1	661	1	7.0999	0.0029561	2.3983	4953900	8	NaN	NaN	NaN	NaN	NaN	NaN	NaN	NaN	NaN	NaN	NaN	NaN	NaN	NaN	18.6376
0	-0.0721169	Q5JNW7;A0A140T998;Q6FHU0;X5D2R7;X5CMJ9;P28062	Proteasome subunit beta type;Proteasome subunit beta type-8	PSMB8;PSM8	662	1	27.85	0	3.5089	11339000	8	20.0587	NaN	NaN	NaN	NaN	NaN	NaN	NaN	NaN	NaN	20.0622	NaN	NaN	NaN	19.9109
1.00402	0.329314	A0A140TA76;Q8ND56;K7EMZ9;A0A0G2JQ95;A0A096LP11	Protein LSM14 homolog A	LSM14A	663	4	38.018	0	5.6598	26817000	17	20.9034	20.5202	20.8571	21.0525	20.5651	20.4794	21.173	20.6076	20.6002	NaN	NaN	NaN	21.2667	21.1847	21.5214
0.244253	-0.146064	A0A140VJC9;O95372;Q5QPQ1;Q5QPQ0;Q5QPN5;Q5QPN9;Q5QPQ3;Q5QPQ2	Acyl-protein thioesterase 2	LYPLA2	664	3	24.737	0	5.0302	41668000	6	21.1768	21.2057	NaN	21.8892	22.1941	22.1672	21.479	NaN	21.3348	NaN	NaN	21.4551	21.7709	NaN	21.8628
0.999521	0.114788	A0A140VJE3;P50579;G3V1U3;B3KWL6;F8VQZ7;F8VRR3;F8VSC4;F8VZX9;F8VY03;Q96B43	Methionine aminopeptidase 2;Methionine aminopeptidase	METAP2	666	7	52.891	0	15.548	80376000	56	22.3682	22.4743	22.4406	22.2449	22.1558	22.2973	22.6539	22.4585	22.5376	22.4789	22.3163	22.4479	22.4755	22.2173	22.419
0.0902615	-0.0147487	B4DS96;Q8IY97;A0A140VJE7;B3KXW5;O43747;B4DDL1;H3BR36;H3BUN9;H3BNR4	AP-1 complex subunit gamma-1	AP1G1	667	7	63.832	0	13.976	106070000	53	22.9157	23.0297	22.7745	22.7145	22.7664	22.7476	22.8619	22.9725	22.8638	22.7971	22.8649	22.8673	22.5928	22.7679	22.7018
1.19895	-0.137085	P63010;A0A140VJE8;Q68DI0;A8K916;H0UID3;H0UID4;H0UID5;A8K0G3;A0A087X253;A0A087WU93;B4DWG4;A0A087WZQ6;B4E261;A0A087WYD1;Q96EL6;B4DIL5;K7ERB2;K7EN71;H7C034;K7EJ01;K7EKZ5;K7EJX1;A0A087WXS3	AP-2 complex subunit beta;AP complex subunit beta	AP2B1;DKFZp781K0743	668	7	104.55	0	15.613	100260000	48	22.7326	22.9094	23.0284	22.7074	22.8727	22.7618	22.6526	22.5599	22.7501	22.743	22.6637	23.0071	22.6783	22.6132	22.6169
0.500687	-0.0579273	P53004;A0A140VJF4;C9J1E1	Biliverdin reductase A	BLVRA	670	9	33.428	0	25.689	240030000	115	24.1705	24.0249	24.1546	23.9703	23.8761	23.9504	23.989	24.047	23.9551	24.0813	23.984	24.0883	23.8465	23.8644	23.8431
0.083982	0.0111465	A0A140VJJ2;P10768;X6RA14;H7BZT7;U3KQT1	S-formylglutathione hydrolase	ESD	672	9	31.462	0	23.155	503760000	97	25.0062	25.0899	24.9911	24.9472	25.0285	25.0227	24.9373	24.8227	24.9072	25.1149	25.0908	25.0646	25.1747	25.0799	25.0368
1.4303	0.190455	A0A140VJJ6;C9JEU5;C9JC84;P02679;D3DP16;Q7Z664;C9JPQ9;C9JU00	Fibrinogen gamma chain	FGG;DKFZp779N0926	673	8	49.496	0	16.764	112160000	46	22.8279	22.7519	22.7288	22.9107	22.8896	22.7664	22.84	22.811	22.8225	23.2298	23.1624	23.3207	22.9223	22.9915	22.9269
0.0489399	-0.0083349	A0A140VJK1;O76003	Glutaredoxin-3	GLRX3	674	9	37.432	0	22.771	336570000	98	24.5417	24.4804	24.3938	24.4731	24.5015	24.4388	24.5045	24.4076	24.3554	24.3065	24.3661	24.329	24.6949	24.5929	24.6123
0.266563	0.025852	A0A140VJK6;P49915;B4DUT7;Q53F90	GMP synthase [glutamine-hydrolyzing]	GMPS	676	13	76.715	0	28.118	256600000	126	24.1194	24.1249	24.1041	24.0664	23.9518	24.1158	23.9882	24.0446	24.0257	24.2105	24.1582	24.2179	24.131	24.145	24.0352
1.23122	0.135713	A0A140VJK7;Q7Z4H3;H0UI53;V9GYS5;V9GZ04;H0UI52	HD domain-containing protein 2	HDDC2	677	2	23.39	0.0013135	2.6282	15309000	14	20.1546	20.1561	20.0823	19.9175	19.9811	19.9724	20.2722	20.1462	NaN	20.2262	20.2337	20.2818	20.3102	19.9433	20.0239
0.0567894	-0.0114058	Q6LET3;A0A140VJL3;P00492;A0A0H3YEQ7	Hypoxanthine-guanine phosphoribosyltransferase	HPRT1	678	8	24.588	0	16.496	168110000	48	23.6225	23.6109	23.4268	23.4078	23.3661	23.3255	23.3066	23.447	23.4085	23.5841	23.1516	23.5518	23.4684	23.5265	23.5925
0.874364	0.177696	Q53G56;A0A140VJM6;P50053;C9JDL1	Ketohexokinase	KHK	679	3	32.743	0	4.7683	16479000	13	NaN	NaN	20.4101	20.3306	20.3418	NaN	20.393	NaN	20.3443	NaN	20.7899	20.5539	20.6864	20.4635	NaN
0.917785	-0.16301	A0A140VJN3;Q9H9A6	Leucine-rich repeat-containing protein 40	LRRC40	680	2	68.249	0	4.1288	13488000	5	20.2851	NaN	20.3837	20.105	20.0824	20.4473	20.0387	NaN	20.2347	NaN	NaN	NaN	19.9068	20.203	20.1052
1.50254	0.188251	A0A140VJP2;Q9NZL9;A8K7A4;E5RJR3;H7C0X7;B7Z1X8	Methionine adenosyltransferase 2 subunit beta	MAT2B	681	6	37.551	0	15.56	77918000	54	22.3832	22.4112	22.2933	22.1254	22.3443	22.3767	22.4505	22.474	22.5849	22.6081	22.7425	22.7184	22.209	22.4077	22.4003
0.447959	0.0932458	B4DEX8;A0A140VJP5;P31153;B4DFQ8;B4E1K2;B4DN74	S-adenosylmethionine synthase;S-adenosylmethionine synthase isoform type-2	MAT2A	682	5	39.71	0	25.847	149330000	22	23.7943	23.5151	23.4206	23.3307	23.2048	23.2003	23.3656	23.5806	NaN	23.5536	23.3705	23.5444	23.4356	NaN	23.6794
0.275874	-0.0252288	P04181;A0A140VJQ4;Q59HE2	Ornithine aminotransferase, mitochondrial;Ornithine aminotransferase, hepatic form;Ornithine aminotransferase, renal form	OAT	683	6	48.534	0	10.871	47986000	28	21.7051	21.5713	21.5495	21.6953	21.6591	21.7543	21.5931	21.5719	21.6109	21.5621	21.6343	21.7845	21.5846	21.6446	21.6889
1.06817	0.233004	J3K000;A0A140VJR2;P12955;V9GYE4;K7ES25;V9GY89	Xaa-Pro dipeptidase	PEPD	684	12	54.582	0	59.014	438930000	125	24.879	24.9419	24.956	24.6524	24.7236	24.5661	24.9336	25.1944	24.9513	25.3219	25.2895	25.3489	24.691	24.752	24.6931
0	NaN	Q8WZ56;Q5U0I7;B3KRM2;A0A140VJS0;P62714;B3KQ51;H0YC23;E5RHC1;H0YBN9;E5RFI3;E5RHP4;E7ESG8;E5RJX4;B7Z2C5	Serine/threonine-protein phosphatase;Serine/threonine-protein phosphatase 2A catalytic subunit beta isoform	PPP2CB	685	1	35.631	0.0013175	2.655	12944000	4	NaN	NaN	NaN	NaN	NaN	NaN	NaN	NaN	NaN	NaN	NaN	NaN	NaN	NaN	19.7799
0.576421	0.0619547	A0A140VJS3;P62195;Q59GS3;J3QQM1;J3QSA9;J3KRP2;J3QLH6;J3QSE0;J3QRW1;J3QRR3;J3KTQ9	26S protease regulatory subunit 8	PSMC5	686	17	45.626	0	38.886	253350000	112	23.9229	24.0068	24.0227	23.9929	23.9019	23.9596	23.9587	24.0051	23.9168	23.8751	24.038	24.2557	24.1751	23.966	24.0772
3.18591	0.196964	A0A140VJS6;P49721;B7Z478;Q59FJ0;A0A087WVV1	Proteasome subunit beta type-2;Proteasome subunit beta type	PSMB2	687	8	22.836	0	17.855	386500000	88	24.4739	24.671	24.4153	24.5101	24.6175	24.5617	24.7501	24.7557	24.7254	24.6362	24.6436	24.6808	24.8724	24.78	24.8024
1.7967	0.193122	Q56VW8;A0A140VJT0;P63151;A0A1W2PQI2;E5RIY1;H0YB06;E5RFR9;Q59GC6;Q6ZP32;Q00005;Q9Y2T4	Serine/threonine-protein phosphatase 2A 55 kDa regulatory subunit B;Serine/threonine-protein phosphatase 2A 55 kDa regulatory subunit B alpha isoform	PPP2R2A	688	4	51.647	0	7.0908	37904000	31	21.2492	21.2944	21.3035	21.0107	21.1246	21.1868	21.4376	21.4247	21.3952	21.327	21.5224	21.0568	21.535	21.4561	21.3371
0	NaN	B4DUJ0;Q5QPM7;A0A140VJT2;Q92530;H0Y555;F5H4Z3;B4DXW9;Q5QPM9;B4DFK1	Proteasome inhibitor PI31 subunit	PSMF1	689	2	20.197	0	10.406	37362000	24	NaN	NaN	NaN	NaN	NaN	NaN	NaN	NaN	NaN	NaN	NaN	NaN	NaN	NaN	21.5178
2.06596	-0.245574	A0A140VJT8;P13489;A0A024RC87;H0YCR7;E9PMJ3;E9PLZ3;E9PIM9;E9PIK5;E9PMN0;E9PMA9;E9PR82;E9PMI1	Ribonuclease inhibitor	RNH1	690	19	49.973	0	58.81	962230000	214	26.3524	26.2752	26.3518	25.9467	25.9824	26.0374	26.0018	26.0847	25.9727	25.952	25.8515	26.0209	25.7559	25.7654	25.8037
1.12654	-0.0608839	A0A140VJW5;P14868;D3DP78;Q53T60;H7BZ35;C9J7S3;C9JLC1;Q53R85;H7C278;C9JQM9	Aspartate--tRNA ligase, cytoplasmic	DARS	691	26	57.136	0	79.299	943920000	263	26.0519	26.0583	26.0236	26.0132	25.9975	26.0141	26.02	25.9961	25.9792	26.0488	25.9462	26.0607	25.9008	25.8622	25.8758
2.19289	0.126535	A0A140VJX1;P24752;H0YEL7;E9PRQ6;E9PKF3	Acetyl-CoA acetyltransferase, mitochondrial	ACAT1	692	8	45.199	0	18.285	222980000	88	23.915	23.8667	23.8642	23.8061	23.8524	23.7993	24.025	24.1089	24.0567	23.9722	24.0331	23.9807	23.8778	23.8714	23.8684
0.161133	0.0382058	A0A140VJX3;P25325;Q2VEU1;B1AH49;Q2VEU0	3-mercaptopyruvate sulfurtransferase;Sulfurtransferase	MPST	693	10	33.178	0	22.093	297940000	93	24.4065	24.3196	24.5364	24.0877	24.2067	24.1156	24.3287	24.2838	24.2598	24.6855	24.3575	24.4904	24.1367	24.1777	24.1323
0.0808607	-0.0159686	Q9BV61;Q59EK6;Q53G55;Q53FS6;A0A140VJY2;Q12931;K0A7K7;Q5CAQ4;I3L0K7;Q8N9Z3;I3L253;I3L239	Heat shock protein 75 kDa, mitochondrial	TRAP1	694	10	79.356	0	22.478	183380000	87	23.689	23.8147	23.7918	23.5179	23.547	23.4878	23.5462	23.6712	23.5305	23.8008	23.7361	23.8212	23.4505	23.5575	23.5144
1.83116	0.21193	A0A140VJY7;Q9BRA2;I3L0K2;I3L3M7;I3L2R6	Thioredoxin domain-containing protein 17	TXNDC17	695	5	13.941	0	10.237	209430000	53	23.7544	23.8618	23.8901	23.5379	23.4923	23.6634	23.8868	23.817	23.7823	23.9323	24.0475	24.1711	23.8228	23.815	23.9325
0.569572	0.104362	P45974;A0A140VJZ1;F5H571	Ubiquitin carboxyl-terminal hydrolase 5	USP5	696	16	95.785	0	36.852	330960000	152	24.5831	24.5702	24.6577	24.2768	24.2038	24.2235	24.4762	24.4446	24.416	24.6569	24.7779	24.6968	24.444	24.3683	24.4313
0.602394	-0.331209	A0A140VJZ4;P15374;A0A087WTB8;Q5TBK7	Ubiquitin carboxyl-terminal hydrolase isozyme L3;Ubiquitin carboxyl-terminal hydrolase	UCHL3	697	6	26.182	0	14.53	86428000	40	21.8949	22.4007	22.0943	22.7974	22.8197	22.6556	22.076	21.8098	22.1566	21.4732	21.2772	21.8033	22.9678	22.8327	22.6165
0	0.0813637	Q7Z777;A0A140VK11;H0YGM0;Q9H078;F5GX99	Caseinolytic peptidase B protein homolog	CLPB	698	2	36.173	0	3.1536	8798200	3	19.6201	19.7426	NaN	19.6758	19.7274	19.7791	NaN	NaN	19.7904	NaN	NaN	NaN	NaN	NaN	NaN
0	NaN	A0A140VK12;Q9UBF2;Q9H9B7;Q9NUP3;B3KND4;Q9NSM7	Coatomer subunit gamma-2;Coatomer subunit gamma	COPG2	699	2	97.621	0	3.141	8106800	4	NaN	NaN	NaN	NaN	NaN	NaN	NaN	NaN	NaN	NaN	NaN	NaN	NaN	NaN	18.8419
0.904715	0.166309	A8K930;A0A140VK17;Q8NDI1;H7BZ98	EH domain-binding protein 1	EHBP1	700	2	132.29	0	3.6378	10180000	13	19.7898	NaN	19.6272	19.5317	19.4413	19.465	19.5571	NaN	19.6873	20.0324	19.7952	19.9213	19.5889	19.579	NaN
0.619222	-0.0522278	A0A140VK27;P09960;B4DVZ8;Q59ES1;Q49AK0;B4DEH5	Leukotriene A-4 hydrolase;Leukotriene A(4) hydrolase	LTA4H	701	16	69.284	0	38.345	339010000	125	24.5328	24.4999	24.4868	24.5194	24.4721	24.4854	24.2659	24.409	24.3269	24.503	24.4278	24.5502	24.4613	24.5148	24.5656
1.23092	-0.182528	A0A140VK29;Q9HCC0;B3KR24;D6RD67;D6R9R1;D6RDF7;A0A0S2Z5R4;A0A0G2JM88	Methylcrotonoyl-CoA carboxylase beta chain, mitochondrial	MCCC2	702	3	61.332	0	6.9192	26974000	12	21.0901	21.1847	21.0066	20.9646	20.8831	20.8897	20.6584	20.9787	20.6763	21.0679	20.952	21.0581	20.7547	20.6511	20.5883
1.61577	-0.170152	A0A140VK39;Q9Y570	Protein phosphatase methylesterase 1	PPME1	703	7	42.315	0	13.318	81775000	38	22.5965	22.7244	22.7104	22.5269	22.5314	22.5675	22.4431	22.5759	22.4065	22.578	22.668	22.4402	22.3273	22.2428	22.2726
0.50834	0.0792967	B2R860;A0A140VK41;P11908;D3YTJ7;A6NMS2;H7C540;A0A0B4J207;P21108	Ribose-phosphate pyrophosphokinase 2	PRPS2	704	7	34.67	0	16.771	108110000	43	22.834	23.1088	22.8032	22.7325	22.7419	22.78	22.8892	23.0702	22.9878	23.0574	22.8869	23.0504	22.7699	22.6471	22.8554
0.487088	0.122912	Q6IB71;A0A140VK43;P25788;G3V3W4;G3V5N4;G3V4X5	Proteasome subunit alpha type;Proteasome subunit alpha type-3	PSMA3	705	7	28.415	0	14.044	303530000	54	24.1428	24.0872	24.0837	24.3004	24.3656	24.49	24.2867	24.3151	24.3439	23.9516	24.0865	24.3242	24.7261	24.6418	24.6348
0.399566	-0.0332111	Q53FT8;A0A140VK45;P20618;Q59GN1	Proteasome subunit beta type;Proteasome subunit beta type-1	PSMB1	707	8	26.491	0	25.076	456250000	99	24.8428	24.8512	24.8512	24.9587	24.8161	24.9897	24.9281	24.8875	24.9464	24.833	24.9194	24.8445	24.7514	24.7928	24.7626
0.181719	0.136413	Q5IST4;A0A140VK46;P28070;B4DFL3	Proteasome subunit beta type-4	PSMB4	708	5	24.789	0	12.271	213700000	41	23.2647	23.0116	23.0139	24.2178	23.9623	24.194	23.2299	23.6896	23.562	23.7907	23.0903	23.1042	24.4801	24.207	24.5704
0.673423	0.106314	A0A140VK49;Q7KZF4;B2R5U1;Q59FF0;B3KU67;B4E299;I6TRR8;H7C597	Staphylococcal nuclease domain-containing protein 1	SND1	709	34	102	0	88.132	1676000000	402	26.8548	26.8039	26.8474	26.6858	26.6792	26.687	26.8148	26.8521	26.8059	27.1155	27.0594	27.1088	26.7115	26.6628	26.6634
0.981226	0.165045	A0A140VK53;Q9UQ35;O60382;A0AUK8;I3L1I8;I3L182;Q9UQ39;I3L4D8;I3L1C0;Q05BI2;Q05CV9;A0A087X1W1;I3L3Q8	Serine/arginine repetitive matrix protein 2	SRRM2;KIAA0324	710	22	299.61	0	50.861	418360000	151	24.8946	24.8462	24.8721	24.7027	24.5527	24.6373	25.0649	24.9896	24.9512	25.045	25.1234	25.0876	24.64	24.6203	24.7218
0	NaN	A0A140VK54;O95630	STAM-binding protein	STAMBP	711	1	48.076	0.004158	2.3099	10290000	4	NaN	NaN	NaN	NaN	NaN	NaN	NaN	NaN	NaN	NaN	NaN	NaN	NaN	NaN	19.5208
1.43711	0.088109	A0A140VK56;P37837;F2Z393;B4DID5;E9PM01;E9PKI8	Transaldolase	TALDO1	712	14	37.54	0	41.883	1431300000	164	26.4956	26.4917	26.5356	26.5299	26.5192	26.5862	26.5912	26.6791	26.6207	26.5423	26.5285	26.5251	26.5756	26.6807	26.7871
0.536333	0.0821608	A0A140VK65;P21281;Q59HF3;H0YC04;B4DFM5;B4DQI9;Q71UA2;B4DWH7;C9JL73;P15313;E5RGH6;H0YAT8;C9J5E3;C9JNS9	V-type proton ATPase subunit B, brain isoform	ATP6V1B2	713	12	56.5	0	24.005	144670000	95	23.359	23.3092	23.3009	23.0739	23.214	23.2029	23.3738	23.5444	23.3814	23.3584	23.3665	23.512	23.1035	23.1822	23.1072
2.46246	0.0712446	A0A140VK69;P17174;Q2TU84;B7Z1I2	Aspartate aminotransferase, cytoplasmic;Aspartate aminotransferase	GOT1;GIG18	714	18	46.247	0	63.376	2034100000	262	27.0733	27.074	27.0648	27.0666	26.9548	26.9952	27.0797	27.1052	27.0881	27.147	27.112	27.148	27.1319	27.0856	27.0867
1.49553	0.114269	A0A140VK70;P35998;A0A1W2PQS1;C9JLS9;B7Z571	26S protease regulatory subunit 7	PSMC2	715	19	48.633	0	47.15	565700000	169	25.1958	25.2324	25.2224	25.174	25.2351	25.1859	25.2786	25.3204	25.3177	25.4665	25.4359	25.4715	25.2147	25.2188	25.1728
0	NaN	J3QS51;B7Z3K3;B3KSG0;A0A140VK73;Q9NPH2	Inositol-3-phosphate synthase 1	ISYNA1	716	1	25.24	0.0029424	2.3742	4058600	4	NaN	NaN	NaN	NaN	NaN	NaN	NaN	NaN	NaN	NaN	NaN	NaN	NaN	NaN	19.6074
1.13293	0.117604	A0A140VK83;Q15435;H7C003;C9JD73;C9J177;C9JRC4;B5MBZ8;H7C3Q5;H7C118	Protein phosphatase 1 regulatory subunit 7	PPP1R7	717	7	41.564	0	13.834	68693000	38	22.0441	22.2104	22.2941	22.0131	22.0637	22.0723	22.3075	22.319	22.3319	22.3323	22.0838	22.1498	22.344	22.0491	22.1876
0	NaN	I3L2G3;Q6FIG5;B4DXG0;B2RD19;A0A140VK84;Q9HA64;I3L139;B4DE94	Ketosamine-3-kinase	FN3KRP	718	2	14.064	0	3.9464	7040000	8	NaN	NaN	NaN	NaN	NaN	NaN	NaN	NaN	NaN	NaN	NaN	NaN	NaN	NaN	16.3756
1.69305	0.114452	A0A140VK94;P43487;F6WQW2;D3DX26;C9JXG8;C9JJ34;B7Z6U1;B4DE76;C9JGV6;C9JDM3;B3KUP2;C9JIC6;Q5T0Z6;Q9C010	Ran-specific GTPase-activating protein	RANBP1	721	10	23.31	0	28.069	740070000	96	25.5843	25.5281	25.6146	25.5538	25.5461	25.5766	25.726	25.7004	25.7358	25.7317	25.838	25.7112	25.5184	25.6381	25.5356
2.49404	0.137242	Q0IJ56;B4E0U6;A0A140VKA6;P50502;H7C3I1;Q3KNR6;Q1XBU6;B7ZA40;Q8NFI4;Q8IZP2;F6VDH7;D6W507;Q1XBU7;F8WAQ7	Hsc70-interacting protein;Putative protein FAM10A5;Putative protein FAM10A4	ST13;ST13P5;ST13P4	723	8	35.015	0	17.771	604370000	91	25.2516	25.1731	25.2062	25.3008	25.2609	25.258	25.4169	25.4766	25.4936	25.4057	25.4188	25.3585	25.2798	25.2517	25.3095
0.149341	0.0662554	A0A140VKA9;P09417;B7Z415;D6RGG7;D6RHJ7;H0Y8F7	Dihydropteridine reductase	QDPR	724	7	25.789	0	16.049	151140000	36	23.7477	23.6813	23.6068	22.971	22.9608	22.957	23.5164	23.4237	23.5268	23.6778	23.6453	23.6031	23.0351	22.9387	23.1165
0	NaN	A0A140VKC0;Q16222	UDP-N-acetylhexosamine pyrophosphorylase;UDP-N-acetylgalactosamine pyrophosphorylase;UDP-N-acetylglucosamine pyrophosphorylase	UAP1	725	2	57.028	0	4.2602	9246800	4	NaN	NaN	NaN	NaN	NaN	NaN	NaN	NaN	NaN	NaN	NaN	NaN	NaN	20.6056	NaN
0.397283	0.0784656	A0A140VKC8;Q13630;E9PKL9;E9PLH9;B3KU96;B4DZW9;E9PP14;A0A0J9YX13;E9PP60;H0YCP7	GDP-L-fucose synthase	TSTA3	726	6	35.892	0	13.696	118820000	63	23.1362	23.1261	23.1234	22.8964	22.8829	22.809	22.9803	23.0984	23.0928	23.3494	23.287	23.2263	22.8502	22.8818	22.9011
1.26402	-0.0610674	A0A140VKE1;C9JWG0;C9JVG3;C9JNZ1;C9JTZ5;C9JUW1;F2Z3H1;C9J3M0;F2Z3P4;F8WC70			727	13	55.676	0	30.498	457740000	147	24.9823	25.0257	25	24.9135	24.9319	24.8963	24.944	24.9515	24.9351	24.9354	24.9278	24.9088	24.8362	24.806	24.83
0.486451	0.12668	E9PDE8;Q53ZP9;A0A140VKE7;O95757;B4DXT2;B3KNM0;B4DZR0;D6RJ96	Heat shock 70 kDa protein 4L	HSPA4L	728	7	91.953	0	16.153	65823000	39	22.2727	22.3001	22.2398	21.816	21.8769	21.9389	22.3071	22.3763	22.09	22.5229	22.3963	22.3775	21.9166	21.9442	21.8757
0.845388	0.0710923	A0A140VKF2;O00487;Q53TH1;Q96DE8;Q59G89;Q4ZG77	26S proteasome non-ATPase regulatory subunit 14	PSMD14	730	5	34.577	0	10.374	105230000	45	22.7273	22.674	22.6532	22.7713	22.8364	22.9434	22.8637	22.7908	22.7711	22.8998	22.7954	22.9101	22.7296	22.8631	22.9245
0.593005	-0.109279	A0A140VKH3;Q9ULX6;M0R1Y5;M0R010;M0QYT7;B3KMD4;V9GZ50	A-kinase anchor protein 8-like	AKAP8L	731	2	71.648	0.0017123	2.4748	5864900	4	NaN	NaN	NaN	19.3087	19.4395	NaN	NaN	NaN	NaN	NaN	NaN	NaN	19.173	19.3288	19.2928
0.174286	-0.0392574	A0A158RFU6;P51149;C9J592;C9J8S3;C9J4S4;C9IZZ0;C9J4V0;B4DPH9;C9J7D1	Ras-related protein Rab-7a	RAB7A	732	4	23.489	0	11.024	52149000	37	21.8737	21.8129	21.8567	21.7576	21.7419	21.9012	21.9608	21.9072	21.9897	21.8314	21.8122	21.9755	21.5409	21.3941	21.651
0.081086	-0.0118107	B0S8I6;A0A158SIT3;Q14320;A0A024QZY3;Q9Y247	Protein FAM50A;Protein FAM50B	FAM50A;FAM50B	733	2	30.693	0	4.8185	17067000	15	NaN	20.2778	20.5054	20.3509	20.1848	20.3788	NaN	20.3204	20.2723	NaN	20.3385	NaN	20.2887	20.3286	20.4178
1.36625	0.171512	A0A1B0GTY1;A0A1B0GUC3;A0A1B0GV98;A0A1B0GTC5;A0A1B0GU26;B3KU60;A0A1B0GTC3;A0A1B0GVH5;Q9C0B1;B4DHN4;A0A1B0GTI3;A0A1B0GUY7	Alpha-ketoglutarate-dependent dioxygenase FTO	FTO	734	5	48.605	0	8.0093	38886000	34	21.3021	21.4261	21.3754	21.135	21.1546	21.2612	21.3911	21.5064	21.4	21.5564	21.6905	21.6216	21.1877	21.2951	21.3764
0.478169	0.0415672	P49419;A0A1B0GW77;A0A1B0GTG2;A0A1B0GW82;A0A1B0GUA1;A0A1B0GTY9;A0A1B0GTJ4;A0A1B0GV49;A0A0J9YWF7;A0A1B0GUY0;H0YHM6;F8VVF2;F8WDY6;A0A1B0GVU0;A0A0J9YWM6;F8WD33;A0A1B0GW65;A0A0J9YWK1	Alpha-aminoadipic semialdehyde dehydrogenase	ALDH7A1	735	14	58.486	0	32.381	290160000	87	24.1641	24.185	24.1368	24.3617	24.2487	24.2537	24.2264	24.2804	24.2618	24.247	24.4316	24.1971	24.2055	24.2095	24.3399
1.18257	0.167471	P30566;Q71UA4;X5D8S6;A0A1B0GTJ7;A0A1B0GWJ0;A0A0A6YY92;B4DP46;X5D2Z4;A0A1B0GWF8;A0A1B0GTG9;X5DP48;A8K4X6;A0A096LNY6;A0A096LNY5;B4DUM2;A0A096LNY4;A0A096LP72;B4DEP1;A0A1W2PRX2;A0A096LPA2;X5D7V4;X5D7W4;A0A096LP92	Adenylosuccinate lyase	ADSL	736	9	54.889	0	17.305	142590000	63	23.1881	23.4076	23.2763	23.2171	23.0932	23.0432	23.4422	23.1674	23.3097	23.6758	23.5505	23.457	23.2231	23.1879	23.3317
0	NaN	A0A1B0GWA1;A0A1B0GUX9;A0A1B0GWI4;A0A1B0GU58;B2RDE0;P05165	Propionyl-CoA carboxylase alpha chain, mitochondrial	PCCA	738	1	36.036	0.0088496	2.0807	3380400	8	NaN	NaN	NaN	NaN	NaN	NaN	NaN	NaN	NaN	NaN	NaN	NaN	19.0263	NaN	NaN
1.54724	0.145505	Q03154;B4DNW0;V9HWA0;A0A1B0GU86;A0A1B0GW23;C9JMV9;A0A1B0GV31;B4DPC3;A0A1B0GVA5;C9JYZ0;F8WC59;A0A1B0GTG3;A0A0S2Z385;A0A1B0GUT4;A0A1B0GU36;A0A1B0GVG0;A0A1B0GVZ3	Aminoacylase-1	ACY1;HEL-S-5;ABHD14A-ACY1	739	10	45.884	0	29.734	323800000	85	24.3518	24.4748	24.543	24.3757	24.2567	24.3069	24.5603	24.5542	24.6152	24.6772	24.5997	24.6087	24.3459	24.4052	24.4065
1.8278	-0.256473	A0A1B0GUH6;A0A1B0GUA3;Q96EK5;A0A1B0GU96;A0A1B0GVY9;A0A1B0GTE6;A0A0D9SFK7	KIF1-binding protein	KIAA1279;KIF1BP	740	2	38.795	0	3.0594	21888000	10	20.8319	20.8353	20.9039	20.5702	20.8818	20.8902	20.7567	20.7048	NaN	NaN	NaN	NaN	20.4273	20.4179	20.5054
0	NaN	A0A1B0GUB2;Q6P1J9;B4DV47;A0A0S2Z5M9	Parafibromin	CDC73	741	2	51.454	0.0041667	2.3193	5552300	6	NaN	NaN	NaN	19.7244	19.9634	19.5163	NaN	NaN	NaN	NaN	NaN	NaN	NaN	NaN	NaN
0.116228	-0.0883959	P07339;A0A1B0GV23;V9HWI3;A0A1B0GWE8;A0A1B0GVD5;A0A1B0GW44;A0A1B0GVP3;A0A1B0GU03;A0A1B0GU92;H7C469;C9JH19;F8WD96;H7C1V0;F8W787;A0A0S2Z3L4;A0A1B0GV01;A0A1B0GVF1	Cathepsin D;Cathepsin D light chain;Cathepsin D heavy chain	CTSD;HEL-S-130P	742	14	44.552	0	36.73	806900000	142	25.1124	25.2408	25.0253	26.1833	26.2185	26.0137	25.4601	25.4354	25.4997	24.8635	25.0208	25.0132	26.1272	26.2854	26.1901
0.232819	0.0901175	A0A1B0GVD3;Q6ZN17;A0A1B0GTK2;A7E2T3	Protein lin-28 homolog B	LIN28B	743	5	27.957	0	9.8972	36475000	28	21.6078	21.5927	21.4351	21.1892	21.0854	21.139	21.5964	NaN	21.4696	21.7563	21.7711	21.7205	21.0574	20.9679	21.114
1.45543	0.165864	H0Y5R6;A0A1B0GVN9;P06132;A0A1B0GVZ4;Q5T446;B4DHV6;B4DEM5;Q71UD5;B0AZT7	Uroporphyrinogen decarboxylase	UROD	744	6	25.314	0	11.791	93093000	40	22.5681	22.5615	22.6126	22.6464	22.5191	22.6117	22.7643	22.735	22.6222	22.8979	23.0686	22.8436	22.5801	22.7184	22.5416
1.22503	0.210714	A0A1B0GW95;B4DGM5;B4DL52;Q96ST2	Protein IWS1 homolog	IWS1	745	2	24	0	3.5473	24245000	13	20.7184	20.7901	20.8418	20.5802	20.5045	20.2248	20.9495	20.6491	20.9324	20.9921	20.9762	20.907	20.7738	20.6835	20.5226
0	NaN	Q9HBR7;Q86TD7;E7ENC1;B7Z7U9;F8WBI9;E9PEC3;B7Z8A8;E7ETT4;E7EUY3;E7ETT1;E9PDR0;Q59GV0;C9JQS9;A0A1B2JLU8;E7EX59;P05166	Propionyl-CoA carboxylase beta chain, mitochondrial	PCCB;DKFZp451E113	746	1	32.877	0.0092369	2.0748	4782800	4	NaN	NaN	NaN	NaN	NaN	NaN	NaN	NaN	NaN	NaN	NaN	NaN	NaN	NaN	18.5107
1.18311	-0.178185	A0A1B4Z394;Q9NRH3;P23258;K7EKE5;K7EIS0;P23257	Tubulin gamma-2 chain;Tubulin gamma-1 chain;Tubulin gamma chain	TUBG2;TUBG1	747	5	52.117	0	10.387	62706000	33	22.0759	22.3925	22.2609	22.0275	21.9663	22.1754	22.0461	22.2519	22.0853	21.8503	22.0175	21.7843	21.6798	22.0586	21.9701
0.729926	0.0590057	Q16555;A0A1C7CYX9;Q59GB4;Q53ET2;Q8NAN9;E9PD68;X5DQV1;B3KXQ5;B3KV96;Q5ISQ1;E5RFU4;X5DNI1;Q14194;Q96I11;B3KT07;H0YBT4;Q8IXW6;B4DLZ4;Q14195;Q6DEN2;A0A140VK07;A9CQZ2;Q5ISJ9;A9CQZ4	Dihydropyrimidinase-related protein 2	DPYSL2	749	20	62.293	0	62.484	780190000	258	25.6209	25.6834	25.6501	25.6738	25.7097	25.7171	25.7662	25.7755	25.7791	25.8098	25.8099	25.847	25.588	25.63	25.6079
0	NaN	A0A1C7CYZ1;Q8TD08	Mitogen-activated protein kinase 15	MAPK15	750	1	30.955	0.0081103	2.1341	37886000	10	NaN	NaN	NaN	NaN	NaN	NaN	NaN	NaN	NaN	NaN	NaN	NaN	NaN	NaN	21.545
0.10447	0.0531988	A0A1J0GNC2;P23378;A0A1W2PQV3;A0A1W2PP74;A0A1W2PPK8;A0A1W2PPE1;A0A1W2PPB1;Q9HDA3	Glycine dehydrogenase (decarboxylating), mitochondrial	GLDC	751	3	101.39	0	3.8564	5832900	5	NaN	NaN	NaN	19.1861	19.6406	19.5411	NaN	NaN	NaN	NaN	NaN	NaN	19.5386	19.4796	NaN
1.10896	0.238078	E9PMS6;B7Z8W3;A0A1P7ZIM8;J3KP06;F8WD26;F8J2B5;E9PMT2;A0A0A0MTE2;Q8WWI1;E9PMP7;H0Y424;E9PJ10;E9PK58;E9PLU6;E9PRE3;H0YDQ3;E9PRJ0	LIM domain only protein 7	LMO7	752	11	145.42	0	20.62	72651000	59	22.288	22.2705	22.3652	22.12	21.9677	22.034	22.6695	22.5191	22.5394	22.6717	22.4557	22.6367	22.1277	21.9105	22.1807
0.0597418	-0.0203062	G1UI22;A8MQ02;A0A1P7ZIN0;J3KN01;P55196;Q5TIG5;H0Y8L4;H0Y8U8;Q1WD23;H0Y9I0;H0Y948;F8W9I4;E9PFY5	Afadin	MLLT4	753	9	201.82	0	18.509	53829000	42	21.9653	22.173	22.1653	21.5443	21.5435	21.6012	21.676	21.7039	21.4579	21.9259	21.9671	21.9593	21.8858	21.9628	21.7673
0.035963	-0.00609408	A0A1S5UZ07;Q9Y490;Q9Y4G6;H0YMT1;A0A1B0GVU7;G1UI21;B4DGF3	Talin-1	TLN1	754	56	271.42	0	138.26	1290000000	505	26.4866	26.4954	26.5071	26.3339	26.3653	26.3661	26.496	26.4836	26.4932	26.5389	26.4984	26.5242	26.2652	26.2618	26.2154
0.4728	0.0395057	A0A1S5UZ18;E9PCH5;P20810;A0A024RAN2;A0A0C4DGB5;B7Z574;E7EVY3;Q6AZE3;H0Y7F0;B7Z5T9;E7ES10;E9PDE4;B7Z6N0;H0Y9H6;Q86YM9;A0A0A0MR45;B7Z5T6;E7EQA0;B2RDU1;H0YD33;B7Z7L4;E7EQ12;B7Z8S8;F8W7E0;Q13940;A0A0C4DGD1;D6RC54;E9PSG1;H0YA91;H0Y944;B7Z8U1;E7EQK6;D6RAA8	Calpastatin	CAST	755	9	78.187	0	28.265	211470000	74	23.8027	23.8875	23.8442	23.7977	23.7682	23.6504	23.8823	23.9892	23.7478	23.8495	23.7908	23.7988	23.8253	23.7754	23.8227
1.85035	-0.280867	Q2L6I2;A0A1U9X609;Q8NE71;Q59F96;H0YGW7;Q5STZ8;B4DNU2;A0PJ72;A0A0G2JIC2;F5GYK6	ATP-binding cassette sub-family F member 1	ABCF1	756	9	91.679	0	20.779	115680000	70	23.2109	23.2043	23.1173	23.0035	22.9291	22.9675	23.0478	23.0936	23.0215	22.8174	22.5316	22.7829	22.6518	22.6321	22.5424
0.148448	-0.0444098	A0A1U9X7J2;N0E4C7;Q5SRQ6;P67870;N0E466;Q5SRQ3;N0E472;A0A0G2JM12;N0E650;N0E638;N0E6J1;B4DUJ4;N0E644;A0A0G2JM58	Casein kinase II subunit beta	CSNK2B;CSNK2B-LY6G5B-1181;CSNK2B-LY6G5B--991;CSNK2B-LY6G5B-1072;CSNK2B-LY6G5B-560;CSNK2B-LY6G5B-562	757	4	24.685	0	11.859	150360000	48	23.462	23.4593	23.3052	23.1891	23.3742	23.2432	23.1162	23.2127	23.3065	22.9817	23.0999	23.0413	23.6428	23.6271	23.6217
0	NaN	Q53FA3;A0A1U9X7X9;A0A1U9X7X4;A0A1U9X7W7;B4DI54;P34931;B2RCQ9;B4DXY3	Heat shock 70 kDa protein 1-like	HSPA1L	758	1	70.403	0.0013169	2.6542	4374500	3	NaN	NaN	NaN	NaN	NaN	NaN	20.1464	NaN	NaN	NaN	NaN	NaN	NaN	NaN	NaN
0.538278	0.153016	B4DFG6;B0S7P4;A0A1U9X819;Q9Y676;A0A0G2JIC6	28S ribosomal protein S18b, mitochondrial	MRPS18B	759	2	14.048	0	3.0703	11514000	16	19.6224	19.6639	19.8759	19.6536	19.6905	19.1929	19.8587	NaN	19.736	19.9906	19.938	20.1514	19.6519	19.2901	19.5397
1.68315	0.259142	A0A1U9X839;A0A1U9X830;P18615;A0A0A0MT02;B7Z6T4;H9ZYJ1;A2ABK4;E9PD43;A0A0A0MSN9	Negative elongation factor E	NELFE;RDBP;NELF-E	760	5	42.968	0	8.9728	26264000	27	20.7997	20.8804	20.7397	20.5887	20.4113	20.427	21.0599	20.803	20.9245	21.0697	21.1694	20.91	20.5877	20.7644	20.8137
1.16759	0.288413	B4E0N1;B4DM01;Q9NPK3;Q96BC0;O76046;A0A1U9X8J6;A0A1U9X8J2;A0A1U9X8J1;A0A1U9X8J0;A0A1U9X8I9;A0A1U9X8I7;Q15477;H7C5N0;Q59F56;B4DSY1;A0A024RCU1	Helicase SKI2W	SKIV2L;SKI2W	761	2	116.45	0	8.967	13861000	15	20.1153	20.4632	20.2914	19.895	NaN	20.2606	20.46	NaN	NaN	20.4537	NaN	20.5668	NaN	NaN	NaN
0.379333	0.0523017	B4DP15;A0A1U9X8U7;A0A1U9X8U3;B4DNI0;B0UZZ8;A8K806;A0A1U9X8W1;A8K9A1;O15213;A0A140T9L0;A0A0G2JJL1;H0Y6G3	WD repeat-containing protein 46	C6orf11;WDR46	763	5	61.764	0	7.5903	38919000	22	21.285	21.4861	21.2421	21.2176	21.3677	21.3137	21.5146	21.2338	21.4714	21.3437	21.3867	21.4831	21.1634	21.2512	21.491
0.0282993	0.00908513	P48634;A0A1U9X982;A0A1U9X9A9;A0A1U9X999;A0A1U9X996;A0A1U9X988;A0A1U9X993;A0A1U9X985;A0A1U9X977;A0A1U9X975;A0A1U9X974;A0A1U9X9A5;A0A1U9X987;A0A1U9X972;A0A1U9X998;B4DZ56;B4DLY2	Protein PRRC2A	PRRC2A	764	6	228.86	0	10.72	26994000	19	20.863	21.037	20.8895	20.7136	20.7262	20.5922	20.9893	20.542	21.0343	21.1749	20.3957	20.87	20.7924	20.7388	20.7765
0.0132775	-0.00297843	A0A1W2PNX8;Q9H3U1;B4DLE6;B4DZL0	Protein unc-45 homolog A	UNC45A	765	6	118.39	0	11.3	31679000	26	21.2589	21.0575	21.1283	20.9142	20.8811	21.1119	21.0995	21.039	21.1176	21.1811	21.2753	21.0329	20.8048	21.1055	20.8452
0	NaN	A0A1W2PPE5;A0A1W2PQB6;A0A1W2PS92;B4DDZ7;B4DUJ1;Q5SZR1;Q9BYD2	39S ribosomal protein L9, mitochondrial	MRPL9	766	1	9.6851	0.00089888	2.7993	2256600	1	NaN	NaN	NaN	NaN	NaN	NaN	NaN	NaN	NaN	NaN	NaN	NaN	18.4934	NaN	NaN
0	NaN	A0A1W2PR68;A0A1W2PQT3;A0A1W2PPH1;A0A1W2PQH3;A0A1W2PQY8;P23368	NAD-dependent malic enzyme, mitochondrial	ME2	767	1	59.897	0.0013292	2.7249	7293100	6	NaN	NaN	NaN	NaN	NaN	NaN	NaN	NaN	NaN	NaN	NaN	NaN	NaN	NaN	18.7468
0.44312	0.0631835	A0A1X7SBZ2;A0A1W2PQ51;Q59F66;Q92841;B4DZQ7;Q9UQL5;A0A0U1RQJ0	Probable ATP-dependent RNA helicase DDX17	DDX17	769	28	80.253	0	73.287	1356000000	284	26.5369	26.5126	26.5865	26.4234	26.4675	26.4306	26.5776	26.6498	26.6144	26.683	26.7206	26.6791	26.3797	26.3309	26.3697
0.981874	-0.29635	A0A1W2PQV2;H3BUH9;Q6QN92;Q6IAT2;Q53XL7;P23434	Glycine cleavage system H protein, mitochondrial	GCSH	770	2	10.999	0	2.9076	40250000	15	NaN	NaN	NaN	21.7534	21.861	21.7091	21.1126	NaN	NaN	NaN	NaN	NaN	21.6185	21.6091	21.5724
0.248348	-0.0644993	Q16637;E7EQZ4;A0A1W2PRV5;I2E4T1;I3QJX8;B4DP61;I6T6Y4;A0A076L8Z0;I3QJX9;A0A0G2JRY6;H0YBZ9;I2E4S9;I2E4S7;A0A0G2JRX5;I2E4T3;I2E4T2;I2E4T0	Survival motor neuron protein	SMN1;SMN2	771	3	31.848	0	6.9579	42454000	18	21.5368	21.5843	21.6563	21.7788	21.2495	21.4891	21.6764	21.2545	21.3342	21.704	21.6977	21.6635	21.2989	21.2478	NaN
0.780129	0.125328	A0A223PQH6;P51610;A6NEM2;H7C1C4;Q05C05;B4DKE2;Q53FE7;Q9Y5Z7	Host cell factor 1;HCF N-terminal chain 1;HCF N-terminal chain 2;HCF N-terminal chain 3;HCF N-terminal chain 4;HCF N-terminal chain 5;HCF N-terminal chain 6;HCF C-terminal chain 1;HCF C-terminal chain 2;HCF C-terminal chain 3;HCF C-terminal chain 4;HCF C-terminal chain 5;HCF C-terminal chain 6	HCFC1	772	10	208.76	0	17.65	159880000	85	23.3764	23.5163	23.5493	23.3088	23.1869	23.2717	23.6086	23.5655	23.6076	23.4963	23.7094	23.6165	23.3419	23.203	23.2933
0.224309	0.0327231	O43175;A0A2C9F2M7;A0A286YF22;V9HW79;A0A286YFA2;B3KSC3;A0A286YFL2;A0A286YFM8;Q9UMY2;Q8N5M8;A0A286YER3;A0A286YFC8;A0A286YFB2;A0A286YF34;A0A286YF78;Q9UMY3;A0A286YFK5;A0A286YFF3;A0A286YFE1;Q96RV7;Q96RV5;Q96RV6;Q96RV9	D-3-phosphoglycerate dehydrogenase	PHGDH;HEL-S-113;PGDH3	774	15	56.65	0	44.802	1222100000	207	26.428	26.403	26.4352	26.2504	26.2601	26.2944	26.4241	26.406	26.4528	26.4722	26.5009	26.5091	26.234	26.2077	26.1944
1.50467	0.1182	Q9UK22;A0A286YF37;R4GNH2	F-box only protein 2	FBXO2	775	10	33.327	0	27.486	560230000	137	25.1623	25.3001	25.2578	25.1201	25.0574	25.0544	25.3946	25.4008	25.3031	25.1952	25.2228	25.1926	25.1758	25.2758	25.3314
0.209883	0.0573704	A0A2C9F2P4;A0A286YFF7;P50897;B4DWU3;Q5T0S4;A0A286YFE3;A0A286YFL8;A0A286YFL6;E9PSE5;E9PK48;E9PIA8	Palmitoyl-protein thioesterase 1	PPT1	776	6	34.136	0	12.451	101310000	39	22.8015	22.8569	22.9207	22.6996	22.5283	22.6191	22.9205	22.8857	22.734	23.0213	22.9638	23.1208	22.4608	22.564	22.4846
0	NaN	A0A2H4G024;U5IQG8;U5IRJ2;U5IRI1;U5IT36;U5IRH7;U5IQL3;U5IQK9;U5IQG9;G1DUW4;U5IS77;U3RHF6;U5IQM1;U3RD13;U5IT40;U5YQI8;V5N2H8;V5P5S1;U3RKH9;U5IS88;X2L4W9;U5ISW7;X2KYU6;X2KYR1;X2KYQ5;V6BQQ4;X2KXS7;X2KUQ3;W8NKM3;W5RED8;W5REC9;W5REB9;W0NTA5;X2KXS0;V6BQN6;V6BNY6;V5JAQ5;V5JAP4;Q95IZ7;Q8WLT4;V5JAE0;Q8WMB4;Q8WMB5;Q8WMB6;Q8WMB7;Q95361;Q95HD8;Q95IA1;Q95IB0;Q95IB5;Q95IC1;Q95ID4;Q95ID5;Q95J08;Q95J04;Q95J03;X2L…
0.0883951	0.025199	A0AV58;Q13033;H0YJZ4;H0YJT2;G3V340	Striatin-3	STRN3	778	7	77.717	0	12.455	51709000	21	21.886	21.9864	21.9248	21.616	21.7954	21.6721	21.8697	22.1114	21.8512	21.9008	21.8227	22.1866	21.7634	21.4464	21.5957
0	NaN	A0AVP6;Q5H8X8;O95399	Urotensin-2	UTS2	779	1	10.994	0.0041597	2.3103	336230000	15	NaN	NaN	NaN	NaN	NaN	NaN	NaN	NaN	NaN	NaN	NaN	NaN	NaN	NaN	24.5772
0	NaN	A0JLQ2;E7ERX9;D3DSU3;Q9NQT8	Kinesin-like protein;Kinesin-like protein KIF13B	KIF13B	780	2	61.756	0	2.9157	8066500	2	NaN	NaN	NaN	NaN	NaN	NaN	NaN	NaN	NaN	NaN	NaN	19.7749	NaN	NaN	NaN
0.71962	0.137215	B5MCT7;B3KX06;A0M8Q2;Q6IPC0;P49593	Protein phosphatase 1F	PPM1F	781	2	31.263	0	4.2329	18675000	19	20.3307	20.5281	NaN	20.2822	20.2197	20.3084	20.7301	20.5745	20.4413	NaN	20.6116	20.5797	20.2008	20.1706	20.4597
0.789352	-0.128907	A0MNN4;Q2TAY7	WD40 repeat-containing protein SMU1;WD40 repeat-containing protein SMU1, N-terminally processed	SMU1	782	9	57.543	0	17.338	70978000	52	22.4553	22.5599	22.3826	22.1307	22.0812	22.145	22.2459	22.2759	22.1887	22.4035	22.1832	22.0821	21.9565	21.9969	22.1389
0.0799514	0.0197451	B2R9I9;A0MNP2;Q96DI7;Q9NSS8	U5 small nuclear ribonucleoprotein 40 kDa protein	WDR57;SNRNP40	783	7	39.266	0	18.451	106190000	63	22.923	23.0321	22.9098	22.6489	22.6973	22.6431	22.9092	22.894	22.8958	22.9999	22.8758	22.8135	22.9036	22.3869	22.7802
0	NaN	A0PJ56;H0YBV6;Q9BXY0	Protein MAK16 homolog	MAK16	785	1	15.385	0.0013112	2.6054	12339000	15	NaN	NaN	NaN	NaN	NaN	NaN	NaN	NaN	NaN	NaN	NaN	NaN	NaN	NaN	19.5615
0	NaN	E2QRP0;E5RGU1;A0PJ71;A8K1D3;A6H8Y5;O60934	Nibrin	NBN	786	1	6.2692	0.008846	2.0807	2154200	10	NaN	NaN	NaN	NaN	NaN	NaN	NaN	NaN	18.092	NaN	NaN	NaN	NaN	NaN	NaN
0.193353	-0.0431707	A0PJK4;B3KTT0;Q8NFH3;Q8TEA6	Nucleoporin Nup43	NUP43	787	4	31.614	0	10.207	51643000	31	21.9088	22.0438	22.0151	21.6702	21.6374	21.6463	21.8038	21.7787	21.5956	21.8461	21.9304	22.0022	21.8646	21.645	21.5275
0.132768	0.0748944	A1L0S9;A1L0S8;B1AKD8;Q5TZA2	Rootletin	CROCC	788	2	129.52	0	10.811	107750000	15	23.1474	23.1838	23.1369	22.5403	22.5633	22.5404	23.0864	23.0547	23.0508	23.0764	23.5024	23.0859	22.8097	21.8264	22.8495
0	NaN	A2A2Q9;Q9Y312	Protein AAR2 homolog	AAR2	789	1	45.034	0.0092074	2.0554	7157700	5	NaN	NaN	NaN	NaN	NaN	NaN	NaN	NaN	NaN	NaN	NaN	NaN	NaN	NaN	18.9278
0	NaN	Q5TCT4;A2A2V2;P42696;H7C5M1	RNA-binding protein 34	RBM34	790	3	24.079	0	6.9397	7178500	12	NaN	NaN	NaN	NaN	20.3991	NaN	NaN	NaN	NaN	NaN	NaN	NaN	NaN	NaN	NaN
1.46108	-0.276188	Q96DV6;A2A3R6;P62753;A2A3R7;A2A3R5;Q9BZU1	40S ribosomal protein S6	RPS6	791	5	28.708	0	14.116	960430000	69	25.77	25.7275	25.9527	26.4071	26.4026	26.4811	25.9386	25.9355	25.8863	25.7728	25.7573	25.7444	25.8761	25.8337	25.881
0	NaN	A2IDA3;Q1W6H1;P29372	DNA-3-methyladenine glycosylase	MPG	792	2	27.295	0	7.6468	5647300	3	NaN	NaN	NaN	NaN	NaN	NaN	NaN	19.8937	NaN	NaN	NaN	NaN	NaN	NaN	NaN
1.67731	0.115131	B3KTM6;A2RUM7;P46777;Q59GX9;Q5T7N0;Q9BUV4	60S ribosomal protein L5	RPL5	794	12	28.044	0	36.734	1140000000	153	26.1569	26.1183	26.1322	26.1774	26.1588	26.155	26.344	26.1913	26.2041	26.3889	26.3712	26.3771	26.1571	26.1226	26.2278
0	NaN	B2RCY4;A2V838;P21549;Q9UJX1;Q9BXA1	Serine--pyruvate aminotransferase	AGXT;TLH6	795	3	43.143	0	3.8562	11790000	2	NaN	NaN	NaN	NaN	NaN	20.288	NaN	NaN	NaN	NaN	NaN	NaN	NaN	NaN	NaN
0	NaN	Q5QPD4;B4DX16;A3KFJ0;B2R6Z3;O14965	Aurora kinase A	AURKA	796	1	30.682	0.00045496	2.8826	6604300	12	NaN	NaN	NaN	NaN	NaN	NaN	NaN	NaN	NaN	NaN	NaN	NaN	NaN	NaN	18.3451
0	NaN	B3KUC1;A3KN83	Protein strawberry notch homolog 1	SBNO1	797	2	56.6	0.00089566	2.7861	11323000	3	NaN	NaN	NaN	NaN	NaN	NaN	NaN	NaN	NaN	NaN	NaN	NaN	19.4828	NaN	NaN
0	NaN	Q4VB24;B2R984;A3R0T8;A3R0T7;P10412;A1L407;P22492;Q02539;P16402	Histone H1.4;Histone H1t;Histone H1.1;Histone H1.3	HIST1H1E;HIST1H1T;HIST1H1A;HIST1H1D	798	1	21.893	0.0013089	2.5889	8004700	5	NaN	NaN	NaN	NaN	NaN	NaN	NaN	NaN	NaN	NaN	NaN	NaN	NaN	NaN	19.1042
0	NaN	Q53GU1;B2RDR4;A4D0U5;Q9UGI8;Q9Y423;B7Z6L5;E0X098	Testin	TES;DKFZp586B2022	799	2	47.933	0	3.8764	5036600	6	NaN	NaN	NaN	NaN	19.4948	NaN	NaN	NaN	NaN	NaN	NaN	NaN	NaN	NaN	NaN
2.36924	-0.167968	Q53GE2;Q53GC7;A4D0V4;P47755;C9JUG7;F8W9N7;A0A0D9SET8;B4DE01;F8WED3	F-actin-capping protein subunit alpha-2	CAPZA2	800	7	32.967	0	17.126	181790000	79	23.7879	23.7087	23.7685	23.5299	23.6562	23.5894	23.563	23.5168	23.5867	23.356	23.4665	23.6202	23.5247	23.5183	23.3972
0.419538	-0.114109	A4D0W0;O95777;F2Z2Y6;C9JIZ0;C9JNV3	U6 snRNA-associated Sm-like protein LSm8	LSM8	801	3	10.403	0	6.9199	50474000	33	22.0107	22.1263	22.0705	NaN	21.6193	21.611	21.8839	21.615	22.0094	21.5953	21.4116	21.6845	22.0434	21.8811	21.8372
0.234918	0.118654	C9J1Z8;A4D0Z3;P84085;B4DLJ3;F5H1V1;F5H6T5;F8WDB3	ADP-ribosylation factor 5	ARF5	802	2	17.107	0	3.928	19032000	21	NaN	NaN	NaN	20.6392	20.5634	20.2051	NaN	NaN	NaN	NaN	NaN	NaN	20.7033	NaN	20.4725
0	NaN	A4D110		LOC401309	803	1	13.387	0.0029437	2.378	2514500	2	NaN	NaN	NaN	NaN	NaN	NaN	NaN	NaN	NaN	NaN	21.2803	NaN	NaN	NaN	NaN
3.05512	0.170411	A4D177;Q13185;C9JMM0;B8ZZ43;S4R2Y4;V9HWG0;Q6I9T7;P45973	Chromobox protein homolog 3	CBX3	804	6	20.811	0	16.417	481630000	65	24.9083	24.962	24.9236	24.8672	24.9032	24.9611	25.098	25.0795	25.1213	25.2037	25.1347	25.2258	24.971	24.9889	24.9988
0	NaN	A4D1K0;Q16864	V-type proton ATPase subunit F	ATP6V1F	805	1	13.37	0.0041649	2.3187	6411300	5	NaN	NaN	NaN	NaN	NaN	NaN	NaN	NaN	NaN	NaN	NaN	19.1977	NaN	NaN	NaN
0	NaN	A4D1P0;C9JRZ8	Aldo-keto reductase family 1 member B15	LOC402299;AKR1B15	806	1	41.907	0.0061805	2.2426	99063000	15	NaN	NaN	NaN	NaN	NaN	NaN	NaN	NaN	NaN	NaN	NaN	NaN	NaN	NaN	22.6203
0.316286	0.0807045	A4D218;Q9Y6D9;C9JPS1;C9JP81	Mitotic spindle assembly checkpoint protein MAD1	MAD1L1	807	2	91.72	0	3.7629	11833000	6	20.1547	19.9642	19.8604	19.7264	19.7797	19.7687	NaN	20.0423	20.1035	19.6635	20.1488	NaN	NaN	19.8239	NaN
1.29651	0.123784	A4D275;O15143;C9JBJ7;C9K057;C9J4Z7;F8VXW2;C9JEY1;C9JQM8;C9JFG9;C9J6C8;C9JTT6;C9JM51;F8WEB3	Actin-related protein 2/3 complex subunit 1B	ARPC1B	808	8	40.949	0	19.634	213670000	91	23.8313	23.8683	23.8016	23.7195	23.6051	23.6638	23.9188	23.7512	23.895	24.0315	24.0186	23.9096	23.8462	23.7312	23.7466
0.500701	0.159271	O95081;A4D2D6;A0A0C4DG34	Arf-GAP domain and FG repeat-containing protein 2	AGFG2;HRBL	809	4	48.962	0	7.5592	32200000	21	21.3625	21.2094	21.3632	20.8959	20.3967	21.0515	21.5106	21.3891	21.0395	21.1687	21.1321	21.3991	21.0158	20.9917	NaN
0	NaN	Q9UES0;B5BU81;A4D2J0;O15498	Synaptobrevin homolog YKT6	YKT6	810	1	21.606	0.0041391	2.2855	5859500	2	NaN	NaN	NaN	NaN	NaN	NaN	NaN	NaN	NaN	NaN	NaN	NaN	NaN	NaN	18.5537
0.340418	-0.0559874	A4D2P2;Q5G7L4;A4D2P1;A4D2P0;P63000;J3KSC4;J3QLK0;A0A024R9T5;B1AH77;B1AH80;A0A024R1P2;P60763;P15153;B1AH78	Ras-related C3 botulinum toxin substrate 1;Ras-related C3 botulinum toxin substrate 3;Ras-related C3 botulinum toxin substrate 2	RAC1;RAC3;hCG_20693;RAC2	811	3	16.797	0	5.0142	46570000	17	21.7497	21.6946	21.7969	21.6643	21.6141	21.6642	21.7948	21.7953	21.7771	21.7381	21.6947	21.7039	21.4026	21.4602	21.4051
1.03158	-0.193425	C9JEH7;A4FU11;Q496E4;P22090;Q53HI6	40S ribosomal protein S4;40S ribosomal protein S4, Y isoform 1	RPS4Y1	812	6	29.383	0	12.178	151200000	38	23.1124	23.1821	23.3859	23.6908	23.3903	23.8548	23.3396	23.3002	23.2039	23.4395	23.1925	23.2207	23.3324	23.082	23.073
0.774615	-0.039647	Q16181;A8K3D0;E7EPK1;A4GYY8;Q3LIE9;E7ES33;Q8TC62;B4DUD6;G3V1Q4;A0A023T695;B4DNE4;A0A024RA87;B4DPQ6;Q59EY4;Q3B7A3;A0A0U1RRE1;A4D1Y2;A0A0U1RRH9;A0A0U1RRM2;Q5JXL7;A0A0U1RRD1;Q6ZU15;A0A0U1RQK0	Septin-7	SEPT7;DKFZp686F17268;Nbla02942	813	11	50.679	0	23.819	223510000	71	23.761	23.7317	23.8048	23.6629	23.6654	23.7622	23.6446	23.6751	23.6993	23.7747	23.7345	23.7066	23.7137	23.6218	23.6548
0	NaN	B4DFY5;A4QPA9;Q02750;B3KS97	Dual specificity mitogen-activated protein kinase kinase 1	MAP2K1	814	1	41.378	0	3.1345	17058000	13	NaN	NaN	NaN	NaN	NaN	NaN	NaN	NaN	NaN	NaN	NaN	NaN	NaN	NaN	20.5164
0	NaN	A5PKX5;Q16706	Alpha-mannosidase;Alpha-mannosidase 2	MAN2A1	816	1	131.04	0.0041563	2.3079	7678100	5	NaN	NaN	NaN	NaN	NaN	NaN	NaN	NaN	NaN	NaN	NaN	NaN	NaN	NaN	18.2115
0.125405	-0.0304728	D6R905;B4DXG8;D6RIY6;A5PLM5;Q06265;D6RAP4;H0Y9L5;D6RA17	Exosome complex component RRP45	EXOSC9	817	2	25.658	0	4.9083	23323000	25	20.8941	20.7556	20.6768	20.703	20.6131	20.698	20.9152	20.8509	20.9304	NaN	20.6691	NaN	20.4639	20.4359	20.5851
0.987521	0.0906696	A5YKK6;B4DYL7;H3BMZ2;B3KPW6;H3BNB1;B3KS60;B7Z6X2	CCR4-NOT transcription complex subunit 1	CNOT1	818	9	266.94	0	12.902	52641000	25	21.9209	21.6686	21.8839	21.7158	21.6609	21.6766	21.8073	21.7959	21.8013	21.9673	21.9277	21.8675	21.9141	21.6902	21.8346
0	NaN	A6MUU8		MIF	819	1	12.396	0.00089686	2.7911	3715000	5	NaN	NaN	NaN	NaN	NaN	NaN	NaN	NaN	NaN	NaN	NaN	19.8086	NaN	NaN	NaN
0.446274	-0.0627156	A6NDG6	Phosphoglycolate phosphatase	PGP	820	3	34.006	0	6.9755	29545000	16	21.179	21.2198	21.1674	NaN	20.942	20.9806	21.0258	21.0469	20.9224	20.8993	NaN	21.1094	20.9742	21.0714	21.2309
0.654601	0.1163	A6NF51;V9HWF9;O95861;F8VVW8;F8VZG4;F8W1J0;B7Z9J7	3(2),5-bisphosphate nucleotidase 1	BPNT1;HEL20	821	4	31.707	0	8.6776	57510000	38	21.8304	21.8515	21.8593	21.7743	21.933	21.9239	21.7385	21.8355	21.6618	22.1664	22.0888	21.8333	22.0448	22.2199	22.2164
1.11297	0.159569	A6NFX8;Q9UKK9;A6NCQ0;A6NJU6;H0YEY4;C9JYY9	ADP-sugar pyrophosphatase	NUDT5	823	8	25.895	0	22.519	302920000	99	24.4223	24.3653	24.437	24.2113	24.1441	24.1131	24.4049	24.5302	24.4149	24.6215	24.5978	24.6325	24.2138	24.1996	24.3606
1.43355	0.137291	A6NGP5;Q9H910;H3BU16;H3BMV3;H3BMT0;H3BTV5;B4DL85;H3BMM8;B4E1P3	Hematological and neurological expressed 1-like protein	HN1L	824	7	18.906	0	16.234	201310000	73	23.6572	23.7938	23.7288	23.5052	23.8001	23.6528	23.7565	23.8151	23.811	24.037	23.7912	23.9958	23.7151	23.7338	23.7869
0	NaN	A6NHL2	Tubulin alpha chain-like 3	TUBAL3	825	1	49.908	0.0017182	2.4939	40858000	9	NaN	NaN	NaN	NaN	NaN	NaN	NaN	NaN	NaN	NaN	NaN	NaN	NaN	NaN	22.2138
0	NaN	A6NHQ2	rRNA/tRNA 2-O-methyltransferase fibrillarin-like protein 1	FBLL1	826	1	34.803	0	4.5724	0	9	NaN	NaN	NaN	NaN	NaN	NaN	NaN	NaN	NaN	NaN	NaN	NaN	NaN	NaN	NaN
1.3104	-0.220072	A6NHR9;J3KTL8	Structural maintenance of chromosomes flexible hinge domain-containing protein 1	SMCHD1	827	8	226.37	0	13.246	28551000	26	21.1463	21.1627	21.1531	21.081	21.0102	20.7651	20.8645	20.9792	20.6682	21.0192	21.01	21.1374	20.6235	20.6221	20.5729
0	NaN	J3KNE0;A6NKT7;Q7Z3J3;B4DZH4	RanBP2-like and GRIP domain-containing protein 3;RanBP2-like and GRIP domain-containing protein 4	RGPD3;RGPD4	828	1	197.62	0.0013245	2.6992	19666000	7	NaN	NaN	NaN	NaN	NaN	NaN	NaN	NaN	NaN	NaN	NaN	NaN	NaN	NaN	20.3494
0.00288953	-0.00229104	A6NMQ3;Q5T5H1;O43768;H3BTD3;A0A1W2PRU0	Alpha-endosulfine	ENSA;ARPP19	829	2	15.634	0	5.265	34197000	16	20.6655	20.4485	20.7052	21.6832	21.8099	21.2639	20.8595	21.0115	20.6609	20.7301	20.8084	20.6595	21.6174	21.7559	21.7405
0.0160458	-0.00422923	Q5T949;Q5T948;A6PVN9;F6WIT2;A6PVN5;B4DZF8;Q15257;A6PVN7;A6PVN8;C9IZ76;A6PVN6;B4DLX5	Serine/threonine-protein phosphatase 2A activator	PPP2R4	830	3	28.095	0	7.0961	52249000	33	22.0363	22.0195	22.1101	21.5983	21.6049	21.5853	21.9182	21.9507	21.6656	21.7878	21.8988	21.839	21.7236	21.8204	21.7895
0.195381	-0.0398116	A7E261;O14841;A0A087WY99;Q9HBQ9	5-oxoprolinase	OPLAH	831	5	137.43	0	10.773	42469000	37	21.6434	21.68	21.6934	21.3278	21.4405	21.5097	21.3695	21.511	21.531	21.746	21.7506	21.5823	21.3851	21.4121	21.2962
0.318538	-0.0834821	A7VJC9;Q15642;M0R0F9;W4VSQ9;M0R2H7	Cdc42-interacting protein 4	STP;TRIP10	832	4	62.579	0	7.6198	20693000	8	20.7084	NaN	20.9093	NaN	NaN	NaN	NaN	NaN	20.805	NaN	NaN	NaN	20.618	20.7532	NaN
1.39373	-0.258894	A8ASI8;B3KT21;P55957;B2ZP78;B1PL87	BH3-interacting domain death agonist;BH3-interacting domain death agonist p15;BH3-interacting domain death agonist p13;BH3-interacting domain death agonist p11	BID	833	2	21.994	0	5.0651	53169000	16	22.0918	22.0578	22.4481	21.7317	21.7516	21.8681	21.7657	21.8115	21.8381	NaN	NaN	21.5071	21.6673	21.801	21.7378
0.830509	0.360412	H0Y820;A8JZZ5;O96017;B7ZBF6	Serine/threonine-protein kinase Chk2	CHEK2	834	2	31.057	0	3.6654	19892000	8	NaN	20.9044	NaN	NaN	20.1477	20.1917	20.8892	NaN	20.7509	20.7004	20.7596	NaN	NaN	NaN	NaN
2.23887	-0.20062	A8K015;Q06520	Sulfotransferase;Bile salt sulfotransferase	SULT2A1	835	9	33.779	0	22.323	241730000	69	24.087	24.1697	24.1862	23.9412	24.1251	24.0985	23.8127	24.0277	23.938	23.7673	23.8391	23.692	23.9392	24.0187	24.0712
1.64092	-0.276224	A8K0B9;E5KTM5;Q8WVM0	Dimethyladenosine transferase 1, mitochondrial	TFB1M	836	2	39.537	0	4.4119	11373000	12	19.9342	NaN	20.0453	19.6859	19.7854	NaN	19.6598	19.8225	19.6891	19.7625	19.6043	19.619	19.3529	19.2931	19.4751
0	NaN	D6R967;B4DFH3;H0Y9D8;B4DR66;A8K0P2;Q9H2U2	Inorganic pyrophosphatase 2, mitochondrial	PPA2	837	1	21.39	0.0021295	2.4451	11882000	1	NaN	NaN	NaN	NaN	NaN	NaN	NaN	NaN	NaN	NaN	NaN	NaN	NaN	NaN	19.7308
0.00981228	-0.00342899	Q53TX0;A8K132;O94925;H7BZD1	Glutaminase kidney isoform, mitochondrial	GLS	838	4	37.439	0	11.24	47985000	33	21.9285	21.6501	21.5222	21.6424	21.7282	21.6684	21.6551	21.0326	21.6844	21.9456	21.9391	21.8014	21.6896	21.7864	21.6446
0	NaN	A8K1E9;F8WAZ6;F8WEA6;F8WBE1		PMPCB	839	1	54.249	0.0081169	2.1355	6520100	8	NaN	NaN	NaN	NaN	NaN	NaN	NaN	NaN	NaN	NaN	NaN	NaN	NaN	NaN	19.0223
0	NaN	A8K201;Q9Y3B9	RRP15-like protein	RRP15	840	1	28.915	0.0013146	2.6306	12068000	10	NaN	NaN	NaN	NaN	NaN	NaN	NaN	NaN	NaN	NaN	NaN	NaN	NaN	NaN	19.326
0.276645	-0.0721967	A8K245;Q99986;H0YJ50;H0YJF7;H0YJJ9	Serine/threonine-protein kinase VRK1	VRK1	841	3	45.445	0	6.6166	27854000	20	21.0214	21.2575	21.0321	20.9093	20.8351	20.7618	21.0487	21.1441	21.0845	20.8321	21.0366	NaN	20.5843	20.5581	20.8904
1.43491	-0.126659	A8K2M0;P43686	26S protease regulatory subunit 6B	PSMC4	842	12	47.366	0	26.949	270200000	92	24.2738	24.1615	24.1493	24.2751	24.1548	24.2721	24.1872	24.2575	24.2152	24.0245	23.9435	23.9092	24.1413	24.0772	24.0342
0.271086	0.0773012	O60341;A8K2R3;R4GMQ1	Lysine-specific histone demethylase 1A	KDM1A	843	3	92.902	0	5.9515	28167000	21	21.0591	21.0563	21.1709	20.5284	20.7398	20.8147	20.9707	20.903	20.9876	21.1908	21.242	21.2183	20.5594	20.888	20.7899
0.93487	-0.0808981	P52789;A8K2U2;E9PB90;Q68E10;Q53QX9;Q53SG7;B3KXY9;Q59FD4;A0A024R7R1;A0A024QZK7;A8K7J7;Q59H08;Q09LL6;B4DG62;P19367;P52790;Q7Z7Q6	Hexokinase-2;Hexokinase	HK2;DKFZp686M1669	844	20	102.38	0	45.077	354590000	166	24.6875	24.6866	24.6376	24.5645	24.5299	24.5335	24.5312	24.4908	24.5836	24.635	24.6499	24.6102	24.4286	24.373	24.4291
0	NaN	A8K2W3;O95810	Serum deprivation-response protein	SDPR	845	1	47.101	0.00089485	2.7838	14981000	14	NaN	NaN	NaN	NaN	NaN	NaN	NaN	NaN	NaN	NaN	NaN	NaN	NaN	NaN	19.8089
0.173579	0.0291434	B7Z2Z1;B7ZLP5;A8K329;Q15424;B7Z1C7;B7Z2F6;B7Z5X3;B7Z959;K7ES42;B7Z2H3;K7EII0	Scaffold attachment factor B1	SAFB	846	13	91.084	0	34.177	429600000	112	24.8789	24.9327	24.9378	24.7999	24.7856	24.7716	24.9389	24.9157	25.006	24.9676	24.9129	25.0855	24.6969	24.7743	24.6243
0.751668	-0.115016	Q8IWA0;A8K330;Q05D27	WD repeat-containing protein 75	WDR75	847	6	94.498	0	10.521	44865000	17	21.5277	21.6326	21.5691	21.5985	21.6007	21.698	21.564	21.5984	21.503	21.4725	21.3228	21.2102	21.506	21.3567	21.8712
1.42515	-0.152167	Q92820;A8K335;B4DVI2	Gamma-glutamyl hydrolase	GGH	848	7	35.964	0	16.168	135470000	54	23.1517	23.0138	23.0777	23.3131	23.3437	23.3352	23.1392	23.0809	23.0351	22.9382	22.8882	22.9362	23.1329	23.1216	23.2113
0.63365	0.142168	Q6FHV6;A8K3B0;P09104;Q5ISQ0;F5H0C8;F5H1C3;D3DTL4;U3KQP4;U3KQQ1;Q9NPL4	Gamma-enolase;Enolase	ENO2	849	9	47.268	0	26.665	428690000	115	24.7556	25.0316	24.8676	24.5824	24.5404	24.6458	24.785	24.9708	24.9312	25.1779	25.1128	25.0958	24.6721	24.6038	24.5653
0	NaN	E7EMD0;B4DDH3;B4E305;B4DKM8;B4DJI8;Q63HL4;B2R6E5;A8K3B4;Q59ED7;H0Y4R2;P16435	NADPH--cytochrome P450 reductase	POR;DKFZp686G04235	850	2	47.401	0.00131	2.5964	7408500	2	19.8006	19.8282	NaN	NaN	NaN	NaN	NaN	NaN	NaN	NaN	NaN	NaN	NaN	NaN	NaN
0.767098	0.140443	Q53EL3;B5BU52;B2R6Q4;A8K3B6;P41240;B4DMZ0;B4DP99;H3BUM9;H3BN15;H3BU69	Non-specific protein-tyrosine kinase;Tyrosine-protein kinase CSK	CSK	851	4	50.617	0	5.0167	29072000	9	NaN	20.9114	NaN	20.9206	20.8482	21.0402	20.9152	NaN	20.9769	NaN	NaN	21.3394	21.1205	NaN	21.0007
0.328715	0.166844	Q6PKC2;Q86Y74;A8K3C5;J3KPP4;O95232;B4DJ96;D6RDI2;H7C5U7;C9JL41	Luc7-like protein 3	CROP;LUC7L3	852	6	27.016	0	11.04	86088000	16	22.8813	22.4452	22.195	22.2222	22.4117	21.713	22.2221	22.4972	22.3737	22.0918	22.2782	22.0048	23.2152	23.2326	22.3887
1.05624	-0.116408	B4DQY1;B4DDF7;A8K7B7;A8K3H8;P30153;B4DE69;Q8NB89;B3KQV6;C9J9C1;B4E1Q0;E9PH38;E9PPI5;E9PHZ6;E9PNM7	Serine/threonine-protein phosphatase 2A 65 kDa regulatory subunit A alpha isoform	PPP2R1A	853	17	61.521	0	46.021	588400000	133	25.3347	25.1507	25.2196	25.3413	25.3792	25.5622	25.156	25.1498	25.1772	25.1902	25.1141	25.1143	25.343	25.2933	25.396
0.00716694	0.00737858	P68032;P68133;A8K3K1;P62736;D2JYH4;B7Z6P1;P63267;B3KW67;B3KUD3;A6NL76;Q7Z7J6;B4DUI8;Q13707;F6UVQ4;F6QUT6;C9JFL5;B7Z6I1;B3KPP5;B8ZZJ2;F8WB63;Q562R1;K4ENJ5;K4EQ44;K4EP00;F8WCH0;Q562U1;Q562X7;Q562X2;Q562X4;Q562T6;Q562T8;Q562U0;A0A173GMX4;Q562W2;Q562X0;Q562S2;Q562R6;Q562R5;Q562R0;Q562Y4;Q562Q8;Q562Q9;Q562Q4;Q562Q2;Q562P8;A0A173GMX0;Q562L3;Q562T0;Q562Q6;Q562T4;Q562X1;Q562T5;Q562T3;Q562X6;Q562Q0	Actin, alpha cardiac muscle 1;Actin, alpha skeletal muscle;Actin, aortic smooth muscle;Actin, gamma-enteric smooth muscle	ACTC1;ACTA1;ACTA2;ACTG2	854	4	42.019	0	10.733	1091100000	72	24.977	25.1754	25.1999	26.2135	26.8204	26.8224	25.5069	25.5033	25.6836	25.3071	25.7267	25.7321	26.3553	26.0854	26.9789
0.388787	-0.0940836	B4DEN9;B2RDN4;A8K3R2;Q14137;Q4G0D9;Q6DKJ9;A0A075B729	Ribosome biogenesis protein BOP1	BOP1	855	9	71.917	0	26.695	218170000	91	24.1156	23.993	24.1015	23.6372	23.7978	23.7784	23.9807	23.9654	23.9716	23.7537	23.9223	24.0484	23.4497	23.5412	23.6555
1.87306	0.262622	Q6LES9;A8K3S0;Q59GW7;P40937;A8K4Z2;F5H304;C9JH72;F5H0U6	Replication factor C subunit 5	RFC5	856	4	38.397	0	5.9292	23452000	9	NaN	NaN	NaN	20.8981	20.6035	20.8365	21.2272	21.029	21.1199	21.0222	NaN	NaN	21.005	21.0037	20.8872
1.37156	0.209003	A8K3S1;P46926;D6R9P4;D6RAY7;B3KMV2;D6RFF8;D6R917;D6RB13;A0A024R9X5;Q8TDQ7;V9GYK3	Glucosamine-6-phosphate isomerase;Glucosamine-6-phosphate isomerase 1	GNPDA1	857	8	32.678	0	18.12	167990000	70	23.4992	23.5222	23.6026	23.1922	23.17	23.3054	23.5866	23.692	23.6651	23.6683	23.8261	23.7415	23.3731	23.3538	23.4121
0.160951	-0.0266829	Q00266;A8K455;B1ANE6	S-adenosylmethionine synthase isoform type-1;S-adenosylmethionine synthase	MAT1A	860	3	43.647	0	6.1508	45635000	26	21.7394	21.7258	21.775	21.4992	21.6106	21.5987	21.6643	21.6856	21.5314	21.7437	21.7484	21.834	21.4369	21.5352	21.5035
0.55056	-0.0743164	P62937;A8K486;V9HWF5;B2RE56;B4DM82;Q71V99;C9J5S7;F8WE65;Q9Y536;P0DN26;P0DN37;E5RIZ5;A0A0H2UH34;A0A075B767;A0A075B759;B2RXF3;F5H284;A0A0B4J2A2	Peptidyl-prolyl cis-trans isomerase A;Peptidyl-prolyl cis-trans isomerase A, N-terminally processed;Peptidyl-prolyl cis-trans isomerase	PPIA;HEL-S-69p	861	12	18.012	0	34.603	5903500000	228	28.6133	28.5914	28.6206	28.5828	28.6244	28.6541	28.6586	28.6974	28.5571	28.2472	28.4057	28.3877	28.5637	28.6752	28.6684
0	NaN	Q6AHX7;A8K489;Q15007	Pre-mRNA-splicing regulator WTAP	DKFZp686F20131;WTAP	862	1	26.616	0.0081301	2.1431	5904900	6	NaN	NaN	NaN	NaN	NaN	NaN	NaN	NaN	NaN	NaN	NaN	NaN	NaN	NaN	18.2597
0.518865	0.100262	Q6NZ55;A8K4C8;P26373;J3QSB4;H3BTH3;O60250;B4DGL7	60S ribosomal protein L13	RPL13	864	5	24.265	0	18.961	1161100000	72	26.1569	26.2641	26.2687	26.1336	26.0618	26.2109	26.2966	26.4787	26.1992	26.2325	26.5067	26.6223	25.9371	26.1222	26.1512
0.0414586	0.0232389	Q59H57;B4DR70;A8K4H1;Q8TBR3;Q6IBQ5;H3BPE7;Q13344;P35637;Q70T18	RNA-binding protein FUS	FUS	865	9	31.994	0	24.63	690230000	101	25.0732	25.0234	25.1035	25.691	25.6203	25.9339	25.3972	25.3764	25.3569	25.0761	25.086	24.9446	25.8832	25.8147	25.9423
0.0323026	0.00877306	Q53H22;A8K4H7;Q06203;D6RCC8;D6RE15;Q59G63	Amidophosphoribosyltransferase	PPAT	866	6	57.384	0	13.528	89596000	52	22.9163	22.6826	22.6616	22.4597	22.4312	22.5277	22.4543	22.5573	22.649	22.7581	22.9233	22.8415	22.4057	22.5123	22.4962
1.6851	0.226427	Q5JQI0;A8K4K1;Q99519;Q6IBT5;A0A1U9X836;E9PIF4;Q6Q4G9;Q59GU8;Q6Q4G7;Q6Q4G8	Sialidase-1	NEU1	868	9	45.467	0	24.024	118910000	68	23.1445	23.0017	23.0258	22.7733	22.7068	22.7428	23.2242	23.3295	23.2526	23.2138	23.1834	23.1034	22.9583	22.9438	22.9211
0	0.0722361	B4E0J9;B3KT70;A8K4Q9;Q2TB90	Hexokinase;Putative hexokinase HKDC1	HKDC1	869	2	86.698	0	3.0079	5483200	3	NaN	NaN	NaN	18.9179	19.207	NaN	NaN	NaN	19.1347	NaN	NaN	NaN	NaN	NaN	NaN
0.497171	-0.140125	Q5IFJ8;A8K4T6;Q16401;F2Z3J2;Q4VXH0	26S proteasome non-ATPase regulatory subunit 5	PSMD5	870	7	56.145	0	16.171	74231000	40	22.6295	22.4503	22.5307	22.3598	22.1995	22.2944	22.5683	22.4807	22.4426	22.4046	22.4723	22.4183	22.0314	21.8382	21.7789
0.801936	0.112007	B4DRG7;E9PHA2;A8K4T8;Q15003;H7C415;C9JZP1;C9J470	Condensin complex subunit 2	NCAPH	871	3	80.129	0	5.6011	17799000	4	NaN	20.4611	NaN	20.4059	20.2831	20.2712	NaN	20.6441	NaN	20.4486	NaN	NaN	20.3271	20.4421	20.4748
1.33062	0.160626	A8K4T9;Q53GL6;Q5QPL9;Q5QPM1;Q5QPM0;B4DSJ1;Q5QPM2		RALY	872	14	30.398	0	37.695	984060000	211	26.0123	25.9474	25.969	25.9047	25.9309	25.9144	26.2387	26.2145	26.2127	26.2226	26.2062	26.2077	26.0112	25.8419	25.8081
0.557526	-0.196454	Q59GW6;A8K4W5;Q9BWD1	Acetyl-CoA acetyltransferase, cytosolic	ACAT2	873	10	42.135	0	44.344	680290000	106	25.337	25.403	25.4395	25.6229	25.3844	25.7133	25.4167	25.5917	25.5109	24.738	24.6288	24.9421	25.5206	25.563	25.6702
1.4173	-0.148435	B7Z438;Q6IAL5;B2R8A1;A8K4W7;P53597	Succinyl-CoA ligase [ADP/GDP-forming] subunit alpha, mitochondrial	SUCLG1	874	2	26.475	0	4.5302	32575000	22	21.2461	21.1433	21.2532	21.1283	21.2838	21.3039	21.2072	21.2026	21.0606	21.2219	21.1235	21.1421	20.826	21.0479	20.8701
0.99753	-0.174195	H3BPC4;H3BQQ9;A8K503;Q7KZS0;B0QYN7;P63279	SUMO-conjugating enzyme UBC9	UBE2I	875	4	7.8891	0	6.8859	91896000	25	22.752	22.5925	22.6375	22.6695	22.6632	22.7728	22.6005	22.7332	22.5538	22.5002	22.5176	21.964	22.3833	22.571	22.74
0.0659839	0.0726148	A8K517;P62266;D6RD47;D6RDJ2;D6RIX0;D6R9I7	40S ribosomal protein S23	RPS23	876	3	15.807	0	7.1224	289670000	24	23.1062	25.0855	24.2119	24.3113	23.675	24.2422	25.2261	25.1199	23.3343	24.6947	23.8832	24.66	22.7973	23.9811	23.9048
0.652456	-0.0526261	Q53FG5;B1AHB0;A8K521;P33992;B1AHB1;B4DVK5;B4DQ39;B3KVF0;Q59F49;B1AHA9;B1AHB2	DNA helicase;DNA replication licensing factor MCM5	MCM5	877	12	82.236	0	34.935	143090000	85	23.3247	23.4233	23.2931	23.2372	23.23	23.2603	23.3005	23.3167	23.2015	23.2574	23.3131	23.3437	23.1665	23.1351	23.1447
1.1377	-0.165508	A8K548;Q8IZL8;C9JFV4;B4DR36;E7EV54;B4DEX7;O15451;I3L1P4;I3L4M7;I3L445;I3L4P1	Proline-, glutamic acid- and leucine-rich protein 1	PELP1	878	12	119.64	0	26.749	111300000	60	22.8867	23.1402	23.0993	22.8396	22.8069	23.0138	22.9584	22.8575	22.9283	22.45	22.8597	22.9955	22.7813	22.6727	22.6867
0	NaN	A8K559;Q6NZY4	Zinc finger CCHC domain-containing protein 8	ZCCHC8	879	1	51.119	0	2.8997	9258000	4	NaN	NaN	NaN	NaN	NaN	NaN	NaN	NaN	NaN	NaN	NaN	NaN	NaN	NaN	18.8122
0.523151	-0.0617596	B3KY12;A8K7V1;A8K566;Q12874;Q53HM6;B4DW90	Splicing factor 3A subunit 3	SF3A3	880	9	58.776	0	23.415	182120000	58	23.493	23.7143	23.6358	23.5691	23.6934	23.6751	23.7329	23.6985	23.5546	23.5979	23.574	23.6452	23.4059	23.5349	23.3712
0	NaN	A8K5S1;Q9UDY8	Mucosa-associated lymphoid tissue lymphoma translocation protein 1	MALT1	883	4	92.243	0	5.7348	12643000	8	20.1521	NaN	NaN	NaN	19.9444	19.9333	NaN	NaN	NaN	NaN	NaN	NaN	NaN	NaN	NaN
0	-0.0958004	A8K5W7;Q9NSE4	Isoleucine--tRNA ligase, mitochondrial	IARS2	886	2	105.94	0	3.2818	4044900	7	NaN	NaN	NaN	NaN	19.6339	19.4156	NaN	NaN	NaN	NaN	NaN	NaN	NaN	19.4289	NaN
1.73416	0.254116	A8K607;Q9UIA9;E7ESC6;D3DSQ7;B4DSP8;H0YBE1;E5RIW1	Exportin-7	XPO7	888	12	123.93	0	20.069	92545000	50	22.6151	22.5176	22.4773	22.5141	22.3782	22.4174	22.6276	22.682	22.5572	23.1538	22.6136	23.0545	22.666	22.5403	22.7714
0	-0.642863	A8K646;Q92882	Osteoclast-stimulating factor 1	OSTF1	889	3	23.714	0	5.9698	32223000	10	21.6905	21.4322	21.5708	21.4373	NaN	21.3254	NaN	NaN	NaN	20.8484	NaN	NaN	NaN	NaN	NaN
0.342407	-0.054363	B7Z4S8;Q6I9U9;Q53XC6;A8K669;Q99538;H0YJN9;G3V2T4;G3V4E4;B7Z4A4	Legumain	LGMN	891	2	47.071	0	5.2385	70093000	19	NaN	22.4477	22.651	22.2648	22.2008	22.1966	22.3264	22.3653	22.3039	22.2746	22.3279	22.342	22.3112	22.3006	22.1285
0.241016	-0.0413244	V9HW72;A8K690;P31948;F5H783;F5GXD8;H0YGI8	Stress-induced-phosphoprotein 1	HEL-S-94n;STIP1	892	23	62.639	0	60.774	1555700000	225	26.5761	26.6972	26.7309	26.6807	26.7115	26.7443	26.7169	26.6607	26.7684	26.5051	26.4183	26.398	26.8284	26.8167	26.7268
0.155361	0.0355004	A8K6D2;Q92979;B4DQC7;V9GYP5;A0A087WWQ2;B4DP65;A0A087WVM7;A0A0U3B3H7	Ribosomal RNA small subunit methyltransferase NEP1	EMG1	893	9	26.692	0	20.137	149610000	74	23.3992	23.4716	23.3395	23.2426	23.2134	23.1825	23.488	23.5759	23.5732	23.2745	23.3635	23.4741	23.0964	23.1752	23.0719
0.731214	0.132606	B4DET0;A8K6G9;Q92620;B4DM30;J3KTG2;B4DN69	Pre-mRNA-splicing factor ATP-dependent RNA helicase PRP16	DHX38	894	7	139.68	0	13.115	31533000	23	21.2996	21.2504	21.1516	20.9751	20.9769	20.8253	21.057	21.1858	21.095	21.3094	21.5952	21.3425	21.0951	21.1819	21.0501
0	NaN	Q86YB2;Q86X36;A8K6J9;Q14562;B4DFD7;F5H658;B7Z8F4	ATP-dependent RNA helicase DHX8	DHX8	895	2	139.31	0.0025424	2.4183	2809900	4	NaN	NaN	NaN	20.1584	NaN	NaN	NaN	NaN	NaN	NaN	NaN	NaN	NaN	NaN	NaN
0	NaN	Q53ER0;A8K6K7;P13807	Glycogen [starch] synthase, muscle	GYS1	896	1	83.857	0.0021231	2.4338	6092400	6	NaN	NaN	NaN	NaN	NaN	NaN	NaN	NaN	NaN	NaN	NaN	NaN	NaN	NaN	18.9171
0	NaN	F5H8F7;B4DPT1;A8K6T5;Q9UBL3	Set1/Ash2 histone methyltransferase complex subunit ASH2	ASH2L	897	1	55.324	0.0013181	2.6562	9205700	7	NaN	NaN	NaN	NaN	NaN	NaN	NaN	NaN	NaN	NaN	NaN	NaN	NaN	NaN	19.3467
1.70986	0.207523	Q6PD62;A8K6X9;H0YCE8	RNA polymerase-associated protein CTR9 homolog	CTR9	898	2	133.5	0	3.5606	13853000	11	19.9378	19.88	19.9843	19.8629	19.8019	19.6089	19.9491	19.8297	20.1448	20.0733	20.0285	20.2954	20.1719	NaN	19.935
1.99378	0.17904	Q9UEH5;Q6IPW4;Q6IB76;A8K750;E7EPT4;P19404	NADH dehydrogenase [ubiquinone] flavoprotein 2, mitochondrial	NDUFV2	900	2	25.43	0	4.44	32913000	16	21.0381	20.9701	21.2925	21.0438	20.9459	20.9661	21.0087	21.2073	21.1331	21.3549	21.2826	21.3011	21.235	21.21	21.2634
0	NaN	Q69YV6;A8K7A1;Q9Y6V7	Probable ATP-dependent RNA helicase DDX49	DKFZp564G1016;DDX49	901	1	27.639	0.0081566	2.1619	8892600	6	NaN	NaN	NaN	NaN	NaN	NaN	NaN	NaN	NaN	NaN	NaN	NaN	NaN	NaN	18.5215
0	NaN	A8K7B1;Q96T51;H0YAC8;B3KSL1;H0YA47	RUN and FYVE domain-containing protein 1	RUFY1	902	3	69.063	0	3.7576	3895500	5	NaN	NaN	NaN	NaN	NaN	NaN	19.1202	NaN	NaN	NaN	NaN	NaN	NaN	NaN	NaN
0.672149	-0.11936	Q7Z726;A8K7D9;P52292;J3QLL0;J3KS65;J3QL07	Importin subunit alpha;Importin subunit alpha-1	KPNA2	903	13	57.875	0	28.545	336260000	99	24.582	24.6989	24.7837	24.41	24.434	24.3681	24.6262	24.5765	24.5022	24.5138	24.5614	24.4466	24.2451	24.1877	24.1812
0.055879	-0.0109535	P60842;A8K7F6;A8K088;J3KT12;Q59F68;J3QS69;J3KTB5;J3QL43;J3KSZ0;J3QR64;J3QLN6;J3KS25;B4E047;J3QKZ9;B4E102;J3QL52;J3KT04;Q86WD0;E7EMV8;J3KS93;D3DSD6	Eukaryotic initiation factor 4A-I	EIF4A1	904	21	46.153	0	59.866	2110600000	276	27.0849	27.1415	27.024	27.1392	27.0788	27.0958	26.9993	27.0296	27.0941	26.9353	26.8589	26.9702	27.3093	27.2289	27.3222
0.0667977	-0.0293969	A8K818;O15446;Q05BI1;A0JLT1	DNA-directed RNA polymerase I subunit RPA34	CD3EAP	909	3	54.958	0	6.6493	32818000	23	21.5525	21.5632	21.4276	20.6783	21.0168	20.8043	21.3871	21.2261	21.4195	21.3645	21.1531	21.1744	20.8307	20.8932	20.8509
0.43998	-0.0538891	P55145;A8K878;H7C2D6	Mesencephalic astrocyte-derived neurotrophic factor	MANF	910	6	20.7	0	14.974	182370000	69	23.6677	23.5379	23.5972	23.6524	23.63	23.6877	23.3999	23.4067	23.4289	23.6427	23.5658	23.6993	23.612	23.7018	23.7173
0	NaN	A8K8B0;P30154;H0YDG7;B7Z1G3	Serine/threonine-protein phosphatase 2A 65 kDa regulatory subunit A beta isoform	PPP2R1B	911	1	73.554	0.00089008	2.7491	11205000	10	NaN	NaN	NaN	NaN	NaN	NaN	NaN	NaN	NaN	NaN	NaN	NaN	NaN	NaN	19.4448
0.872876	0.0520153	P11413;A8K8D9;B4DYA7;Q2VF42;Q2Q9H2;Q2Q9B7;E7EUI8;Q0PHS1;E7EM57;E9PD92;A0A2H4QGB2;A0A2H4QGB6;A0A2H4QGB8;Q0PHS5;A7IZZ3;Q0PHS6;Q0PHS4;B6ZHS6;A2IBT6;Q0PHS2;Q0PHS3;I3V9R4	Glucose-6-phosphate 1-dehydrogenase	G6PD	912	27	59.256	0	66.233	1454000000	276	26.667	26.6245	26.6346	26.5543	26.5514	26.5121	26.6359	26.6006	26.582	26.7123	26.7388	26.6942	26.5463	26.6326	26.6413
0	NaN	C9JA93;A8K8E1;Q8TC07	TBC1 domain family member 15	TBC1D15	913	1	32.136	0.009189	2.045	3367600	2	NaN	NaN	NaN	NaN	NaN	NaN	NaN	NaN	NaN	NaN	NaN	NaN	NaN	NaN	18.7552
0.42303	-0.0671158	A8K8K1;O00442;A6NIC1;B4DSL0	RNA 3-terminal phosphate cyclase	RTCA	914	4	39.32	0	6.6589	38310000	12	21.6502	21.3514	21.5307	21.2973	21.2911	21.3203	21.426	21.3872	21.4865	NaN	21.4949	21.2665	21.2103	21.1701	21.2763
0.823577	0.134346	A8K9T9;A8K8N7;O15067;B4DJ26;Q6P4B4;Q9BR56;J3QSG0;J3QSH6;H0YGH1;J3KTQ5;J3KTL4;J3KT98	Phosphoribosylformylglycinamidine synthase	PFAS	915	15	144.64	0	32.704	257860000	118	24.2769	24.2199	24.1721	23.9029	23.7813	23.8807	24.1855	24.1356	24.1865	24.2461	24.3719	24.3298	24.1247	23.9485	24.0313
0.523276	-0.0435258	A8K8U1;Q86VP6;A0A0C4DGH5;B3KMG3;H0YH27;B3KM30	Cullin-associated NEDD8-dissociated protein 1	CAND1	916	21	136.32	0	50.73	505810000	193	25.2202	25.2142	25.158	24.9681	25.0128	25.0115	25.0712	25.1057	25.1135	25.0055	25.0583	25.0317	25.0576	25.0013	25.0408
0.714223	-0.222584	A8K8X0;Q14CX7	N-alpha-acetyltransferase 25, NatB auxiliary subunit	NAA25	917	2	112.19	0	4.0053	7839900	8	19.5523	19.5792	NaN	NaN	NaN	19.3418	NaN	NaN	NaN	NaN	NaN	NaN	19.1461	NaN	19.391
0	NaN	Q66K74;A8K940;M0R1M7	Microtubule-associated protein 1S;MAP1S heavy chain;MAP1S light chain	MAP1S	919	3	112.21	0	3.7188	7463400	6	19.7781	19.7422	NaN	NaN	19.3559	NaN	NaN	NaN	NaN	NaN	NaN	NaN	NaN	NaN	NaN
1.6314	0.198011	Q05D80;A8K946;O43148;B7Z8S9;Q05DQ2;K7EP06;K7EPP5	mRNA cap guanine-N7 methyltransferase	RNMT	920	4	47.292	0	7.5129	25450000	27	20.8156	20.7402	20.6413	20.6047	20.5764	20.7223	20.9488	20.9791	20.6981	21.118	20.9262	21.0985	20.6543	20.7634	20.7463
0.558557	0.209503	B4DLB0;O00164;E9PKP7;A8K962;P17480;E9PLT2;B4DNQ1	Nucleolar transcription factor 1	UBTF	921	2	58.351	0	5.623	26166000	12	NaN	21.0152	21.0466	20.8375	20.5654	20.7669	20.9039	20.6414	NaN	21.5821	21.1006	21.6635	20.816	20.8044	20.9347
0.622049	0.144088	Q9Y450;A8K9E1;B3KNB9;D9YZV0;B7Z1K2;J3QT46;H0YDX7;B7Z524;H0YES5;Q9NSX9;E9PJ90;E9PN23;E9PHZ9;E9PLR4;E9PMN1;G5E991;Q9P0A5	HBS1-like protein	HBS1L;DKFZp434G247	923	4	75.472	0	7.4402	41648000	14	21.6763	21.6067	21.4918	21.4085	21.5145	21.2751	21.7345	NaN	21.8592	NaN	NaN	21.9053	21.6373	21.3383	21.3629
0	-0.623309	A8K9K8;Q9UNQ2;B4DRY2;A0A0C4DGB1;D6RCL3	Probable dimethyladenosine transferase	DIMT1	924	3	35.237	0	5.0122	14728000	6	20.1141	20.2301	20.0589	20.1661	20.6259	20.0917	NaN	NaN	NaN	NaN	NaN	19.5912	NaN	NaN	NaN
0.336848	0.090687	B7Z3Z9;E7EPM6;B4E0R0;A8K9T3;P33121;Q108N2;H0Y9Z9;Q108N1;D6RER0	Long-chain-fatty-acid--CoA ligase 1	ACSL1	925	3	58.586	0	4.3863	12311000	9	20.03	NaN	20.0552	19.856	19.5227	19.6287	NaN	NaN	19.8468	20.0746	20.0763	NaN	19.9613	19.743	19.7533
1.17257	0.121915	A8K9T8;Q9BYT8;E9PCB6;B3KU23;Q9BQD0;H0YAF7;Q8NDD9;Q96K48;H0YAK4	Neurolysin, mitochondrial	NLN	926	4	80.677	0	6.6304	61040000	12	21.9347	22.0305	22.0484	21.9918	22.1834	22.0436	22.0051	NaN	22.0475	22.108	22.3672	22.0922	22.1446	22.3299	22.1905
0.677613	0.170912	A8K9U6;Q7Z2W4;C9J6P4;Q05DV5	Zinc finger CCCH-type antiviral protein 1	ZC3HAV1	927	9	101.46	0	21.815	113620000	92	23.0303	23.025	23.0504	22.7356	22.7726	22.6323	23.1242	23.1183	23.1033	23.3002	23.3354	23.3288	22.8011	22.6313	22.6649
0.954282	-0.174332	P78347;Q499G6;X5DR09;B4DH52;A8K9W7;X5DNP5;X5D939;X5D2J9;B4DRA9;A0A1W6S962;X5D7Q9;A0A0A0VEB4;C9J6M0;B4DM07;A0A0D9SF80;A0A087WW90;Q86UP8;Q6EKJ0;A0A0A0MSY2	General transcription factor II-I	GTF2I	928	8	112.42	0	14.059	73721000	40	22.4495	22.4531	22.3162	22.4148	22.2729	22.4037	22.0714	22.0771	22.1621	22.6396	22.5068	22.3369	22.149	21.8796	22.0738
0.566621	-0.120127	A8KA19;O43592;A0A024RB67;F8WDU6;F5GYW6;F5GZM3	Exportin-T	XPOT	929	7	109.92	0	16.017	55328000	40	22.0468	22.2918	22.0949	21.6598	21.7481	21.6239	21.7159	21.7218	21.6722	21.7154	22.0838	21.7475	21.701	21.8627	21.8963
0	NaN	A8KA83;Q9P0L0;E5RK64;Q59EZ6;Q53XM7;O95292	Vesicle-associated membrane protein-associated protein A;Vesicle-associated membrane protein-associated protein B/C	VAPA;VAPB	931	2	27.317	0	3.3069	10888000	8	20.1191	NaN	NaN	NaN	19.9545	NaN	NaN	NaN	NaN	NaN	NaN	NaN	NaN	NaN	NaN
1.26809	0.298096	A8KAE0;O75717;C9JYB3;Q05DR3;B3KMC2;B3KMD2	WD repeat and HMG-box DNA-binding protein 1	WDHD1	932	2	126.01	0	3.9745	8981300	13	NaN	NaN	NaN	19.4341	19.2568	19.4132	19.9347	19.721	NaN	NaN	NaN	19.824	19.3985	19.4613	19.6573
0.917695	-0.193607	Q9NYU2;A8KAK1;H7BZG0	UDP-glucose:glycoprotein glucosyltransferase 1	UGGT1	933	10	177.19	0	22.514	119060000	63	23.2173	23.2289	23.3859	23.04	22.9975	22.9282	22.6797	22.7313	22.7793	23.3268	23.2032	23.2452	22.7954	22.852	22.8414
0.329283	-0.0488218	A8KAQ3;Q99523;A0A0J9YVX1;A0A0J9YX61	Sortilin	SORT1	934	3	92.036	0	6.0927	17279000	4	20.2633	20.2075	20.3451	20.1536	20.2932	20.4167	20.2533	20.2985	NaN	NaN	20.3442	20.3456	20.0659	NaN	20.079
0	NaN	R9WNI0;W5ZQ92;R9WQY1;A8MQB8;G3V0J0;X5D907;X5DQX7;Q06787;A0A0K0MJ24;Q8IXW7;R9WPL0;A0A087WXI3	Fragile X mental retardation protein 1	FMR1	935	1	61.515	0.00089807	2.7951	8851500	4	NaN	NaN	NaN	NaN	NaN	NaN	NaN	NaN	NaN	NaN	NaN	NaN	NaN	NaN	19.0669
0.605769	0.0551205	H7BY10;K7EJV9;K7ERT8;A8MUS3;P62750;K7EMA7;B9EJE3	60S ribosomal protein L23a	RPL23A	936	6	17.692	0	14.444	756740000	88	25.5005	25.4918	25.5674	25.6319	25.6909	25.7891	25.7083	25.7265	25.6087	25.544	25.7456	25.6603	25.6566	25.6781	25.6755
0.875211	-0.284931	Q49AN9;F5H013;P62308;A8MWD9;C9JVQ0	Small nuclear ribonucleoprotein G;Putative small nuclear ribonucleoprotein G-like protein 15	SNRPG;SNRPGP15	937	2	7.1013	0	3.0438	43571000	18	21.4131	21.5554	NaN	21.7383	21.723	21.4443	21.8538	21.0449	21.8878	21.4463	21.0761	21.1331	21.333	20.8667	20.9675
0	NaN	K7EKF3;E7EVE9;A8MX75;P18074	TFIIH basal transcription factor complex helicase XPD subunit	ERCC2	938	1	22.548	0	2.9543	9689600	12	NaN	NaN	NaN	NaN	NaN	NaN	NaN	NaN	NaN	NaN	NaN	NaN	NaN	NaN	18.9765
0	NaN	B8ZZ10;A8MYV2;D3DU41;Q1W6G4;Q9NQ29;Q53G47;B8ZZ09	Putative RNA-binding protein Luc7-like 1	LUC7L	939	1	21.372	0.0013298	2.725	13917000	6	NaN	NaN	NaN	NaN	NaN	NaN	NaN	NaN	NaN	NaN	NaN	NaN	NaN	NaN	20.0915
1.69798	-0.261425	A8MZF9;P55039;Q59FW9;J3QR71;J3QRI9;B4DMP8;J3QKW7	Developmentally-regulated GTP-binding protein 2	DRG2	940	4	38.129	0	7.6389	19740000	17	20.4254	20.4961	20.2714	20.5522	20.3064	20.3903	20.2897	20.1982	20.1964	19.7719	19.9868	19.8695	20.2219	20.3272	20.4483
1.24806	-0.197284	A8QI98;Q9Y2L1;Q49AG4;G3V1J5;F2Z2C0;A0A024R643;B3KM83	Exosome complex exonuclease RRP44	DIS3;KIAA1008	941	7	109.06	0	15.247	48316000	35	21.8368	21.9718	21.9814	21.6656	21.5699	21.8271	21.7525	21.7967	21.7253	21.7253	21.5838	21.7548	21.312	21.324	21.5288
0.271253	0.0755118	A8YXX4;P15104;B4DWM6;Q9NSP3;Q2TU80;A1L199	Glutamine synthetase	PIG59;GLUL	942	4	42.064	0	9.6515	41041000	28	21.4279	21.8449	21.5898	21.1326	21.1172	21.1767	21.6189	21.66	21.5778	21.2969	21.6384	21.3661	21.4198	21.2304	21.3051
2.0822	0.192703	A9UK01;Q8N392	Rho GTPase-activating protein 18	ARHGAP18	943	12	74.977	0	26.432	137420000	92	23.1362	23.2368	23.1312	23.1919	23.1484	23.0108	23.3939	23.3191	23.3803	23.5791	23.4203	23.3859	23.2221	23.1459	23.1707
0.435532	-0.070379	E9PDF6;B0I1S9;O43795;H7C2Y7;E7EQD9;Q05CR5;B3KQI2;B2R643;Q9UBC5;Q14777;C9JYW1;A0A0U1RRI3;G3V342;B4DTV4	Unconventional myosin-Ib	MYO1B	945	9	128.48	0	16.389	81331000	45	22.5887	22.752	22.4915	22.451	22.2785	22.4481	22.249	22.3904	22.3465	22.6042	22.5592	22.5866	22.3529	22.3	22.4923
1.2803	0.21923	Q6ICN0;B0LPF3;P62993;B3KR50;J3KT38;J3QRL5;J3QLF6	Growth factor receptor-bound protein 2	GRB2	946	8	25.148	0	13.21	164910000	42	23.5148	23.478	23.5466	23.2945	23.2118	23.2485	23.7627	23.6055	23.4569	23.719	23.7826	23.9504	23.4875	23.2788	23.3712
0.694093	-0.0674811	B0QY89;Q9Y262;B4DQF6;B3KPB9;B0QY90;B3KNG0;Q8N7H0;Q7Z5X3;C9JHP4;C9K0Q7;B4DEH4;H7C3A0;H0Y7E6	Eukaryotic translation initiation factor 3 subunit L	EIF3L	947	17	70.901	0	37.789	439550000	141	24.9796	25.0307	25.04	24.782	24.78	24.8368	24.789	24.7164	24.7984	24.8717	24.8686	24.987	24.8524	24.8439	24.8388
0.16892	0.0197066	B0QYK0;Q01844;A0A0D9SFL3;C9JGE3;H7BY36;A9Z0R7;Q71E78;C3UMV4;F1JVV5;C3UMV3;C3UMV2	RNA-binding protein EWS	EWSR1	948	6	64.929	0	17.948	286430000	64	24.1069	24.1382	24.3899	24.2379	24.2616	24.1961	24.2881	24.3203	24.2587	24.1977	24.3233	24.2296	24.0707	24.2816	24.2034
0.539696	-0.0329152	B0YIW5;P48444;Q6MZV5;B0YIW6;Q6P1Q5;E9PK34	Coatomer subunit delta	ARCN1;DKFZp686M09245	950	16	57.21	0	35.037	419470000	149	24.8703	24.9345	24.8646	24.778	24.7773	24.782	24.8976	24.8315	24.8436	24.8064	24.761	24.7377	24.8002	24.774	24.7618
0	NaN	B0YIY3;B5BU41;Q14012	Calcium/calmodulin-dependent protein kinase type 1	CAMK1	951	1	41.337	0.0013078	2.5878	3845700	2	NaN	NaN	NaN	NaN	NaN	NaN	NaN	NaN	NaN	NaN	NaN	NaN	NaN	NaN	17.4697
0.0383307	-0.0140152	P35241;B0YJ88;B7Z2S7;Q05CU6;Q6PKD3;P26038;V9HWC0;Q6PJT4;Q9UK20;Q9UJZ6;E9PNV3;E9PQ82;Q9UJZ7;Q9UJZ8;Q9UJZ2;Q9UJU1;B7Z4C7;Q9NST9;V9GZ54	Radixin	RDX	952	6	68.563	0	13.403	144230000	38	23.5382	23.5525	23.313	23.1361	23.0334	23.2952	23.0812	23.1272	23.0419	23.4666	23.7535	23.662	23.2833	23.1034	23.1574
0.394516	0.0484353	B0ZBD0;Q8WVX7;P39019;M0R2L9;M0QXK4;M0QYF7;M0R140;A0A075B6E2	40S ribosomal protein S19	RPS19	953	9	16.06	0	23.223	1346800000	89	26.604	26.4715	26.5117	26.5328	26.5422	26.6457	26.6748	26.7403	26.5042	26.4273	26.5253	26.4334	26.7209	26.6811	26.6903
0.00225487	-0.000436995	Q6FHM6;B1AHD1;P55769	NHP2-like protein 1;NHP2-like protein 1, N-terminally processed	NHP2L1	955	5	14.173	0	11.349	269870000	55	24.1978	24.2373	24.1999	24.1781	24.184	24.1612	24.3714	24.3494	24.3147	24.2608	24.2129	24.2439	23.9828	24.034	23.9636
0	NaN	B1AJY5;B1AJY7;O75832	26S proteasome non-ATPase regulatory subunit 10	PSMD10	956	1	20.217	0	3.2229	21597000	14	NaN	NaN	NaN	NaN	NaN	NaN	NaN	NaN	NaN	NaN	NaN	NaN	NaN	NaN	21.0241
0.919567	0.110144	B4DRI0;Q6UUU9;G3V1R5;B1AKJ5;O43847;B4DYV0;Q96L67;F5H7V1;H0Y5G9	Nardilysin	NRD1	957	5	117.28	0	8.1525	28705000	23	20.8491	20.8756	21.1345	20.8029	20.9026	20.8151	21.0085	21.063	21.1122	20.9193	21.1246	21.1257	20.7947	20.8326	21.0803
0.6349	0.124829	Q6FHL9;B1AKZ4;Q15121;B1AKZ5	Astrocytic phosphoprotein PEA-15	PEA15	959	2	15.068	0	3.4795	12234000	7	19.7458	NaN	19.5375	19.8694	19.8094	NaN	NaN	19.8706	19.7938	NaN	NaN	NaN	NaN	19.9317	NaN
1.48021	0.113354	B1AQP2;Q9UHV9	Prefoldin subunit 2	PFDN2	961	5	16.648	0	11.615	125170000	45	23.017	23.1307	23.1054	22.9672	22.9062	22.8546	23.1267	23.1397	23.1327	23.1973	23.2298	23.0883	23.0511	23.0167	23.0093
0	0.164181	Q7Z5V0;B1AUU8;P42566;B3KR37;B7Z240	Epidermal growth factor receptor substrate 15	EPS15	962	2	83.671	0.0013118	2.6066	8608800	3	NaN	NaN	NaN	NaN	NaN	19.7331	NaN	NaN	NaN	NaN	NaN	NaN	19.8973	NaN	NaN
0.101865	-0.0128397	Q96IR1;Q53HV1;B2R491;P62701;B7Z1M6	40S ribosomal protein S4;40S ribosomal protein S4, X isoform	RPS4X	963	13	27.259	0	37.275	1642900000	170	26.7309	26.6959	26.6589	26.8214	26.7659	26.7526	26.9151	26.7953	26.8342	26.6721	26.7253	26.6596	26.706	26.5819	26.6334
0.0756094	-0.0152047	B2R4C1;P62899;H7C2W9;C9JU56;B7Z4E3;B7Z4C8;B8ZZK4;Q76N53	60S ribosomal protein L31	RPL31	964	5	14.495	0	11.13	699900000	62	25.5428	25.6282	25.6175	25.6643	25.5163	25.5496	25.8318	25.7081	25.8348	25.4937	25.396	25.4384	25.5148	25.486	25.4376
0.764567	-0.25137	B2R4C5;P61626;F8VV32;A0A0B4J259	Lysozyme;Lysozyme C	LYZ	965	4	16.537	0	12.288	169600000	31	23.523	23.8134	23.4242	23.4646	23.7161	23.5874	23.7224	23.8281	23.7436	23.327	23.4576	23.4055	22.8036	22.804	22.9389
0.33252	-0.259107	C9JZD1;B4DM63;Q2LE71;B2R4D5;O15145;F8VR50	Actin-related protein 2/3 complex subunit 3	ARPC3	966	4	11.546	0	9.2767	86286000	28	21.7957	21.2334	21.8426	23.279	23.2445	23.0653	22.2149	22.1795	21.7163	21.6943	21.5293	22.474	22.3589	22.2431	22.9484
0.026425	-0.00763639	Q92572;B2R4I8;F5H459	AP-3 complex subunit sigma-1	AP3S1	967	3	21.732	0	5.6667	30224000	15	21.3396	21.4006	NaN	NaN	NaN	20.9295	21.1415	21.1686	21.2176	21.3351	21.3801	21.2344	NaN	21.1235	21.1242
0.0578076	0.0215845	Q0VAS5;B2R4R0;P62805;Q6B823	Histone H4	HIST1H4H;HIST1H4A	968	4	11.314	0	8.8303	84091000	23	22.5432	22.6407	22.2472	22.8914	22.3665	22.5546	22.6732	NaN	22.5689	22.9161	NaN	22.4033	22.7811	22.1538	22.4391
1.0797	-0.148526	I3L3P7;B2R4W8;P62244;A8K7H3;I3L246;H3BN98;H3BV27;H3BT37;I3L303;H3BVC7	40S ribosomal protein S15a	RPS15A;hCG_1994130	971	5	11.477	0	15.901	530140000	103	25.2011	25.2381	25.2577	25.1611	25.079	25.0903	25.1289	25.0931	25.2257	24.8372	24.7192	24.8179	25.1375	25.1782	25.0665
0.288787	-0.0997384	B2R514;E7EM64;Q7L5N1;B4DHR8	COP9 signalosome complex subunit 6	COPS6	972	3	33.575	0	6.5776	30111000	12	21.1245	NaN	21.1929	21.2037	21.6834	20.8629	21.1731	21.2788	21.1162	20.7053	21.369	NaN	20.9844	21.1693	NaN
0.389835	-0.0480636	V9HWJ2;B2R5M8;O75874;V9HW78;Q6FIA4;Q6FI37;Q0QER2;B4DXS4;C9J4N6;C9JJE5;A0A0A0U6N4;C9JLU6	Isocitrate dehydrogenase [NADP];Isocitrate dehydrogenase [NADP] cytoplasmic	HEL-S-26;IDH1;HEL-216	973	19	46.659	0	50.375	2487700000	254	27.3051	27.3084	27.3598	27.4139	27.4185	27.3812	27.4773	27.4004	27.4313	27.2174	27.0958	27.1561	27.3574	27.3624	27.3499
0.533938	0.196293	G5E9W8;B4DSX6;C9JQ42;B2R5R5;P46976;Q8N5Y3	Glycogenin-1	GYG1	974	2	21.51	0	3.7774	16130000	6	20.4409	20.4062	20.3301	20.2035	NaN	19.8916	NaN	NaN	NaN	NaN	NaN	NaN	20.4746	20.427	NaN
0.957611	0.183725	Q5QP19;Q53FP3;B2R5S3;Q9Y697;B4DNL7;H7C0I5;H0YGN5;F2Z2E7	Cysteine desulfurase, mitochondrial	NFS1	975	3	44.017	0	5.5755	16513000	13	20.6963	20.4207	20.4654	20.3198	19.9707	20.3138	20.5076	20.3738	20.6048	20.6394	20.6026	20.5609	NaN	NaN	NaN
0.414482	-0.0602422	B2R5U7;Q03701;C9J9W7	CCAAT/enhancer-binding protein zeta	CEBPZ	977	9	114.2	0	18.984	74989000	38	22.4467	22.435	22.5708	22.2659	22.2596	22.1536	22.1545	22.3601	22.3346	22.2585	22.3316	22.3267	22.4753	22.2905	22.1233
0.335822	-0.0460342	G3V4C1;B2R5W2;P07910;A8K9A4;G3V2Q1;Q5IST8;B2R603;B4DY08;G3V4W0;B3KX96;G3V576;G3V2D6;D3DPI2;G3V5V7;A0A0G2JNQ3;G3V3K6;G3V5X6;G3V251;G3V555;G3V575;O60812;A0A0G2JPF8;B2RXH8;B7ZW38;P0DMR1;Q6PKD2;Q569J8;B4DMJ1;B4DSU6;B4DQQ2;G3V4M8;G3V2H6	Heterogeneous nuclear ribonucleoproteins C1/C2	HNRNPC;hCG_1641229	978	13	32.238	0	35.881	2324900000	199	27.2744	27.3068	27.2447	27.2325	27.2545	27.3067	27.3903	27.3914	27.397	27.2111	27.221	27.2048	27.0402	27.0266	27.1326
1.40746	0.237576	Q9UK43;Q95HA6;B2R5Y4;Q13123;B4DEH2;Q9Y3Z5;D6REL4;Q9H4P6;E7EQZ7;D6RCQ4;D6RAY9;A0A0C4DGW5	Protein Red	CSA2;IK	979	5	65.585	0	10.197	36225000	35	21.1225	21.4649	21.294	21.1359	20.9557	21.098	21.5938	21.6049	21.6367	21.4727	21.4972	21.4818	21.217	21.1432	21.0973
0.404656	-0.111078	B4DKX4;B2R6E2;Q53EL6;Q5VZS7	Programmed cell death protein 4	PDCD4	983	4	50.228	0	7.1223	25140000	22	21.0915	20.8025	20.8818	20.5685	21.0196	20.7287	20.8408	21.0873	20.7411	20.2676	NaN	NaN	20.847	20.6568	20.7232
0.0790663	0.0176634	Q6NUR7;E7EQR4;B2R6J2;P15311;V9HW42;B7Z5V2;B7Z437;J7M2B1;B7Z9R6	Ezrin;Tyrosine-protein kinase receptor	EZR;HEL-S-105;EZR-ROS1	985	13	69.241	0	29.655	486120000	123	25.1916	25.1482	25.098	24.9267	24.9047	24.9645	24.9762	24.9027	24.9023	25.2487	25.2947	25.3078	24.9367	25.0073	24.9331
0	NaN	Q59EG3;H0Y818;Q5GJ64;Q53GX1;B2R6K0;P40692	DNA mismatch repair protein Mlh1	MLH1	986	1	62.369	0.0081136	2.1355	5849100	14	NaN	NaN	NaN	NaN	NaN	NaN	NaN	NaN	NaN	NaN	NaN	NaN	NaN	NaN	19.3117
0.0964176	-0.045536	F5GX30;Q6I9U3;B2R6S2;P20645;F5GXE0;H0YGE9;F5GXU0;F5H883;H0YF90;Q96AH2;Q53GY9	Cation-dependent mannose-6-phosphate receptor	M6PR	987	2	21.538	0.0013263	2.7179	5540100	6	NaN	NaN	NaN	19.3095	NaN	19.4031	NaN	NaN	19.2098	NaN	NaN	NaN	NaN	19.1628	19.5597
0.675802	0.247371	P30533;B2R6S9;A8K8F6	Alpha-2-macroglobulin receptor-associated protein	LRPAP1	988	5	41.465	0	10.623	40336000	37	21.3245	21.3403	21.2662	20.7818	20.9579	21.6525	21.196	20.9671	21.0816	21.5468	21.2558	21.3776	21.9946	21.8678	21.9241
0	NaN	Q53FC7;B3KSM6;B2R6X5;P17066;B4DHP5;P48741	Heat shock 70 kDa protein 6;Putative heat shock 70 kDa protein 7	HSPA6;HSPA7	989	1	71.003	0	5.1667	1217900000	24	NaN	NaN	NaN	NaN	NaN	NaN	NaN	NaN	NaN	NaN	NaN	NaN	NaN	NaN	26.375
0	NaN	Q7Z2T5;B2R713;B4DXX1	TRMT1-like protein	TRMT1L	990	2	81.746	0.0088853	2.1012	26247000	2	NaN	NaN	NaN	NaN	NaN	NaN	NaN	NaN	NaN	NaN	NaN	NaN	NaN	NaN	20.9914
0.859045	0.107422	B2R761;P22307;B4E0J3;H0YF61	Non-specific lipid-transfer protein	SCP2	991	4	59.021	0	6.7262	119910000	32	22.8505	22.9956	22.9207	23.0131	22.9663	22.8813	23.2059	23.0821	23.217	22.8823	22.935	22.753	23.0746	23.1301	23.1279
0.302537	0.0697858	B4DLS8;B2R791;O43395;Q53GV6;B4DM28	U4/U6 small nuclear ribonucleoprotein Prp3	PRPF3	992	4	75.848	0	7.1457	23815000	20	20.826	20.536	20.5829	20.5886	20.739	20.2698	20.8531	20.9133	20.8375	20.7767	20.5363	20.4687	20.4897	20.418	20.6481
0	0.176352	B4DUQ3;B2R7C2;O43264;F5H3C1	Centromere/kinetochore protein zw10 homolog	ZW10	993	2	30.237	0.0041425	2.295	28087000	6	NaN	20.8972	NaN	20.9666	NaN	20.9383	NaN	NaN	NaN	21.1104	NaN	NaN	NaN	NaN	NaN
0.266971	-0.0580274	Q9UNW1;B2R7D2;B4E394	Multiple inositol polyphosphate phosphatase 1	MINPP1	994	3	55.051	0	7.2846	35785000	14	21.2347	21.3798	21.4255	21.3563	21.1522	21.2161	20.9051	21.2545	21.1487	21.4692	21.6009	21.2828	21.0827	21.2469	21.1339
0	NaN	H0YE89;H0YCR2;Q59GG6;E9PMG1;B2R7D3;H0YDT0;Q96D71	RalBP1-associated Eps domain-containing protein 1	REPS1	995	1	6.5785	0.0041477	2.3001	3490000	2	NaN	NaN	NaN	NaN	NaN	NaN	NaN	NaN	NaN	NaN	NaN	NaN	NaN	NaN	18.0397
0.32544	0.0836746	J3QL14;R4GN72;B2R7M1;F5GYQ1;B7Z6L9;P61421;B7Z788	V-type proton ATPase subunit d 1	ATP6V0D1	996	2	26.705	0	3.6985	15260000	10	20.5869	NaN	20.4291	20.323	20.1823	20.1641	NaN	20.3593	20.4092	NaN	NaN	NaN	NaN	20.4937	NaN
0	NaN	B4DIK1;B4DK25;B4E107;B2R7P0;F5GXE4;B4DR48;H0Y5C2;O95260;B3KWA3;A8K9E2	Arginyl-tRNA--protein transferase 1	ATE1	997	2	34.231	0	3.1395	25464000	6	NaN	NaN	NaN	NaN	NaN	NaN	NaN	NaN	NaN	NaN	NaN	NaN	NaN	NaN	20.8781
0.51045	0.113815	B2R7T8;B1AK87;B1AK88;B4DWA6;P47756;B1AK85;Q7L4N0	F-actin-capping protein subunit beta	CAPZB	998	16	30.656	0	37.583	623460000	154	24.9283	25.1686	24.9608	25.5165	25.5501	25.4541	25.2589	25.2012	25.1805	25.4283	25.3981	25.4139	25.5569	25.5237	25.4306
0	NaN	B4DY35;B9A062;B2R7W0;P13995	Bifunctional methylenetetrahydrofolate dehydrogenase/cyclohydrolase, mitochondrial;NAD-dependent methylenetetrahydrofolate dehydrogenase;Methenyltetrahydrofolate cyclohydrolase	MTHFD2	999	1	19.933	0.0077901	2.1934	7205500	9	NaN	NaN	NaN	NaN	NaN	NaN	NaN	NaN	NaN	NaN	NaN	NaN	NaN	NaN	19.2051
0	NaN	O75934;B2R7W3;Q53HE3	Pre-mRNA-splicing factor SPF27	BCAS2	1000	2	26.131	0	10.748	13518000	10	NaN	NaN	NaN	NaN	NaN	NaN	NaN	NaN	NaN	NaN	NaN	20.376	NaN	NaN	NaN
0.0986142	0.0134461	Q6IAX5;B2R806;P60228;B3KW56;E5RGA2;A0A161SXE1;H0YBR5;E5RHS5;E5RIT4;H0YAW4;E5RIP5;E5RJ25;E5RII3	Eukaryotic translation initiation factor 3 subunit E	EIF3E	1002	14	52.205	0	32.487	356000000	132	24.6885	24.7484	24.6549	24.5286	24.4724	24.4783	24.6168	24.6161	24.552	24.6798	24.6623	24.7493	24.546	24.4749	24.5803
0.644979	0.127646	Q9NRX1;B2R823;F8WBJ6	RNA-binding protein PNO1	PNO1	1003	5	27.924	0	10.403	36877000	32	21.6099	21.2304	21.0509	21.0615	21.0697	21.2116	21.3896	21.4154	21.264	21.5088	21.3496	21.6193	21.2459	21.0532	21.154
0.707594	-0.0639003	B2R825;P06737;E9PK47;Q6P1L4	Alpha-1,4 glucan phosphorylase;Glycogen phosphorylase, liver form	PYGL	1004	13	97.066	0	29.241	141280000	84	23.3522	23.3317	23.378	23.1051	23.1284	23.1924	23.2088	23.1138	23.065	23.2611	23.2402	23.1766	23.2191	23.1963	23.1756
0.310918	-0.0689983	B2R841;P53350;B4E083;Q59GD0;I3L387;Q58A51;D3DWF3	Serine/threonine-protein kinase PLK;Serine/threonine-protein kinase PLK1	PLK1	1005	3	68.264	0	6.346	20975000	16	20.5928	20.741	20.7743	20.4794	20.6163	20.5018	20.455	NaN	20.6608	20.6367	20.675	20.8575	20.4585	20.4963	20.1489
0.908523	-0.102937	P26196;B2R858;Q8IV96	Probable ATP-dependent RNA helicase DDX6	DDX6	1007	10	54.416	0	19.256	100070000	60	22.557	22.7618	22.7659	22.8511	22.8522	22.8547	22.6807	22.901	22.7054	22.7039	22.712	22.72	22.5889	22.4927	22.5331
0	NaN	B7Z410;B2R8D1;Q86X76	Nitrilase homolog 1	NIT1	1008	1	34.265	0.0017256	2.5085	5715000	5	NaN	NaN	NaN	NaN	NaN	NaN	NaN	NaN	NaN	NaN	NaN	NaN	NaN	NaN	18.4402
1.53781	0.220078	H7C1T3;D3DXB2;C9J050;B4E322;B2R8P1;C9JEJ2;P49585;H7BZN1;Q9Y5K3;C9JPY0;C9J2E1	Choline-phosphate cytidylyltransferase A;Choline-phosphate cytidylyltransferase B	PCYT1A;hCG_2002711;PCYT1B	1009	3	22.779	0	7.6194	42170000	29	21.6692	21.442	21.4358	21.4097	21.0847	21.3335	21.5476	21.768	21.5295	21.7219	21.6452	21.8631	21.6132	21.3342	21.5202
0	NaN	Q59EE5;B2R8Y9;P10646	Tissue factor pathway inhibitor	TFPI	1010	1	23.458	0.0013222	2.6943	20009000	9	NaN	NaN	NaN	NaN	NaN	NaN	NaN	NaN	NaN	NaN	NaN	NaN	NaN	NaN	19.8849
0	NaN	B2R959;M0R076;M0R1W6;B4DVF8;M0QYL7;B4DPK8			1011	1	60.249	0.0013095	2.5923	3043200	3	NaN	NaN	NaN	NaN	NaN	19.1665	NaN	NaN	NaN	NaN	NaN	NaN	NaN	NaN	NaN
0.0347676	-0.00543531	V9HW51;B2R960;O43396;Q59G46;K7ER96;K7EML9;B3KT45;K7EPB7;K7EKG2;K7EME7	Thioredoxin-like protein 1	HEL-S-114;TXNL1	1012	8	32.251	0	17.927	144350000	61	23.3661	23.4586	23.2314	23.3258	23.3295	23.3026	23.2421	23.3995	23.2815	23.3668	23.2698	23.0914	23.4377	23.4182	23.4651
1.66019	0.131312	V9HWG9;B2R983;P78417;Q5TA02;Q5TA01	Glutathione S-transferase omega-1	HEL-S-21;GSTO1	1013	9	27.566	0	29.115	781410000	110	25.6218	25.637	25.593	25.6225	25.5963	25.6456	25.6268	25.6991	25.6379	25.5755	25.8378	25.7999	25.7848	25.8714	25.9229
0.400036	0.0448217	B2R9U2;Q02790;H0YFG2;F5H1U3;F5H120	Peptidyl-prolyl cis-trans isomerase FKBP4;Peptidyl-prolyl cis-trans isomerase FKBP4, N-terminally processed	FKBP4	1014	13	51.834	0	31.492	335560000	130	24.3577	24.3131	24.4163	24.5629	24.5772	24.5336	24.5057	24.6366	24.5488	24.4478	24.5031	24.5989	24.5071	24.3464	24.4502
2.40218	-0.118752	B2R9X3;O60547	GDP-mannose 4,6 dehydratase	GMDS	1015	9	41.85	0	21.253	484000000	94	25.0451	25.1556	25.0964	24.9796	24.9805	24.9881	24.8911	24.8082	24.9368	24.9955	24.9613	24.925	24.987	24.874	24.9203
0	NaN	Q9H7V3;B3KPS6;B2RA70;J3QRU1;P12931;P06241;P07947;Q9P134;B3KUV3;A0A0S2Z3Y4;A0A0S2Z3Y8;Q573B4;B4DZS7;A0A0S2Z3T3;P06239	Non-specific protein-tyrosine kinase;Proto-oncogene tyrosine-protein kinase Src;Tyrosine-protein kinase Fyn;Tyrosine-protein kinase Yes;Tyrosine-protein kinase Lck	YES1;SRC;FYN;LCK	1016	2	28.721	0	3.5024	13997000	16	NaN	NaN	NaN	NaN	NaN	NaN	NaN	NaN	NaN	21.0083	NaN	20.9552	20.7744	NaN	20.7149
1.02649	0.228881	B2RAH5;O14974;H0YIS4;H0YHI8;F8VZN8;A0A024RBF1;H0YIM2;H0YIS3;A0A0U1RQZ1	Protein phosphatase 1 regulatory subunit;Protein phosphatase 1 regulatory subunit 12A	PPP1R12A	1017	6	115.33	0	10.816	52673000	29	21.8563	21.8081	21.8006	21.7626	21.4291	21.7867	22.1845	22.2055	22.0364	21.9389	22.3322	22.1516	21.6601	21.6302	21.5856
1.90503	-0.214529	Q9UM02;B2RAH7;P48147	Prolyl endopeptidase	PREP	1018	9	80.733	0	19.058	127630000	55	23.1499	23.3703	23.4385	23.0201	23.0974	23.1076	22.9258	23.0992	23.0602	22.9948	23.0935	23.0979	22.7485	22.9533	22.8715
0.837406	0.188655	P52732;B2RAM6;Q59GZ5	Kinesin-like protein KIF11;Kinesin-like protein	KIF11	1020	5	119.16	0	9.0075	35362000	18	21.4816	21.3356	21.2895	20.8091	20.9535	20.8936	21.3869	21.3416	21.2621	21.6237	21.3856	21.5157	21.2631	21.049	21.0145
0.369168	0.0611219	Q9ULX3;B2RAR2;H3BUR4	RNA-binding protein NOB1	NOB1	1021	3	46.674	0	5.9214	53585000	17	22.089	21.9599	21.9771	21.7187	21.8007	21.7945	21.8254	21.8738	21.8885	21.8944	21.7973	22.1154	NaN	22.084	22.1301
1.12881	0.113618	B2RAR3;Q9BXR0;K7EPI1;K7ESP6;K7EJ21	Queuine tRNA-ribosyltransferase	QTRT1	1022	2	43.989	0	5.439	19652000	25	20.2651	20.5251	20.3869	20.4201	20.2313	20.2964	20.3237	20.5063	20.3787	20.4458	20.6616	20.6059	20.3772	20.4129	20.4978
1.05591	0.3348	B2RAU5;Q9Y5X1;O95061;B3KXH8;A0A087WVE4;A0A087WZW2;Q59ES5	Sorting nexin;Sorting nexin-9	SNX9;WISP	1023	3	66.561	0	4.5859	23790000	15	NaN	NaN	NaN	NaN	21.2585	21.2456	NaN	NaN	NaN	NaN	NaN	21.8565	21.608	21.4788	21.4039
0	NaN	Q49AC8;G3V1L6;Q54A15;B2RAX1;Q9BQL6	Fermitin family homolog 1	FERMT1;DTGCU2	1024	1	48.267	0.0084951	2.1125	9331400	2	NaN	NaN	NaN	NaN	NaN	NaN	NaN	NaN	NaN	NaN	NaN	NaN	NaN	NaN	19.256
0.0497435	0.0234752	B2RAX6;Q9Y5J1	U3 small nucleolar RNA-associated protein 18 homolog	UTP18	1025	2	57.707	0	4.3216	25580000	18	20.8473	21.017	21.09	20.4998	20.5412	20.6749	21.0243	21.159	20.9933	20.9767	21.0893	20.9276	20.1797	20.5658	20.3008
0	NaN	B2RAY1;Q92783;C9J1E5;B4DZT2	Signal transducing adapter molecule 1	STAM	1026	3	59.149	0	9.191	25849000	13	NaN	NaN	NaN	NaN	NaN	NaN	NaN	NaN	NaN	NaN	NaN	NaN	21.1276	21.1549	21.1982
1.55047	0.307689	Q53GS5;B2RBI2;Q96A49;B4DHY7;B4E1C9	Synapse-associated protein 1	SYAP1	1027	2	39.934	0	3.9902	13180000	10	NaN	19.7358	19.6241	19.8123	19.9113	19.9355	NaN	19.8355	19.9825	NaN	NaN	NaN	20.1545	20.1536	20.4314
1.73151	-0.274692	J3JZZ9;B2RBP3;Q8TBC4;F8W8D4;B7Z5F6;F8WF86	NEDD8-activating enzyme E1 catalytic subunit	UBE1C;UBA3	1028	6	51.843	0	11.532	61672000	33	22.0528	22.2545	22.1508	22.2303	22.0704	22.2138	21.3911	22.2548	21.7731	21.8469	21.9873	21.9801	21.771	22.0237	21.9586
0	NaN	B2RCD8;Q8IU81	Interferon regulatory factor 2-binding protein 1	IRF2BP1	1029	2	61.713	0	3.3439	4475900	3	NaN	NaN	NaN	NaN	NaN	NaN	19.4826	NaN	NaN	NaN	NaN	NaN	NaN	NaN	NaN
0	NaN	B2RCJ7;B7Z4U9;Q59HE3;Q15786;A8K8C4			1030	1	63.577	0.0088638	2.0932	13062000	12	NaN	NaN	NaN	NaN	NaN	NaN	NaN	NaN	NaN	NaN	NaN	NaN	NaN	NaN	20.0383
2.65691	-0.217408	B4E266;B2RCM2;Q9P2J5;B4DER1;Q9H8E3;Q9NPU8;Q9HAM7;Q9NVP8;Q6NVI4;B3KXA9;Q9NVC0;Q0VGM8;Q9P0T1;A0A087WXY1	Leucine--tRNA ligase, cytoplasmic	LARS	1031	17	129.19	0	33.325	298050000	97	24.5793	24.5744	24.5218	24.3135	24.3936	24.332	24.3118	24.2809	24.3853	24.3412	24.1843	24.1682	24.1563	24.2078	24.0794
0	NaN	Q5JZ02;B2RCM6;Q96S44	TP53-regulating kinase	TP53RK	1032	1	13.659	0	3.1327	7319800	6	NaN	NaN	NaN	NaN	NaN	NaN	NaN	NaN	NaN	NaN	NaN	NaN	NaN	NaN	19.0838
0.375099	-0.0748681	H3BR35;Q7KZX8;B2RCT6;P15170;A8K2W7;H3BSV8	Eukaryotic peptide chain release factor GTP-binding subunit ERF3A	GSPT1	1033	13	52.832	0	32.848	400680000	102	24.6489	24.7584	24.748	24.6265	24.6524	24.7119	24.6324	24.6472	24.5874	24.4073	24.4185	24.2864	24.852	24.85	24.8641
0	NaN	B2RD09;Q96P11;Q63ZY6;B3KSU5;Q3KNT7	Probable 28S rRNA (cytosine-C(5))-methyltransferase;Putative methyltransferase NSUN5C	NSUN5;NSUN5P2	1034	3	50.394	0	4.2372	9718000	3	19.6155	NaN	NaN	19.4616	NaN	NaN	NaN	NaN	NaN	NaN	NaN	NaN	NaN	NaN	NaN
0.266328	0.0298519	B4DXI8;B2RD27;P51665;H3BNT7;H3BTM8	26S proteasome non-ATPase regulatory subunit 7	PSMD7	1035	5	28.297	0	12.594	103800000	46	22.7168	22.7187	22.8904	22.8664	22.7544	22.7842	22.7107	22.9021	22.8392	22.8842	22.7292	22.6463	22.8926	22.9269	22.834
2.06074	0.249192	B2RD36;Q96DG6	Carboxymethylenebutenolidase homolog	CMBL	1036	3	28.058	0	5.6643	16070000	17	20.1067	NaN	20.106	19.7717	19.9472	20.0659	20.0799	20.0695	20.2145	20.176	20.2113	20.2214	20.4038	20.3925	20.4693
1.18015	-0.205909	O95456;B2RD51;F8WBH7	Proteasome assembly chaperone 1	PSMG1	1037	4	32.854	0	10.92	114400000	36	23.4201	22.9459	23.0425	22.9863	22.9006	23.2564	22.9532	23.1583	23.1558	22.6404	22.7354	22.6691	22.8399	22.9394	22.8829
0.0367522	-0.00478458	B2RD79;P54578;A6NJA2;D3DUG9;B3KTG4;J3QQT6;J3KS55	Ubiquitin carboxyl-terminal hydrolase;Ubiquitin carboxyl-terminal hydrolase 14	USP14	1038	12	56.041	0	24.81	183430000	82	23.6805	23.6437	23.6925	23.6222	23.5279	23.5847	23.4747	23.6486	23.6778	23.5965	23.6513	23.5026	23.6583	23.5665	23.808
0.0343493	-0.00717735	B5MCF9;B2RDF2;O00541;B3KXD6;B3KTZ6;Q6ZUE0;H7C267	Pescadillo homolog	PES1	1040	13	66.077	0	24.203	171210000	95	23.7294	23.6467	23.5812	23.3696	23.4376	23.3542	23.639	23.5532	23.6765	23.637	23.4777	23.5353	23.4242	23.3069	23.3637
1.02428	0.159009	O76071;B2RDJ6;B4DRZ6	Probable cytosolic iron-sulfur protein assembly protein CIAO1	CIAO1	1041	2	37.84	0	4.1883	25243000	11	20.7816	20.92	20.8352	20.7514	20.31	20.5657	20.7018	20.9142	20.8092	20.8715	21.0987	20.9532	20.7511	20.7912	20.786
0.905675	-0.159744	H3BNF0;Q2YS46;H3BNS4;B2RDN3;Q9Y5Y2;H3BRE1;H3BQR2	Cytosolic Fe-S cluster assembly factor NUBP2	NUBP2;NUBP1	1042	2	26.381	0	4.3421	22035000	16	20.7812	20.8405	20.8956	20.4695	20.5066	20.3726	20.7407	20.5934	20.5668	20.4701	20.4547	20.458	20.2233	20.5642	20.29
1.27657	-0.341525	Q8N1H4;Q68DZ9;Q59GA1;B2RDQ3;P62995;H7BXF3;H7C2L4	Transformer-2 protein homolog beta	DKFZp686F18120;TRA2B	1043	7	29.201	0	21.296	451490000	68	25.4327	25.5088	25.4118	24.745	24.7449	24.7694	24.9233	25.1915	24.9539	24.5998	24.8163	24.8091	24.442	24.5491	24.5601
0.0445548	-0.00671832	B2RDX5;Q53GX7;P26639;Q5M7Z9;B4DKZ9;B3KTN2;D6R9F8;D6RCA5;D6RDJ6;B7ZLP8;A2RTX5;D6RJ97;D6RHV7;D6RCS6	Threonine--tRNA ligase, cytoplasmic	TARS	1045	20	82.113	0	48.319	437410000	184	24.9267	24.9723	24.9684	24.7661	24.7423	24.7673	24.9131	24.9357	24.9298	24.9659	24.8835	24.8303	24.7412	24.7468	24.7078
2.32275	0.0833728	B2RDY9;D3DPU2;B4DNW7;Q01518;B4DI38;B4DNA3;B4DNY3;B4DUZ8;Q5T0R9;Q5T0R1;Q5T0R2;Q5T0R3;Q5T0R4;Q5T0R5;Q5T0R6;Q5T0R7;Q5T0S3;Q5T0R8	Adenylyl cyclase-associated protein;Adenylyl cyclase-associated protein 1	CAP1	1046	18	51.614	0	56.644	1681700000	274	26.6691	26.7003	26.7498	26.6792	26.7038	26.6859	26.811	26.852	26.8169	26.7385	26.7227	26.6806	26.7988	26.8093	26.8028
0.0170985	-0.00370799	D5MQE1;B2RE59;Q92600;F8WBZ6;B4DJE1	Cell differentiation protein RCD1 homolog	RQCD1	1047	4	33.631	0	5.4626	32000000	11	20.9713	20.9585	21.1484	21.1758	20.7818	20.9774	21.1087	21.0678	21.1608	21.0246	20.929	20.9723	20.9174	21.1106	20.6951
0.2033	-0.116008	C9J8U1;F8WAN1;Q59GT7;B2RMV2;Q69YQ0;C9JLY8	Cytospin-A	SPECC1L;SPECC1L-ADORA2A;CYTSA	1048	2	88.181	0	2.9648	78648000	7	NaN	22.8245	22.8577	22.3185	22.1963	22.4455	NaN	NaN	22.4205	NaN	NaN	NaN	NaN	NaN	22.4045
1.09696	0.186978	B2RNR6;Q96KR1;A8K849;B3KP82;B3KVS4;H0Y8W1	Zinc finger RNA-binding protein	ZFR	1049	9	117.01	0	20.919	84508000	27	22.6842	22.4056	22.7051	22.3324	22.1789	22.3968	22.5261	22.5226	22.688	22.8688	22.5937	22.8873	22.5294	22.4839	NaN
1.62176	-0.197707	B2RWN5;A0A024R3R7;Q5T3Q7;Q9H583;B4E263;B3KWS1;A2VDI1;B7ZAU8;Q8N7L7;Q6P664;Q96ES5	HEAT repeat-containing protein 1;HEAT repeat-containing protein 1, N-terminally processed	HEATR1	1050	15	242.26	0	30.12	191590000	86	24.0112	23.9814	23.9543	23.6738	23.5312	23.627	23.6146	23.7098	23.5327	23.6779	23.574	23.7262	23.5347	23.494	23.5252
1.0909	-0.0893753	B2ZZ89;Q01082;A0A087WUZ3;D6W5C0;K9MS24;F8W6C1;B4DIF8;O15020;A4QPE4;B2RMN7;A0A024R674;Q59FP5;P11277;Q53RC4;Q8WYB3;Q59FA9	Spectrin beta chain, non-erythrocytic 1	SPTBN1	1051	94	274.61	0	278.3	4297300000	1065	28.3166	28.3098	28.3175	28.1348	28.1026	28.1159	28.1142	28.0931	28.1073	28.2204	28.2178	28.2235	28.0887	28.0207	28.0557
0.578049	0.0805443	B7Z6D5;B3GQE6;Q96GQ7;Q53G15;A0A087X059;Q3MI07;A0A087WYH5	Probable ATP-dependent RNA helicase DDX27	DDX27	1052	13	86.604	0	28.633	180080000	95	23.5558	23.6589	23.521	23.5406	23.3978	23.5522	23.7123	23.737	23.7299	23.6883	23.6502	23.6623	23.3444	23.6785	23.3615
0.479307	0.112862	Q96CP5;B3KM34;O75439;Q9UG64;B3KQ85;G3V0E4;B4DM90	Mitochondrial-processing peptidase subunit beta	PMPCB;DKFZp586I1223	1053	6	53.508	0	12.173	46937000	42	21.7395	21.7377	21.5032	21.5931	21.4517	21.4376	21.6239	21.6997	21.7021	22.0232	21.9299	21.9644	21.5353	21.4379	21.2936
1.00287	0.0880039	B3KM36;B3KN59;O95816	BAG family molecular chaperone regulator 2	BAG2	1054	6	23.712	0	17.782	165900000	56	23.4423	23.4568	23.4887	23.3892	23.3949	23.3969	23.631	23.6035	23.6414	23.528	23.6005	23.4107	23.4183	23.3111	23.5007
0	NaN	B4DN81;B4DRF1;B3KM43;O95671	N-acetylserotonin O-methyltransferase-like protein	ASMTL	1055	1	60.758	0.0084917	2.1106	5123500	2	NaN	NaN	NaN	NaN	NaN	NaN	NaN	NaN	NaN	NaN	NaN	NaN	NaN	18.1697	NaN
0.156035	0.0293736	B4DWG1;B3KM47;Q9Y6Y8;B3KN10;H7C0V8;A0A0C4DH82	SEC23-interacting protein	SEC23IP	1056	6	89.706	0	14.676	94197000	51	22.754	22.7752	22.7801	22.5245	22.4865	22.5284	22.6258	22.7142	22.7242	22.8213	22.835	22.7792	22.5894	22.5214	22.4268
0	NaN	J3QRD6;J3QRR4;J3QLW7;B3KM49;Q9Y221	60S ribosome subunit biogenesis protein NIP7 homolog	NIP7	1057	1	7.9962	0	3.363	9451600	11	NaN	NaN	NaN	NaN	NaN	NaN	NaN	NaN	NaN	NaN	NaN	NaN	NaN	NaN	19.4144
0.127164	-0.0482257	B3KM89;O94855;E9PDM8;A8K6V0;Q49AI3;E9PC44;Q4W5D3;Q9NWP5	Protein transport protein Sec24D	SEC24D	1059	7	100.25	0	20.572	46733000	42	21.6553	21.8297	21.9456	21.5002	21.2985	21.7367	21.5621	21.4515	21.9236	21.7946	21.9452	21.9535	21.1624	21.4265	21.2955
0.0994123	-0.0127844	B3KMC9;Q9H0D6;B4DZC3;B4E0B9;A2RRQ1	5-3 exoribonuclease 2	XRN2	1060	18	108.61	0	36.193	294240000	98	24.3429	24.32	24.4503	24.2855	24.1402	24.2322	24.2746	24.2718	24.2497	24.4016	24.4132	24.3045	24.2466	24.2266	24.1531
0	NaN	B3KMH4;Q7L4I2	Arginine/serine-rich coiled-coil protein 2	FLJ11021;RSRC2	1061	1	22.466	0.0092407	2.0748	5373600	2	NaN	NaN	NaN	NaN	NaN	NaN	NaN	NaN	NaN	NaN	NaN	NaN	NaN	NaN	18.4955
3.46531	0.148803	Q53GG3;B3KN57;B3KML1;O60749;D6RC15	Sorting nexin-2	SNX2	1062	7	58.444	0	30.039	52579000	33	21.7226	21.7051	21.7157	21.6437	21.6817	21.6375	21.8493	21.8154	21.8324	21.9327	21.7418	21.937	21.8409	21.7464	21.8028
0	NaN	B4DKU1;B3KMN5;B3KT11;C9JA08;Q96D46	60S ribosomal export protein NMD3	NMD3	1063	1	37.098	0.0021277	2.4446	12447000	11	NaN	NaN	NaN	NaN	NaN	NaN	NaN	NaN	NaN	NaN	NaN	NaN	NaN	NaN	19.5686
0.3922	0.103288	B3KMS0;Q15021;B4E0B7;B3KY03;E7EN77;Q6ZV00;F5GZK7;A0PJ76	Condensin complex subunit 1	NCAPD2	1066	5	157.19	0	10.459	38358000	12	21.6844	21.5368	21.416	21.2202	21.0996	21.0449	21.5846	21.4498	21.4764	21.6458	21.7395	21.4524	21.1796	21.1088	21.2956
0	NaN	B3KN03;F8WDV0;Q9UI26	Importin-11	IPO11	1067	2	54.535	0	3.4665	6375600	5	NaN	NaN	NaN	NaN	NaN	NaN	NaN	NaN	NaN	NaN	NaN	NaN	19.7297	NaN	NaN
0.540301	0.131715	B3KN49;O94992	Protein HEXIM1	HEXIM1	1069	5	40.607	0	10.75	90287000	46	22.6937	22.9004	22.6708	22.4061	22.4011	22.3646	22.7142	22.7234	22.8053	22.8971	22.9651	22.9673	22.4595	22.3548	22.4536
0.51539	-0.0880142	B3KNC3;Q9Y3T9;Q9H9J5;Q8NAK7;B4DY21;B4DM71	Nucleolar complex protein 2 homolog	NOC2L	1070	8	84.916	0	15.655	61259000	65	22.2451	22.1018	22.1622	21.9076	22.0012	21.8603	22.1134	22.1383	22.0174	22.1754	21.785	21.9634	21.7737	21.859	21.7996
1.38255	0.141484	B3KNN7;B4DEB0;Q96N86;Q8N9M2;Q6IBN0;O43242;B4DV84;B4DPM7;O95325;H0YGV8	26S proteasome non-ATPase regulatory subunit 3	PSMD3	1071	15	57.232	0	50.07	420730000	137	24.804	24.837	24.7947	24.6645	24.6549	24.645	24.8771	24.8867	24.8635	25.0382	24.9651	25.0733	24.6986	24.7219	24.7488
0	NaN	B3KNQ9;B3KWP0;B4DTG4;E9PMQ6;Q00613	Heat shock factor protein 1	HSF1	1072	1	31.943	0.0065817	2.2269	7100700	14	NaN	NaN	NaN	NaN	NaN	NaN	NaN	NaN	NaN	NaN	NaN	NaN	NaN	NaN	19.055
0.136745	-0.0287476	B3KNS8;O75683	Surfeit locus protein 6	SURF6	1073	3	41.508	0	5.4852	18753000	11	20.3557	20.3134	20.3741	20.2542	20.3964	20.6252	20.3854	20.3944	20.36	20.531	NaN	20.5997	20.2376	20.2789	20.0752
0	0.316845	B3KNU0;P52306;B7Z4M5;Q6U7G8;B7Z2V8;D6RHH8;D6RB97	Rap1 GTPase-GDP dissociation stimulator 1	RAP1GDS1	1074	3	66.378	0	3.3036	16330000	3	NaN	NaN	NaN	20.0774	NaN	NaN	NaN	NaN	NaN	NaN	NaN	20.4873	20.3013	NaN	NaN
0.70101	-0.0918695	B3KPA6;Q53HR2;B4DEA8;P49748;B3KPX1;G3V1M7;A0A077H1I5;J3QRJ8;B4DYY0;K7EMF8;J3QKU9;K7EQP4	Very long-chain specific acyl-CoA dehydrogenase, mitochondrial	ACADVL	1075	8	62.581	0	16.854	64807000	40	22.293	22.2886	22.2188	22.1323	21.9719	22.005	21.9846	22.2592	21.9402	21.9984	22.1065	22.1872	21.8917	22.0262	22.1435
0.0360648	0.00773509	O00566;B3KPV5;U3KQ48	U3 small nucleolar ribonucleoprotein protein MPP10	MPHOSPH10	1076	4	78.863	0	8.4397	48704000	26	21.722	21.9656	21.8997	21.7777	21.6754	21.5754	21.7027	21.8903	21.6607	NaN	21.9199	21.9856	21.6346	21.7695	21.6528
0	NaN	B4DWA1;B4DQ43;B4DMV0;B3KPV9;I3L4C2;Q9UQB8;I3L0Y9;I3L1C8;I3L3C6;I3L2M4	Brain-specific angiogenesis inhibitor 1-associated protein 2	BAIAP2	1077	2	40.658	0	3.4102	3860600	3	NaN	NaN	NaN	NaN	NaN	NaN	NaN	NaN	NaN	NaN	NaN	NaN	NaN	NaN	19.937
0	NaN	Q5H9P4;B3KPZ0;Q9P2R3	Rabankyrin-5	DKFZp686M19106;ANKFY1	1078	2	99.823	0	4.1308	5893500	11	NaN	NaN	NaN	NaN	19.6147	NaN	NaN	NaN	NaN	NaN	NaN	NaN	NaN	NaN	NaN
0	NaN	B3KPZ2;Q9H7Z7;B4DWP1;A6NHH0	Prostaglandin E synthase 2;Prostaglandin E synthase 2 truncated form	PTGES2	1079	2	41.969	0	3.4866	6699600	4	NaN	NaN	NaN	NaN	NaN	NaN	NaN	NaN	19.4628	NaN	NaN	NaN	NaN	19.6194	19.7909
1.23413	0.240453	B3KX32;B3KQ21;Q9NYH9;B4DSL9;Q9P1J8	U3 small nucleolar RNA-associated protein 6 homolog	UTP6	1080	3	48.066	0	7.3219	21157000	28	20.4354	20.5611	20.6891	20.2516	20.2185	20.1555	20.5659	20.1186	20.5559	20.7557	20.6772	20.5198	20.7856	20.8533	20.7989
0	NaN	B3KS18;B4DDX1;B3KQ71;B4DWL6;Q9H4A6	Golgi phosphoprotein 3	GOLPH3	1081	1	27.143	0.0008881	2.734	29028000	13	NaN	NaN	NaN	NaN	NaN	NaN	NaN	NaN	NaN	NaN	NaN	NaN	NaN	NaN	21.247
0.17403	-0.0696498	B3KQ73;B4E0R5;B4DRB6;B4DH66;B4DZ54;Q5T6F2	Ubiquitin-associated protein 2	UBAP2	1082	2	36.933	0	3.4708	21632000	6	20.9773	20.9329	NaN	20.8125	NaN	20.9033	21.1862	21.0998	NaN	20.8315	20.8814	20.9499	20.2821	20.6272	NaN
0.457083	0.1185	B3KQH4;Q69YJ7;Q9NTZ6;B4DRP9	RNA-binding protein 12	DKFZp667H197;RBM12	1083	7	59.148	0	15.641	62237000	26	NaN	NaN	NaN	22.3989	22.2389	22.022	22.3352	22.1953	22.355	22.6343	NaN	22.5608	22.227	22.2354	22.1645
0	NaN	H7C2V1;B3KQQ3;O60568;H7C0B8;H7C2S8;Q9UG85	Procollagen-lysine,2-oxoglutarate 5-dioxygenase 3	PLOD3;DKFZp564O1822	1084	2	31.129	0	3.7673	15648000	14	NaN	NaN	NaN	NaN	NaN	NaN	NaN	NaN	NaN	NaN	NaN	NaN	NaN	NaN	20.3033
0.165365	-0.0329818	B3KQT9;V9HVY3;P30101;B3KQT2;B4DDM1;B4DJ98	Protein disulfide-isomerase;Protein disulfide-isomerase A3	HEL-S-269;PDIA3	1085	25	54.102	0	79.332	3780900000	321	27.9804	28.0075	28.0106	27.9663	27.9655	27.9805	27.7299	27.6545	27.718	28.0995	28.0546	28.1118	28.0827	28.054	28.0646
0.232765	-0.0499292	B3KQW2;Q13868;A2VCR1;A3KFL5;A3KFL2	Exosome complex component RRP4	EXOSC2	1086	2	20.338	0	4.2396	27368000	9	21.2167	21.205	21.2071	21.1971	20.7817	21.0896	21.1188	21.2275	21.0245	20.9906	20.9699	NaN	NaN	NaN	NaN
1.1511	0.102397	B3KY42;B3KRB2;Q96PZ0;E7EUH7	Pseudouridylate synthase 7 homolog	PUS7	1087	6	75.036	0	9.6095	40742000	19	21.3799	21.4939	21.4914	21.3461	21.2628	21.3913	21.5476	21.3633	21.5583	21.5614	21.5675	21.6483	21.4104	21.467	21.3461
0.636106	-0.0945606	B3KRK2;Q53HI2;J3KNN5;Q9UJV9;H0Y8L8	Probable ATP-dependent RNA helicase DDX41	DDX41	1088	3	55.409	0	3.0246	16401000	3	20.3296	NaN	20.327	20.3578	20.1971	20.3175	20.0951	NaN	20.0725	20.3099	NaN	20.2919	20.1749	20.0572	20.4772
0.175431	0.0311573	B3KRR4;Q32Q83;Q6P392;Q8WUA2	Peptidyl-prolyl cis-trans isomerase-like 4	PPIL4	1089	3	42.047	0	5.4774	22114000	17	20.601	20.7326	20.7605	20.4813	20.4794	20.4991	20.528	20.5663	20.5485	20.7047	20.7233	20.9323	20.5177	20.5567	20.5337
0	NaN	B4DHR0;B3KRW4;Q9H5N1;H3BNR8;H3BU67;H3BNR2;H3BT64;Q49AT6	Rab GTPase-binding effector protein 2	RABEP2	1090	2	56.112	0.0045473	2.2742	1342000	3	NaN	NaN	NaN	NaN	NaN	NaN	NaN	NaN	NaN	NaN	NaN	NaN	NaN	NaN	18.3407
1.4335	0.166485	B3KSH0;Q86U44;H0YFV6;B4E2F6	N6-adenosine-methyltransferase 70 kDa subunit	METTL3	1092	4	47.715	0	8.4893	29104000	29	21.0456	20.7741	20.994	20.9994	20.6604	20.9129	20.936	21.1121	20.8459	21.2299	21.1872	21.004	21.1255	21.1398	20.9976
1.284	-0.151039	B4DMT5;B3KSH1;O00303;B4DEW9;H0YDT6;E9PQV8;A0A1W2PP79;Q9BX72	Eukaryotic translation initiation factor 3 subunit F	EIF3F	1093	8	33.24	0	19.352	175920000	74	23.7662	23.6306	23.6483	23.513	23.5671	23.5806	23.5657	23.5948	23.568	23.2282	23.2271	23.3355	23.5687	23.5317	23.5796
0.670115	0.183353	B3KSL5;Q9Y383;B3KRR1;A0A0A6YYJ8;Q75M91;V9GZ75;F8WEU3	Putative RNA-binding protein Luc7-like 2	LUC7L2	1094	5	46.483	0	11.073	80059000	23	22.1356	22.3675	21.932	22.2882	22.5714	22.3282	22.2996	22.0428	22.3212	22.332	22.2303	22.4031	22.8295	22.873	22.7532
3.98769	-0.190251	P68363;B3KT06;A8JZY9;B3KPS3;B4DDU2;F8VVB9;B4DN58;F8VQQ4;C9JDS9;F8VS66;F8VRZ4;F8VWV9;F8VX09;Q6QMJ5;Q15670;C9K0S6;F8VRK0;F8VXZ7;F8W0F6;Q9H853;D3DX41	Tubulin alpha-1B chain	TUBA1B	1095	23	50.151	0	75.446	16870000000	598	30.201	30.3065	30.266	30.1383	30.2152	30.2492	30.0478	30.0618	30.0559	29.9302	29.9424	30.0263	30.0312	30.1492	30.1075
0.221028	0.0387313	B3KT25;Q96S55	ATPase WRNIP1	WRNIP1	1096	3	66.674	0	4.1585	20929000	12	20.5552	20.4353	20.4531	20.385	20.3719	20.5268	20.4349	20.6304	20.4085	20.4901	20.7987	20.5891	20.2251	20.378	20.4846
0.413321	0.0517119	B3KTJ9;Q8N163;G3V119;H0YB24;E2PSM9;E5RGU7;E5RFJ3;E5RHJ4;H0YC69;H0YC58;A0A087X2B6;E5RHH8	Cell cycle and apoptosis regulator protein 2	CCAR2	1097	19	102.93	0	47.671	420580000	186	24.9362	24.8722	24.8129	24.7812	24.7416	24.6776	24.8996	24.9138	24.9676	24.9696	24.9005	24.9182	24.7987	24.6522	24.6779
0	NaN	B4DT65;B3KTL8;Q9BYJ9	YTH domain-containing family protein 1	YTHDF1	1098	2	55.344	0	5.3334	23780000	2	NaN	NaN	NaN	NaN	NaN	NaN	NaN	NaN	NaN	NaN	NaN	NaN	NaN	20.9818	NaN
0.707082	0.200857	B4DWZ7;B3KTN5;Q9NS86	LanC-like protein 2	LANCL2	1099	3	48.884	0	6.0692	17444000	11	20.6244	20.6019	20.323	20.1807	19.8411	NaN	20.4733	20.5661	20.4913	20.742	20.7641	20.625	NaN	20.2897	20.1691
0	NaN	Q5VV41;B3KTS4;B4DJM7	Rho guanine nucleotide exchange factor 16	ARHGEF16	1100	2	80.104	0	3.1596	5780800	2	NaN	NaN	NaN	NaN	NaN	NaN	19.5489	NaN	NaN	NaN	NaN	NaN	NaN	NaN	NaN
3.80822	-0.166146	K7EJE8;K7EKE6;B3KU28;Q2VPA0;B3KXS5;E5KMI6;P36776;B4DPX0;K7ER27;A4VCH6;K7EQF8;K7ER56;K7ERR6	Lon protease homolog, mitochondrial;Lon protease homolog	LONP1	1101	11	93.296	0	22.529	110430000	55	22.9663	22.9566	23.0457	22.9891	22.9104	22.8843	22.8124	22.7605	22.6733	22.876	22.7983	22.8715	22.7869	22.7551	22.7994
0	NaN	Q53FG6;B3KUJ0;Q15427	Splicing factor 3B subunit 4	SF3B4	1103	1	44.386	0.00089206	2.7747	60226000	12	NaN	NaN	NaN	NaN	NaN	NaN	NaN	NaN	NaN	NaN	NaN	NaN	NaN	NaN	21.8726
0.383804	-0.0522941	P67775;B3KUN1;Q6I9T8	Serine/threonine-protein phosphatase 2A catalytic subunit alpha isoform;Serine/threonine-protein phosphatase	PPP2CA	1104	9	35.594	0	24.027	257420000	97	24.2547	24.2104	24.2028	24.0532	23.9876	23.9927	24.2093	24.1605	24.1551	24.1049	24.0835	24.1131	23.927	23.8933	23.9348
0	NaN	B3KV71;H0YKX0;Q96EP0	E3 ubiquitin-protein ligase RNF31	RNF31	1105	2	92.633	0	3.199	10283000	4	19.6079	19.5141	19.6338	NaN	NaN	19.3439	NaN	NaN	NaN	NaN	NaN	NaN	NaN	NaN	NaN
0.230321	-0.0883207	B3KVN0;B4DKW1;Q0P512;Q59GX2;P11166;B4DDR6	Solute carrier family 2, facilitated glucose transporter member 1	SLC2A1	1106	4	45.869	0	9.5479	84146000	22	22.8591	22.7408	22.3899	22.3892	22.2415	22.3792	22.698	22.8365	22.7729	22.4056	22.4247	22.5243	22.0159	21.9315	22.0954
0.748311	0.207115	B3KVN2;D3DSY9;P49354;E9PQP6	Protein farnesyltransferase/geranylgeranyltransferase type-1 subunit alpha	FNTA	1107	3	27.443	0	5.0504	16969000	17	NaN	20.4404	20.4153	NaN	NaN	20.0055	20.5242	20.3714	NaN	20.7653	20.4549	20.7099	20.2155	20.6269	20.2856
0.331621	-0.052841	B3KVY9;Q8TB61	Adenosine 3-phospho 5-phosphosulfate transporter 1	SLC35B2	1108	3	45.071	0	5.6059	18063000	20	20.3992	20.2964	20.4263	20.2397	20.2468	20.2947	20.5456	20.0688	20.4194	20.2187	20.1038	20.303	20.3554	20.1165	20.2478
0.73683	-0.0942782	B3KW79;O75225;A0A024RA40;Q9H3G5;H7C0X5;Q9NZ90;C9J6L4;C9JI22;H7C218;C9JLV0	Probable serine carboxypeptidase CPVL	CPVL	1109	6	54.172	0	13.974	125380000	39	23.3317	23.1418	23.1745	23.0772	23.0596	22.9484	23.1175	23.0047	23.0142	23.1685	23.1345	23.1624	22.8895	22.9375	22.8227
0.158224	-0.0369705	B3KWD9;Q7Z531;Q7Z4Y4;Q9UIJ7	GTP:AMP phosphotransferase AK3, mitochondrial	AK3	1110	5	18.178	0	13.102	51137000	19	21.7115	21.5729	21.9464	21.8038	21.6926	21.726	21.5867	21.7931	21.6286	21.2349	21.8422	21.8272	21.8436	21.7694	21.8214
0	NaN	B3KWQ1;B4DZ90;Q8WWH5	Probable tRNA pseudouridine synthase 1	TRUB1	1111	1	17.478	0	4.2254	0	3	NaN	NaN	NaN	NaN	NaN	NaN	NaN	NaN	NaN	NaN	NaN	NaN	NaN	NaN	NaN
0.433221	-0.0885144	Q7L576;B3KWV6;X5D2F4;A0A0G2JR96;A0A0G2JQT1;B3KWT5;B7Z8N7;E7EVJ5;B7Z4I3;B7Z3H2;H7C229;Q96F07;Q9NSN1;E7EW33;B7Z217;H0YL50;A0A0G2JQH3;A0A087WVZ5;A0A087WWZ1;A0A0G2JRX2;A0A087WTQ3;A0A087WVE1;A0A0G2JRV9;A0A087WWL1;A0A087WU52	Cytoplasmic FMR1-interacting protein 1	CYFIP1	1112	9	145.18	0	16.57	70695000	57	22.5729	22.4221	22.6215	22.1029	22.1547	22.0936	22.154	22.2562	22.2788	22.3999	22.3515	22.3907	22.1218	22.171	22.0309
0.371421	0.0491523	Q14498;B4DRA0;B4E1M7;Q68DD9;B3KWX7;B4DLM0;E1P5S2;Q6N037;B7Z4L7;Q6MZY7;Q7Z3L0;G3XAC6;H0Y4X3;A0A0U1RQH7;A0A0U1RQW2;Q5QP23;Q5QP22	RNA-binding protein 39	RBM39;DKFZp781C0423;RNPC2;DKFZp686A11192;DKFZp686C17209;DKFZp781I1140	1113	7	59.379	0	16.715	213590000	71	23.9185	23.8795	23.9176	23.8112	23.7065	23.8003	23.9499	24.0557	23.9529	23.9471	23.9859	23.928	23.7147	23.757	23.7014
0.691344	0.0293797	P49368;B3KX11;Q59H77;B4DUR8;Q2TU64;E9PRC8;Q5SZX6;Q5SZX9;E9PM09;Q5SZW8;E9PQ35;Q7THV3;A0A212PU54;P68626;Q77TH3;A0A212PUJ7;U5TFZ1	T-complex protein 1 subunit gamma	CCT3	1114	27	60.533	0	73.332	1586400000	312	26.7045	26.7167	26.7699	26.6529	26.6375	26.6947	26.7193	26.7638	26.764	26.6802	26.7471	26.773	26.6847	26.6843	26.7124
0.364108	0.0990982	E9PD53;B3KXX5;Q9NTJ3;B3KVJ5;Q6NSG3;Q58F29;Q6P169;C9JR83;C9JVD8;C9J578;C9J9E4	Structural maintenance of chromosomes protein;Structural maintenance of chromosomes protein 4	SMC4	1115	7	144.45	0	13.301	67159000	52	22.3441	22.3756	22.3405	21.9721	21.998	21.8523	22.3653	22.229	22.2392	22.5676	22.4541	22.4273	22.0608	21.8595	22.0133
0.271784	-0.0243495	B3KXZ4;P49736;B7Z8Z6;H0Y8E6;B4DSV5;Q9BWF4;F8WDM3	DNA helicase;DNA replication licensing factor MCM2	MCM2	1116	20	91.271	0	45.717	262250000	143	24.2489	24.2215	24.1334	24.0772	24.0418	24.1102	24.1623	24.1931	24.1405	24.1249	24.1234	24.183	23.9978	24.0548	24.0507
0.536254	-0.099127	B4DSH1;B3KY60;Q99459	Cell division cycle 5-like protein	CDC5L	1117	16	89.225	0	32.173	233600000	120	24.1822	24.1923	24.096	24.0003	23.8879	23.9742	24.1626	24.1056	23.9747	24.0972	24.1108	24.0403	23.7207	23.7029	23.6925
2.14388	0.248943	E9PID8;B4DUD5;E7EWR4;B3V096;P33240;Q9H0L4;A0A0A0MT56	Cleavage stimulation factor subunit 2;Cleavage stimulation factor subunit 2 tau variant	CSTF2;CSTF2T	1118	5	46.665	0	12.015	91383000	46	22.5756	22.5841	22.6778	22.3855	22.3673	22.4394	22.7208	22.9184	22.8338	22.8369	22.9167	22.8926	22.5284	22.5884	22.549
0	NaN	B4E3E6;B4DDB6		HNRPA3	1119	1	34.189	0	2.9218	28036000	13	NaN	NaN	NaN	NaN	NaN	NaN	NaN	NaN	NaN	NaN	NaN	20.7729	NaN	NaN	NaN
0.451378	0.110432	B4DDG3;Q05048;A0A0A0MSZ9;A3KFI9	Cleavage stimulation factor subunit 1	CSTF1	1120	3	46.836	0	6.6639	24970000	17	20.9486	21.0243	20.7585	20.5683	20.4139	20.5723	21.0358	20.7643	20.5992	21.061	20.8301	NaN	21.0143	20.6463	20.6468
0.985953	0.151977	B4DDI9;Q6GSK2;P22570;J3QQX3;A0A0A0MTR6;A0A0C4DFN8;A0A0A0MSZ4;A0A0A0MT64;A0A0A0MTN9;A0A0C4DGN7;B3KSQ6;J3QKZ8;J3KS64;J3QQW7	NADPH:adrenodoxin oxidoreductase, mitochondrial	FDXR	1121	10	53.161	0	22.923	187810000	83	23.6736	23.6655	23.6694	23.5473	23.4615	23.4429	23.7281	23.6256	23.5679	23.9642	24.0275	23.9129	23.6351	23.4969	23.5999
0	NaN	B4DDR3;E9PQK6			1122	1	37.507	0.0012965	2.5185	21455000	9	NaN	NaN	NaN	NaN	NaN	NaN	NaN	NaN	NaN	NaN	NaN	NaN	NaN	NaN	19.6761
0.79746	0.0544603	G3V4F7;B4DDS7;P61011	Signal recognition particle 54 kDa protein	SRP54	1123	5	48.67	0	10.85	106830000	39	22.757	22.6941	22.7618	22.8637	22.6853	22.7389	22.8447	22.8557	22.8508	22.8006	22.7969	22.688	22.8057	22.6954	22.9037
0.209841	-0.0416078	B4DE40;P52788;H7C2R7	Spermine synthase	SMS	1124	6	31.103	0	9.236	89773000	25	22.5351	22.6532	22.6999	22.629	22.3269	22.6541	22.2296	22.7163	22.3501	22.4633	22.531	22.6299	22.6416	22.6465	22.6645
0	0.699822	B4DE59;K7EMS3;C9JTX4;C9J826;C9JK18;C9JKY1		KRT19	1125	2	62.615	0	3.672	16041000	10	NaN	NaN	NaN	NaN	NaN	20.0767	NaN	NaN	NaN	NaN	NaN	20.5937	20.7633	20.7568	20.9922
0	NaN	E9PPD6;E9PJL9;E9PLC6;E9PPR0;E9PQP1;E9PMX3;Q96ID4;B4DE93;G3V0I5;Q53G70;E5KNH5;P49821	NADH dehydrogenase [ubiquinone] flavoprotein 1, mitochondrial	NDUFV1	1126	1	5.6594	0.0088781	2.0988	6545900	5	NaN	NaN	NaN	NaN	NaN	NaN	NaN	NaN	NaN	NaN	NaN	NaN	NaN	NaN	19.0017
5.11049	0.163333	B4DEA3;P54727;B7ZA74;B7Z4W4;Q53F10;Q5W0S5;Q5W0S4;H0Y579	UV excision repair protein RAD23 homolog B	RAD23B	1127	11	42.309	0	39.465	648390000	138	25.3255	25.3726	25.3399	25.3703	25.3219	25.275	25.5844	25.506	25.4619	25.5312	25.5096	25.5148	25.4246	25.4951	25.4501
0.145832	0.00998285	B4DEE8;P16455;Q6LDD1;A0A0G2SKE6;A0A059PXT9	Methylated-DNA--protein-cysteine methyltransferase	MGMT	1128	2	25.05	0	4.5784	19780000	7	NaN	20.4749	20.4936	20.5316	20.4065	20.4017	20.4798	20.4427	20.4393	20.4678	20.456	20.4944	20.5696	20.4227	20.4724
0.344071	0.0506205	B4DEI4;B4DNR1;Q9H8Y8;B4DQF1	Golgi reassembly-stacking protein 2	GORASP2	1129	5	42.044	0	12.519	226910000	63	23.8172	23.9633	23.8757	23.8387	23.747	23.9314	23.9251	24.1009	23.9423	24.0854	24.0055	23.9374	23.6888	23.7688	23.7614
0	NaN	B4DF17;Q8NI22	Multiple coagulation factor deficiency protein 2	MCFD2	1131	1	14.404	0	2.9628	34395000	16	NaN	NaN	NaN	NaN	NaN	NaN	NaN	NaN	NaN	NaN	NaN	NaN	NaN	NaN	21.5871
0	-0.0419807	G3V1A0;G5EA23;B4DF36;J3KP27;B4DF86;E9PN70;Q9Y296;E9PKS9;E9PQE8	Trafficking protein particle complex subunit 4	TRAPPC4	1132	2	13.021	0	3.6698	8026000	8	NaN	NaN	19.7934	NaN	19.0921	NaN	NaN	19.4007	NaN	NaN	NaN	NaN	NaN	NaN	NaN
0.253714	0.042964	B4DFR2;Q9NP97;A0A140VJH9;Q8TF09;H3BNG9;H3BPA0;Q7Z4M1;B1AKR6;H3BQI1	Dynein light chain roadblock-type 1;Dynein light chain roadblock-type 2	DYNLRB1;DYNLRB2	1133	4	13.362	0	9.0267	128080000	27	23.2726	23.2587	23.2748	22.9969	23.0042	23.0281	23.2973	23.3112	23.2741	23.2549	23.1386	23.2812	23.0408	22.9513	23.0902
1.16645	0.143317	G5E9S8;Q7RTQ0;Q7RTQ2;G3V3H3;Q7RTQ8;B4DGB3;F8W6L3;B5BU63;G3V2E7;Q7RTQ4;Q7RTQ7;Q7RTQ9;G3V5R9;Q7RTP8;E7EVH7;Q07866;Q7RTQ1;B4DS14;Q7Z5D5;A8MZ87;H0YG16;H0YJT3;G3V2P7;H0YJL0;H0YJU9;M1UY77;H0YGB8;A0A024R0V3;K7EL76;E9PQ02;Q6P597	Kinesin light chain 1	KLC1;KNS2	1134	9	62.506	0	16.74	78042000	38	22.5016	22.4487	22.3646	22.3061	22.0504	22.1697	22.3698	22.515	22.4952	22.4135	22.6059	22.4931	22.4213	22.5152	22.2226
1.41014	0.310244	F5H669;B4DGF8;Q8N684;F5H6M0;F5H047;J3QT54;F5H5B7;F5H1W4;F5H2K8;F5H6P5;F5H6A8;F5GXA3;C9JM38;C9J286;C9J323	Cleavage and polyadenylation specificity factor subunit 7	CPSF7	1135	5	41.265	0	10.478	50688000	37	21.8137	21.7532	21.7303	21.4666	21.5271	21.2174	22.0537	21.8827	22.1776	22.153	22.0814	21.9331	21.8612	21.4044	21.5078
1.82234	0.129774	B4DGH0;Q14691	DNA replication complex GINS protein PSF1	GINS1	1136	2	18.946	0	3.8434	16712000	10	20.2063	20.0837	20.1468	20.0723	20.252	19.9675	20.1684	20.1898	20.3372	20.297	20.359	20.3173	20.2382	20.1561	20.198
0	NaN	B4DGY8;Q96EM0	Trans-3-hydroxy-L-proline dehydratase	L3HYPDH	1137	1	22.597	0.0029611	2.4107	6714100	5	NaN	NaN	NaN	NaN	NaN	NaN	NaN	NaN	NaN	NaN	NaN	NaN	NaN	NaN	18.6231
0.241327	-0.0517543	B4DHE8;Q96DH6;J3QKT5;J3KTC1;B4DM51	RNA-binding protein Musashi homolog 2	MSI2	1138	4	34.812	0	8.4808	38631000	19	21.4202	21.8125	21.6341	21.4901	21.3757	21.588	21.3702	21.65	21.6776	NaN	NaN	NaN	21.5663	21.4034	21.3427
1.8149	-0.139166	E7ETU9;B4DHG3;O00469;C9JXZ0	Procollagen-lysine,2-oxoglutarate 5-dioxygenase 2	PLOD2	1139	2	81.169	0	4.8021	17660000	15	20.6485	20.7317	20.6429	NaN	NaN	20.6027	NaN	NaN	20.4367	20.5388	20.5865	NaN	20.5072	NaN	NaN
0.323671	-0.0254758	B4DHL7;H3BND4;Q6P996;Q86XE2;Q6P474;Q6XYB5;J3KNK7;H3BNL6;H3BU11;H3BQ54	Pyridoxal-dependent decarboxylase domain-containing protein 1	PDXDC1	1141	19	85.154	0	40.343	394350000	116	24.8644	24.7139	24.7369	24.7587	24.6547	24.7177	24.7238	24.794	24.7758	24.6625	24.6908	24.7414	24.5847	24.7385	24.7286
0	NaN	B4DHY8;E5KS95;P43897	Elongation factor Ts, mitochondrial	TSFM	1142	1	31.024	0.0037578	2.3309	9575200	12	NaN	NaN	NaN	NaN	NaN	NaN	NaN	NaN	NaN	NaN	NaN	NaN	NaN	NaN	19.4172
0	NaN	Q8IYB7;B4DI15;H7C440	DIS3-like exonuclease 2	DIS3L2	1143	2	99.278	0.0081334	2.1431	1157000	3	NaN	NaN	NaN	NaN	NaN	NaN	NaN	NaN	NaN	NaN	NaN	NaN	18.8926	NaN	NaN
0.637778	-0.0598254	B4DIH5;Q53HJ0;Q59EL2;P61201;H0YKU5;B2R6N0;H0YM03	COP9 signalosome complex subunit 2	COPS2	1144	4	44.228	0	6.6434	35725000	12	21.262	21.3366	21.1673	21.2943	21.2014	21.4651	21.2794	21.2232	21.1434	21.2634	21.2987	21.1616	21.3473	21.1076	21.2269
0.142207	-0.0260573	B4DII5;B4DWX3;O60684;Q5TFJ7;O15131;G1UI19;S4R3E5	Importin subunit alpha;Importin subunit alpha-7;Importin subunit alpha-6	KPNA6;KPNA5	1145	7	59.64	0	15.203	97073000	33	22.6054	22.9343	22.7774	22.5889	22.4687	22.859	22.7354	22.8348	22.6935	22.6309	22.5145	22.5826	22.7816	22.6851	22.6577
0	NaN	B4DIS3;Q9C005	Protein dpy-30 homolog	LOC84661;DPY30	1146	1	13.866	0	3.4704	30861000	7	NaN	NaN	NaN	NaN	NaN	NaN	NaN	NaN	NaN	NaN	NaN	NaN	NaN	NaN	21.7292
0	NaN	B4DIS6;Q9H6R0	Putative ATP-dependent RNA helicase DHX33	DHX33	1147	1	85.209	0.0077805	2.1813	5155100	3	NaN	NaN	NaN	NaN	NaN	NaN	NaN	NaN	NaN	NaN	NaN	NaN	NaN	NaN	18.2817
0	NaN	B4DIT2;O60890	Oligophrenin-1	OPHN1	1148	1	80.064	0.0091853	2.0428	35970000	7	NaN	NaN	NaN	NaN	NaN	NaN	NaN	NaN	NaN	NaN	NaN	NaN	NaN	NaN	20.6885
1.17578	0.0784716	B4DIZ2;P61086;D6RDM7;B3KSH4	Ubiquitin-conjugating enzyme E2 K	UBE2K;HIP2	1149	4	15.81	0	10.798	170130000	60	23.577	23.5069	23.5861	23.3811	23.4646	23.3691	23.5534	23.6085	23.5491	23.4728	23.6031	23.5708	23.5512	23.4726	23.652
0.969271	0.15251	B4DJ21;B4DST5;Q9H3S7;B4DJ12	Protein-tyrosine-phosphatase;Tyrosine-protein phosphatase non-receptor type 23	PTPN23	1150	2	100.72	0	3.7663	16841000	14	20.4045	NaN	20.504	20.3297	NaN	20.2991	20.4361	20.4697	20.8534	20.5759	20.6051	20.5825	20.3383	NaN	20.4334
1.15236	-0.172342	V9HWJ0;B4DJ30;Q14697;F5H6X6;B4DSM6;A0A024R592;B4DIW2;E9PKU7;B4DZ53;E9PNH1;Q9BS14	Neutral alpha-glucosidase AB	HEL-S-164nA;GANAB	1151	19	106.87	0	45.54	265640000	144	24.378	24.3131	24.4147	24.0947	24.1268	24.1357	23.8677	23.8024	23.8675	24.2562	24.2736	24.209	24.1012	24.1458	24.1201
0.107264	0.0469628	K7EKL3;B4DJI2;P28799;K7EQI0;K7EMR1;K7EQ05;B4E1G5	Granulins;Acrogranin;Paragranulin;Granulin-1;Granulin-2;Granulin-3;Granulin-4;Granulin-5;Granulin-6;Granulin-7	GRN	1153	3	41.238	0	8.9757	49736000	18	21.7344	21.8553	21.4468	21.5943	21.9758	21.5135	21.5171	21.516	21.7955	22.494	21.7097	22.1297	21.4654	21.3362	21.6393
0.299068	-0.0612526	B4DJK4;B4E0Q4;B4DZJ7;O00267	Transcription elongation factor SPT5	SUPT5H	1154	8	96.913	0	17.023	60196000	31	22.2025	22.0709	22.1212	21.8997	21.8859	21.8429	22.0061	21.6928	21.9887	21.965	21.9576	22.2743	21.6651	22.0042	21.9295
0.0171866	-0.0065457	B4DJQ8;P53634;H0YCY8;I3V9T0;I3V9V6;I3V9V3	Dipeptidyl peptidase 1;Dipeptidyl peptidase 1 exclusion domain chain;Dipeptidyl peptidase 1 heavy chain;Dipeptidyl peptidase 1 light chain	CTSC	1155	5	50.151	0	9.8941	153620000	26	23.4603	23.3907	23.4468	23.2249	23.3299	23.2303	23.5335	23.3558	23.4744	22.5679	23.3092	23.633	23.3679	23.4891	23.3347
0.0967167	0.0239406	B4DKU3;Q8IY81	pre-rRNA processing protein FTSJ3	FTSJ3	1157	13	82.578	0	31.935	268300000	120	24.2755	24.2427	24.2057	24.1189	24.0056	23.9745	24.2076	24.3382	24.1486	24.2775	24.3918	24.3484	23.9337	23.9343	23.8698
0.151056	0.0567542	B4DKV8;Q8NFH4;F8VTY2	Nucleoporin Nup37	NUP37	1158	3	20.405	0	6.9406	20891000	23	20.4333	20.856	NaN	20.4145	20.3165	20.3694	20.0944	20.7058	20.6622	NaN	20.289	20.9436	20.7485	20.3926	20.4416
0.237033	-0.0482725	H7C2A6;B7ZA52;B4DL29;B4DNY2;B4DZK0;Q9Y4P1;C9JIK8;B3KVU2;C9J3C0	Cysteine protease ATG4B	ATG4B	1159	3	21.203	0	6.0714	23202000	22	20.8157	20.871	20.9391	20.4368	20.5421	20.5023	20.5376	20.6451	20.6022	20.7707	20.7824	20.767	20.6229	20.4831	20.515
0.456426	0.290582	B4DL66;D3DTW2;Q9H832;I3L286;I3L4C5;D6RB11	Ubiquitin-conjugating enzyme E2 Z	UBE2Z	1160	4	32.892	0	6.2629	15963000	8	NaN	NaN	NaN	20.4115	20.3438	20.3905	19.9854	NaN	NaN	NaN	NaN	NaN	20.7221	20.9887	20.9938
0.857348	-0.105075	E9PQ61;B4DLG2;O75152;A0A1W2PPR9;Q0D2N5;E9PBY7	Zinc finger CCCH domain-containing protein 11A	ZC3H11A	1162	2	72.531	0	2.981	8999600	5	19.3402	19.5857	19.4282	19.3629	19.3163	19.3294	19.3349	19.3665	19.3657	NaN	NaN	19.4706	19.1885	19.0977	19.197
0.422484	0.0701758	B4DLT1;O75436;A8K3C1;S4R3Q6	Vacuolar protein sorting-associated protein 26A	VPS26A	1164	6	36.571	0	10.418	90805000	32	22.7192	22.7445	22.6458	22.4634	22.5013	22.4133	22.6088	22.6942	22.6196	22.8455	22.8931	22.6996	22.5559	22.4373	22.509
1.737	0.0949168	Q6IAT1;B4DLV7;P50395;Q5SX87;Q5SX86;V9GYF8;Q5SX90;V9GYJ7;Q8TB95;B3KVE3;Q5SX91	Rab GDP dissociation inhibitor beta	GDI2	1165	25	50.663	0	63.471	2149600000	280	27.0979	27.1751	27.1715	27.0804	27.1142	27.1227	27.1058	27.1422	27.1098	27.2414	27.3004	27.2864	27.2557	27.273	27.2822
0	NaN	B4DM05;P14543	Nidogen-1	NID1	1166	2	79.332	0	2.9758	4178700	4	NaN	NaN	NaN	NaN	NaN	NaN	NaN	NaN	NaN	NaN	NaN	NaN	NaN	NaN	19.3651
0.120643	-0.0274507	B4DM33;Q15691;A2VCR0;C9JB30;B2R5W6;Q9UPY8	Microtubule-associated protein RP/EB family member 1	MAPRE1	1167	10	26.582	0	25.155	650820000	138	25.6318	25.5957	25.5291	25.4076	25.3728	25.2283	25.6196	25.5672	25.5229	25.5543	25.4089	25.4789	25.4472	25.1404	25.1616
0.431967	-0.0678255	M0R117;B4DM74;Q02543;M0R3D6;M0R1A7;B4DM94;B4DUV3;B2R4C0;Q53HD3;Q32XH3;M0R0P7;Q76N54	60S ribosomal protein L18a	RPL18A	1168	7	18.079	0	18.636	591600000	57	25.4557	25.5474	25.4926	25.2709	25.2525	25.2408	25.3448	25.3992	25.3774	25.4062	25.4225	25.4481	25.1339	25.1394	25.108
0	NaN	C9JRU6;C9J0B2;C9JUW4;C9J8R4;B4DM76;C9JVE2;Q96GG9	DCN1-like protein;DCN1-like protein 1	DCUN1D1	1169	1	8.7797	0.0017175	2.4886	11623000	15	NaN	NaN	NaN	NaN	NaN	NaN	NaN	NaN	NaN	NaN	NaN	NaN	NaN	NaN	19.7307
0.929512	-0.138589	R4GMT0;B4DM97;P61163;B4DMT4;B4DXP9;A0A1B0GVS3	Alpha-centractin	ACTR1A	1170	6	37.433	0	13.573	203680000	54	24.0511	23.8635	23.855	23.7573	23.739	23.7275	23.6976	23.8547	23.8226	23.8731	23.9072	23.5799	23.4996	23.469	23.5391
0.945296	-0.0928164	B4DMF5;E9KL48;P00367;B4DMG8;Q53GW3;B3KT18;Q59FQ4;Q14400;Q9UQV0	Glutamate dehydrogenase;Glutamate dehydrogenase 1, mitochondrial	GLUD1	1171	1	56.603	0	3.1723	87044000	33	22.0046	21.9349	22.1637	21.9698	21.9098	21.9958	21.8585	21.9182	21.7047	22.0214	21.9443	21.9951	22.0417	21.8597	21.7889
0	NaN	B4DMK6;Q9NP77	RNA polymerase II subunit A C-terminal domain phosphatase SSU72	SSU72	1172	2	20.26	0.00090131	2.8271	802630	3	NaN	NaN	NaN	NaN	NaN	NaN	NaN	NaN	NaN	NaN	NaN	NaN	NaN	NaN	18.0339
0	NaN	B4DMP4;Q08AM6	Protein VAC14 homolog	VAC14	1173	1	80.141	0.00045537	2.8887	10865000	1	NaN	NaN	NaN	NaN	NaN	NaN	NaN	NaN	NaN	NaN	NaN	NaN	NaN	NaN	19.3343
0	0.177244	Q53FA7;B4DMQ7;H7BZH6	Quinone oxidoreductase PIG3	TP53I3	1174	3	35.536	0	3.4695	8027600	4	NaN	19.836	NaN	NaN	NaN	NaN	NaN	NaN	NaN	NaN	NaN	NaN	NaN	20.0988	19.9277
0	NaN	B4DMS5;Q13601	KRR1 small subunit processome component homolog	KRR1	1175	2	20.221	0	4.4132	11315000	4	NaN	NaN	NaN	NaN	NaN	NaN	NaN	NaN	NaN	NaN	NaN	NaN	NaN	20.1037	NaN
0	NaN	F5GYK2;B4DMU7;Q59GV6;Q9NRL3;M0R317;B3KPF6;M0R0P4;R4GN16	Striatin-4	STRN4	1176	2	68.584	0	3.2654	9589000	2	19.4446	NaN	NaN	19.3937	NaN	NaN	NaN	NaN	NaN	NaN	NaN	NaN	NaN	NaN	NaN
0.522766	-0.0578325	D6R9P3;D6RD18;B4DMY3;D6RBZ0;Q53F64;Q99729	Heterogeneous nuclear ribonucleoprotein A/B	HNRNPAB	1177	5	30.302	0	10.744	509040000	56	25.0912	25.177	25.2313	25.1599	25.0728	25.0931	25.0885	25.225	25.0933	25.1658	25.1923	25.1442	24.8654	24.9597	24.9835
0	NaN	B4DN01;H7C3P9;Q9UNS2	COP9 signalosome complex subunit 3	COPS3	1178	1	33.572	0.0033515	2.347	5781700	4	NaN	NaN	NaN	NaN	NaN	NaN	NaN	NaN	NaN	NaN	NaN	NaN	NaN	NaN	18.9665
0	NaN	B4DVK1;B4E013;B4DND9;Q7L4X7;Q96CS0;Q53YP0;B4E1N4;Q9NZM5	Glioma tumor suppressor candidate region gene 2 protein	GLTSCR2	1179	1	30.243	0	3.0216	7732900	4	NaN	NaN	NaN	NaN	NaN	NaN	NaN	20.0886	NaN	NaN	NaN	NaN	NaN	NaN	NaN
0.916014	0.204441	C9J0J7;G5E9Q6;B4DNH1;D3DNI2;D3DNI3;C9J712;C9JQ45;P35080;C9J2N0	Profilin;Profilin-2	PFN2	1180	3	9.8402	0	7.4855	114060000	26	23.1469	22.6873	23.1357	22.5545	22.8198	22.6647	22.7276	22.8437	22.7175	23.1975	23.2347	22.9996	23.181	23.2015	23.25
0	NaN	B4DNH2;J3KTN0;B4DKP9		EIF4A1	1181	1	26.777	0.0021213	2.4298	6209400	3	NaN	NaN	NaN	NaN	NaN	NaN	NaN	NaN	NaN	NaN	NaN	NaN	20.0047	NaN	NaN
0	NaN	B4DNM0;Q8WVC0	RNA polymerase-associated protein LEO1	LEO1	1182	1	72.783	0.00045434	2.8773	14815000	8	NaN	NaN	NaN	NaN	NaN	NaN	NaN	NaN	NaN	NaN	NaN	NaN	NaN	NaN	19.8465
0.594607	0.258447	B4DNM8;Q32P28;Q68CW0;H7C2W6	Prolyl 3-hydroxylase 1	LEPRE1;DKFZp547C166	1183	3	68.988	0	4.9479	12788000	9	NaN	19.8739	19.8131	19.7102	19.6452	19.6601	19.6472	NaN	NaN	20.5269	NaN	NaN	19.8227	NaN	NaN
2.01017	0.154639	P23921;B4E0I8;B4DNN4;Q53GZ5;B4DXB0;E9PL69;B4DS95;B4DXD1;H0YCY7;E9PP77;A0A212PSW1;G0XWF4;Q9JFC6;U5T910;U5TA16;Q5IXW0;U5TCX9;U5TD30;U5TG11;U5TIL2;U5TJS9;Q3I8U9;Q0NWF0;Q0NQ02;Q0N5U5;G0XVU0;G0XX15;Q8V515;G0XXM7;P20503;P32984;Q0NLZ5;Q0N588;Q0N6F0;Q0NAF3;Q0NCR3;Q0NEH4;Q0NF27;Q0NG80;Q0NHD2;G0XTZ6;A0A212Q1X9;Q91UL3;Q8QMY6;A0A212PTR0;U5TNV6;A0A212PWL6;A0A212Q0M2;A0A290G7K0;A0A212Q3H5;A0A212QEK9;A0A212R8I6…	Ribonucleoside-diphosphate reductase large subunit;Ribonucleoside-diphosphate reductase	RRM1	1184	8	90.069	0	17.642	111280000	63	22.8973	22.8871	22.7946	22.7789	22.7687	22.851	22.8632	22.9829	22.9158	22.9796	23.1752	23.1705	22.9718	22.8722	22.9269
0.960196	0.0832356	G8JLH9;B4DNP0;B7ZA24;B4DVR6;B5BTZ6;P40763	Signal transducer and activator of transcription;Signal transducer and activator of transcription 3	STAT3	1185	8	76.138	0	15.884	100720000	37	22.7129	22.538	22.7242	22.7218	22.4769	22.7375	22.6706	22.8101	22.6932	22.6387	22.8283	22.6793	22.7408	22.8442	22.711
1.96461	-0.145064	B4DNR3;V9HW87;Q96IU4;B4DQI4;F8W9U3;B4DKK0	Alpha/beta hydrolase domain-containing protein 14B	HEL-S-299;ABHD14B	1186	8	19.796	0	19.362	150270000	85	23.3719	23.353	23.5585	23.2413	23.2003	23.3131	23.1797	23.2481	23.1347	23.1741	23.1174	23.1587	23.2671	23.166	23.3056
0	NaN	B4DP06;H7C1S2			1187	1	58.661	0	3.0511	63043000	11	NaN	NaN	NaN	NaN	NaN	NaN	NaN	NaN	NaN	NaN	NaN	NaN	NaN	NaN	20.7731
1.14029	-0.200491	B4DP80;Q8NCW5;Q5T3I4;Q6PGN4;Q5T3I3	NAD(P)H-hydrate epimerase	APOA1BP	1189	4	33.627	0	6.7193	70217000	23	22.2046	22.0952	22.2274	22.4726	22.3453	22.3322	22.0258	22.303	22.2768	21.74	21.7686	NaN	22.0932	22.2254	22.1996
1.3844	0.252055	B4DR80;Q6P0Y1;Q5U0E6;B4DT57;Q9Y6E0;H0Y630;Q6FG81;Q5JV98;B4DMR0;Q5JV99	Serine/threonine-protein kinase 24;Serine/threonine-protein kinase 24 36 kDa subunit;Serine/threonine-protein kinase 24 12 kDa subunit	STK24;HEL-S-95	1190	5	45.835	0	9.7578	31330000	23	21.0038	21.1546	20.9904	20.939	21.0268	20.7704	20.8498	21.0478	21.1526	21.3285	21.0655	21.1633	21.7008	21.4097	21.378
0.518686	0.239682	Q6P3X3;B4DRC7;H7C3A3	Tetratricopeptide repeat protein 27	TTC27	1191	4	96.631	0	5.7896	19778000	10	NaN	NaN	NaN	NaN	20.2374	20.2839	NaN	20.5209	20.0362	NaN	NaN	NaN	20.5478	20.7812	20.6154
0	NaN	B4DRD5;E5RFF9;Q9BRT9	DNA replication complex GINS protein SLD5;DNA replication complex GINS protein SLD5;DNA replication complex GINS protein SLD5, N-terminally processed	GINS4	1192	1	12.057	0.00089445	2.7838	3296900	6	NaN	NaN	NaN	NaN	NaN	NaN	NaN	NaN	NaN	NaN	NaN	NaN	NaN	NaN	18.622
0	NaN	B4DRK5;Q10713	Mitochondrial-processing peptidase subunit alpha	PMPCA	1193	2	28.241	0.0088531	2.0817	1662400	2	NaN	NaN	NaN	NaN	NaN	NaN	NaN	NaN	NaN	NaN	NaN	NaN	NaN	NaN	18.1632
0.0645766	-0.00988825	Q5JVZ5;B4DRL5;Q96JJ3;B4DZ20;Q5JW01;H0YCM7;B7Z1S8;H7C0S6;H7C3P3;Q5JVZ8;Q5JVZ4;B4DJV6;A4D1X5;Q92556	Engulfment and cell motility protein 2	ELMO2	1194	4	82.364	0	5.0829	27285000	6	20.8478	21.0631	20.9385	21.0091	20.7074	20.8714	20.7987	20.912	20.8519	NaN	20.9308	21.0385	20.9513	20.793	20.8945
0	NaN	Q53H42;E9PHH3;H7C1K4;B4DRQ9;P18827	Syndecan-1	SDC1	1195	1	16.936	0.0088889	2.104	41573000	2	NaN	NaN	NaN	NaN	NaN	NaN	NaN	NaN	NaN	NaN	NaN	NaN	NaN	NaN	20.7689
0.524159	0.0618063	B4DRV5;Q53FD7;Q53H29;Q7Z3B4;Q9NSY5	Nucleoporin p54	NUP54;DKFZp434L1613	1196	4	37.383	0	8.5982	37232000	27	21.4147	21.4752	21.3294	21.2836	21.3217	21.2894	21.3156	21.6015	21.5447	NaN	21.4381	NaN	21.3768	21.3193	21.3031
0	NaN	B4DS79;B4DKH5			1197	1	53.851	0.007771	2.1766	17284000	1	NaN	NaN	NaN	NaN	NaN	NaN	NaN	NaN	NaN	NaN	NaN	NaN	NaN	NaN	20.3002
1.1367	-0.162181	B4DSE2;B4E0C7;Q5IS74;Q53HP2;D3DQU2;O14773;B4DE89;B2R608;B4DIV8;Q5ISB3	Tripeptidyl-peptidase 1	TPP1	1198	4	41.675	0	11.987	145860000	44	23.5787	23.5063	23.4995	23.2443	23.1866	23.2103	23.2473	23.4073	23.4403	23.1841	23.2178	23.0419	23.226	23.0434	23.0707
0.121565	-0.0235619	B4DSQ5;G3V4V1;G3V1W4;G3V3G5;G3V2R6;G3V5X8;G3V4Q2;G3V5K1			1199	19	82.927	0	54.863	722700000	153	25.7054	25.7964	25.7059	25.5149	25.5229	25.5584	25.6856	25.6942	25.6939	25.8204	25.6633	25.6932	25.4113	25.4233	25.4087
0.0863382	-0.0279936	H3BPK3;H3BPQ4;B4DT01;Q16775;H3BQW8	Hydroxyacylglutathione hydrolase, mitochondrial	HAGH	1200	3	26.305	0	7.1107	43139000	27	21.4629	21.553	21.5852	21.2934	21.3209	21.8844	21.8033	21.7248	21.5399	21.3224	21.063	21.6392	21.6053	21.3008	21.3991
0.0903588	-0.0427293	B4DTA2			1201	8	30.214	0	21.917	434590000	87	24.8441	24.7144	24.6991	24.8042	24.8899	24.9575	24.6668	24.7357	24.658	24.3568	24.393	24.3031	25.142	25.4258	25.2981
0.32354	-0.119605	E9PF16;B4DTB9;Q96CM8;D6RF87	Acyl-CoA synthetase family member 2, mitochondrial	ACSF2	1202	4	63.652	0	8.2951	22193000	25	20.956	21.1086	20.9161	20.3339	20.3252	20.3034	20.4873	20.4262	20.4185	20.7707	NaN	20.9193	20.6547	20.4465	20.1774
0.711858	0.112571	E7ERS3;B4DTK7;Q86VM9;B4DZ24;H3BRN6;H3BRH3;B3KRL4;Q86YU5	Zinc finger CCCH domain-containing protein 18	ZC3H18	1204	7	108.94	0	12.056	67857000	35	22.2129	22.3616	22.1523	22.0268	21.9126	22.0642	22.3631	22.184	22.2383	22.3475	22.4956	22.2649	22.162	22.0489	22.0045
0	NaN	B4DTP3;H0YM23;O75179;H0YLQ3;B4DR08;A0A1W2PQ15	Ankyrin repeat domain-containing protein 17	ANKRD17	1205	3	138.63	0	5.8486	19500000	6	NaN	NaN	NaN	NaN	NaN	NaN	NaN	NaN	NaN	NaN	NaN	NaN	NaN	NaN	20.0667
0	NaN	E9PGM4;B4DUF1;Q59ET0;Q04446;B4DNJ3	1,4-alpha-glucan-branching enzyme	GBE1	1207	3	75.959	0	4.8864	13819000	5	NaN	NaN	NaN	NaN	NaN	NaN	NaN	NaN	NaN	NaN	NaN	NaN	21.7556	NaN	NaN
0	NaN	B4DUH1;E9PE82;E5KSE7;E5KSD5;D4QEZ8;P16219	Short-chain specific acyl-CoA dehydrogenase, mitochondrial	ACADS	1208	1	43.63	0.00045413	2.8773	9004200	13	NaN	NaN	NaN	NaN	NaN	NaN	NaN	NaN	NaN	NaN	NaN	NaN	NaN	NaN	19.1737
0.033322	-0.00647264	B4DUL5;P31930	Cytochrome b-c1 complex subunit 1, mitochondrial	UQCRC1	1209	2	40.372	0.00045188	2.8471	14892000	6	20.1205	NaN	20.1699	20.0808	20.1134	20.0948	20.21	20.1173	NaN	20.2357	20.2267	20.2104	20.0705	19.9905	19.814
1.0262	0.264355	B4DUP7;Q9H8G2	Caspase activity and apoptosis inhibitor 1	CAAP1	1210	2	23.484	0.0017249	2.5067	10061000	5	NaN	20.4936	NaN	NaN	20.3631	NaN	NaN	NaN	20.7509	20.6345	NaN	NaN	NaN	NaN	NaN
0.258848	-0.0232455	B4DUQ1;Q5T6W2		HNRNPK	1211	19	48.51	0	84.904	5494400000	378	28.3879	28.4974	28.5314	28.5308	28.5389	28.5194	28.5227	28.5526	28.5359	28.3226	28.3892	28.4509	28.4581	28.554	28.5135
0.718248	-0.114818	B4DUX0;O00154;K7EKP8;B7Z957	Cytosolic acyl coenzyme A thioester hydrolase	ACOT7	1212	5	29.645	0	12.792	126060000	47	23.1453	23.3339	23.2261	22.8705	23.1897	22.9904	23.0854	23.2829	22.9852	23.0452	22.769	22.8468	23.1164	23.0298	22.9396
2.06757	-0.232768	Q96KP4;B4DV28;B4DPF1;A0A024R382;Q9NW02;J3QKT2;Q9NUV1;A0A087WYZ1;J3KSV5;J3QL02;J3QRD0;J3QKQ0;Q9H7K8;J3QLU1;J3QR27;J3QQN6;A0A087WVS2;J3QRA8;J3KRD5;J3QRH4;J3KSS4;J3QRP4	Cytosolic non-specific dipeptidase	CNDP2	1213	13	52.878	0	44.22	418560000	110	24.8938	24.9508	24.8567	24.9677	24.9342	25.0169	24.8187	24.7267	24.7141	24.5114	24.4633	24.4754	24.8728	24.8678	24.8851
0.264532	0.0645395	Q9BVJ8;B4DVA7;H3BS10;A0A0S2Z3W3;H3BP20;P06865;B4DVL8;H3BU85;A0A0S2Z3L7;H3BTD4;G3XL83;G3XL79;B4DMX7;A0A0S2Z3X0	Beta-hexosaminidase;Beta-hexosaminidase subunit alpha	HEXA	1214	6	47.094	0	11.281	116730000	58	23.26	23.1874	23.0435	22.6886	22.7622	22.7305	23.2644	23.1533	23.0826	22.9479	23.0691	23.0538	22.8484	22.862	22.8075
1.77464	-0.0982695	B4DVJ0;P06744;A0A0A0MTS2;B4DE36;A0A1W6AYU6;K7EQ48;A0A0J9YX90;A0A0J9YXP8;A0A0J9YYH3;K7EP41;K7EPY4;K7ELR7;Q59F85;K7EIL4;K7ERK8;K7ESF4;K7ENA0;K7ERC6;Q8N196	Glucose-6-phosphate isomerase	GPI	1215	17	59.99	0	55.439	2314000000	236	27.2628	27.328	27.2849	27.3301	27.2641	27.2932	27.2037	27.1608	27.1773	27.1829	27.0913	27.0728	27.2891	27.2693	27.3131
0.100092	0.023869	J3QLE5;Q66K91;Q5XPV6;B4DVS0;X5DP00;Q9UIS4;Q15182;P63162;P14678;Q6LBS1;Q53HE7;J3KRY3;S4R3P3	Small nuclear ribonucleoprotein-associated protein;Small nuclear ribonucleoprotein-associated protein N;Small nuclear ribonucleoprotein-associated proteins B and B	SNRPN;SNRPB	1216	5	17.546	0	9.6502	193650000	45	23.6929	23.7402	23.6829	23.5925	23.6084	23.771	23.9663	23.9439	23.9686	23.6403	23.6498	23.3592	23.5987	23.6069	23.613
1.2388	0.187259	B4DVY2;V9HW56;P67936;B4DTB1;K7ENT6;K7EMU5;K7EPB9;K7ERG3;K7EPV9;H0YL80;U3KQK2;K7EP68;H0YKP3;B4DTK3;C9IZA2	Tropomyosin alpha-4 chain	HEL-S-108;TPM4	1218	15	26.221	0	50.032	1598600000	199	26.8877	26.8142	26.8598	26.4668	26.5249	26.3945	26.8024	26.7206	26.8	27.0818	26.9598	26.986	26.7757	26.709	26.7719
0.134891	0.0420617	B4DW11;P10909;H0YAS8;H0YC35;Q8IWM0;Q5ISQ2	Clusterin;Clusterin beta chain;Clusterin alpha chain;Clusterin	CLU	1219	3	25.683	0	6.9881	16425000	20	20.2633	NaN	20.5568	20.1279	20.0076	19.9708	20.2488	20.4864	20.3084	20.2087	20.1484	20.5523	19.9182	20.0048	20.1701
1.86389	0.173394	Q6YP21;B4DW13;A0A0A0MRN7	Kynurenine--oxoglutarate transaminase 3	CCBL2;hCG_23341	1220	2	51.4	0	3.9666	18896000	14	20.3505	NaN	20.4834	20.1688	20.3421	20.3954	20.4915	20.397	20.5684	20.6605	20.6401	20.6261	20.4207	20.417	20.4715
0.266123	0.060655	P34949;H3BPB8;B4DW50;F5GX71;H3BP57;B4DFC4;H3BUZ9;H3BT48;H3BPU7;H3BPM5;Q8NHZ6;H3BMZ9;B4DYB8;H3BT46;H3BNY8;H3BN01;H3BPP3	Mannose-6-phosphate isomerase	MPI	1221	3	46.655	0	6.9705	16608000	11	NaN	NaN	NaN	20.354	20.3958	20.3377	NaN	NaN	NaN	NaN	NaN	20.2286	20.3708	20.5267	20.5665
0.890646	-0.132999	B4DWI8;Q8WXF1;A0A024RDP4;X6RDA4	Paraspeckle component 1	PSPC1	1222	8	52.579	0	20.126	209030000	79	23.8675	23.8937	23.9912	23.7959	23.8419	23.7514	23.9447	23.905	23.9698	23.7461	23.4317	23.7042	23.68	23.5799	23.5539
0.264884	-0.120893	Q6FH24;B4DWR3;D3DWY7;P61758	Prefoldin subunit 3	VBP1	1223	4	18.735	0	8.9099	75328000	29	22.5649	22.2145	22.1223	22.3373	22.4049	22.4674	22.3157	NaN	22.4543	21.2241	21.9645	22.4053	22.4773	22.3975	22.6093
0.0140224	0.00396781	B4DX46;Q6GMV2;E2QRN5;F8WEJ9;C9IYN9;B4DUT1	SET and MYND domain-containing protein 5	SMYD5	1225	2	47.313	0	5.1904	23974000	25	20.9042	20.9113	20.7192	20.5866	20.5127	20.5646	20.9159	20.8542	20.7516	20.876	20.8642	20.4684	20.426	20.6572	20.5198
2.85714	0.154115	K7ESE8;J3KSD8;B4DXF3;Q13867;K7ES02	Bleomycin hydrolase	BLMH	1226	4	26.738	0	9.0182	69835000	38	22.2938	22.0825	22.1273	22.1317	22.0654	22.1372	22.2044	22.3593	22.327	22.3287	22.3784	22.3112	22.3068	22.2041	22.2239
0	NaN	B4DXN3;F8VUA2;F8VVT7;Q9HD42	Charged multivesicular body protein 1a	CHMP1A	1227	2	15.301	0.00045106	2.8342	26775000	5	NaN	NaN	NaN	NaN	NaN	NaN	NaN	NaN	NaN	NaN	NaN	NaN	NaN	NaN	21.2865
1.54195	0.269027	E9PND2;Q9BTA4;B4DY28;Q6ZMS3;P21291;B4E2T4;E9PS42;Q6AI18;Q59EQ5;E9PP21;B3KVC9;Q6AWD1	Cysteine and glycine-rich protein 1	CSRP1;DKFZp686M148	1229	4	16.115	0	15.03	60111000	39	21.8121	21.8218	21.8255	21.7455	21.837	21.7991	21.9281	22.0006	22.1081	22.2908	22.2108	22.2875	21.4799	22.0533	22.3235
0.0352929	-0.0307107	B4DY46;O00184;Q53GF4;Q15833;M0R0M7;M0QZ54;M0R118;M0R1A1	Syntaxin-binding protein 2	STXBP2	1230	3	62.699	0	5.235	11687000	15	20.3163	NaN	20.3731	19.9538	NaN	NaN	20.0359	20.1362	19.8575	21.0129	NaN	19.8758	NaN	NaN	NaN
0.0126553	0.00282171	G8JLD5;D3DUW7;D3DUW6;B4DYR6;D3DUW5;O00429;Q32Q67;B4DPZ9;F8VUJ9;B4DDQ3;F8VZ52;H0YHY4;F8VR28;F8VYL3;F8W1W3	Dynamin-1-like protein	DNM1L	1231	8	79.621	0	18.029	72967000	53	22.4123	22.451	22.3625	22.1528	22.1882	22.0972	22.2079	22.3806	22.235	22.5182	22.418	22.2928	22.1246	22.2824	22.0617
0.421811	-0.0751831	B4DYY5;F8W726;Q14157;Q5VU77;B4DZJ6;Q5VU79;Q5VU78;Q5VU81;Q5VU80;H0Y5H6;H7C2T8	Ubiquitin-associated protein 2-like	UBAP2L	1232	10	113.56	0	18.416	111210000	52	22.9996	22.9057	23.0423	22.8822	22.836	22.7924	22.9902	23.1581	22.9839	22.8974	22.6771	22.7205	22.6872	22.596	22.8001
0.222309	0.0572176	B7ZAX9;B4DZC0;O60264;Q4W5G3;Q4W5H1	SWI/SNF-related matrix-associated actin-dependent regulator of chromatin subfamily A member 5	SMARCA5	1233	5	116.77	0	7.8583	42568000	17	21.61	21.7087	21.7495	21.2933	21.4325	21.3906	21.6305	21.7045	21.501	21.7505	21.8117	21.798	21.4586	21.1581	21.4789
2.05856	0.223603	Q9UHD9;B4DZF1;B4DM19	Ubiquilin-2	UBQLN2	1234	2	65.695	0	3.0446	15761000	5	20.0913	20.1892	20.0288	19.9038	19.9911	19.6953	20.1403	20.0469	20.1614	20.3061	20.1765	20.1655	20.4009	20.139	20.3252
0.322028	-0.0370269	P78344;B4DZF2;Q59G42;D3DQV9;H0Y3P2;Q2TU89;E9PKF8;H0YD77;H0YCH5;H0YEC5;Q3LIE0;H0YE22;H0YCF8;H0YE44;H0YDC0;H0YEN8;H0YD99	Eukaryotic translation initiation factor 4 gamma 2	EIF4G2;AAG1	1235	12	102.36	0	20.215	149850000	45	23.4511	23.4296	23.3966	23.2194	23.212	23.2904	23.2676	23.2472	23.2436	23.4082	23.3488	23.4189	23.2855	23.1351	23.3105
1.08203	0.163964	Q96J73;B4DZM3;Q6PJJ2;P56182;Q53FR7	Ribosomal RNA processing protein 1 homolog A	RRP1	1236	3	37.017	0	5.8519	34326000	19	21.0167	21.1547	21.2131	21.2952	20.963	21.1363	21.3562	21.5183	21.2224	21.33	21.3547	21.4037	20.9351	21.4533	21.0702
0	NaN	B4E014;Q9UBD5	Origin recognition complex subunit 3	ORC3	1237	1	75.031	0.0095503	2.0256	3560700	7	NaN	NaN	NaN	NaN	NaN	NaN	NaN	NaN	NaN	NaN	NaN	NaN	NaN	NaN	17.757
0.927274	0.241362	B4E022;V9HWD9;Q53EM5;P29401;A0A0B4J1R6;B3KSI4;A0A0K0K1H9;B3KPZ8;B4DVU1;E9PFF2;A0A0S2Z5C0;F8W888;Q6MZE3	Transketolase	HEL107;TKT	1238	26	62.878	0	72.892	3394800000	352	28.0508	28.0614	28.131	27.2702	27.3118	27.3302	27.8627	27.9571	27.8805	28.0333	28.0727	28.0049	27.8218	27.8463	27.926
0.415722	-0.15576	B4E074;Q9NVX2;B4E303;K7EN33;A0A0A0MRH0	Notchless protein homolog 1	NLE1	1239	4	50.729	0	7.947	30865000	22	21.3336	21.4093	21.433	20.9432	20.7936	21.091	21.111	21.2855	20.9964	21.0055	21.1951	21.3993	NaN	20.2548	20.8448
0.514449	-0.0819546	Q96DI9;F6VRR5;B4E0L0;Q9BY77;F8WCX5;Q659C6;B4DMM2;Q8WUT1;B4DSH9;Q6R954;F8WEE2	Polymerase delta-interacting protein 3	POLDIP3;DKFZp434G0310	1240	6	45.658	0	12.133	80062000	29	22.5623	22.64	22.4415	22.4851	22.4253	22.4374	22.4786	22.5537	22.5594	22.6099	22.5215	22.4283	22.2102	22.1355	22.2525
0.101494	0.0100947	B4E0N9	Glutamate dehydrogenase		1241	21	54.258	0	52.07	871220000	222	25.8375	25.7827	25.8181	25.9075	25.8757	25.8978	25.8453	25.8014	25.7877	26.0163	25.9507	25.9218	25.8476	25.8207	25.7782
0	NaN	Q9NWX4;Q8NBY1;Q499L9;B4E0Y9;Q9P289;Q96SR7	Serine/threonine-protein kinase 26	STK26;MST4	1242	2	32.883	0	5.5824	29835000	2	NaN	NaN	NaN	NaN	NaN	NaN	NaN	NaN	NaN	NaN	NaN	NaN	20.9545	NaN	NaN
0.00966795	0.00204129	B4E1E0;P17812;B4DMB5;B7Z9C4	CTP synthase;CTP synthase 1	CTPS1	1243	8	49.694	0	19.172	123940000	76	23.2943	23.1002	23.1886	22.9969	22.9823	23.0084	23.1346	23.0836	23.171	23.2286	23.2669	23.2305	22.8878	22.9111	22.9603
0.732862	-0.110864	O95486;B4E205;H0Y9J6	Protein transport protein Sec24A	SEC24A	1244	7	119.75	0	16.912	79321000	41	22.5961	22.7459	22.6948	22.3844	22.3928	22.3247	22.5105	22.4632	22.4602	22.5322	22.4997	22.5012	22.1846	22.2481	22.3108
0	NaN	B7ZA10;B4E273;P53367	Arfaptin-1	ARFIP1	1246	1	33.682	0.0013015	2.562	10974000	16	NaN	NaN	NaN	NaN	NaN	NaN	NaN	NaN	NaN	NaN	NaN	NaN	NaN	NaN	19.5175
0	NaN	B7Z2R9;B4E2S7;P13473	Lysosome-associated membrane glycoprotein 2	LAMP2	1247	1	32.979	0.0091743	2.0397	14853000	14	NaN	NaN	NaN	NaN	NaN	NaN	NaN	NaN	NaN	NaN	NaN	NaN	NaN	NaN	19.7862
2.24775	0.184935	B4E324;X6R5C5;Q59EV6;X6R8A1;P10619;Q5JZH0	Carboxypeptidase;Lysosomal protective protein;Lysosomal protective protein 32 kDa chain;Lysosomal protective protein 20 kDa chain	CTSA;PPGB	1248	6	54.269	0	14.427	226460000	54	23.9189	23.9424	23.8539	23.7403	23.7167	23.7742	23.9744	23.9614	23.9587	23.9034	23.923	23.9152	24.087	24.2198	24.1411
0.0631886	0.0314109	B4E3A8;V9HWH1;P30740	Leukocyte elastase inhibitor	HEL57;SERPINB1	1249	4	38.685	0	9.3609	60629000	27	22.0129	21.5469	21.6896	22.1424	22.066	22.1025	22.0307	21.885	21.8442	22.1533	21.3495	21.3724	22.4588	22.2025	22.3267
0	NaN	B4E3P1			1250	1	34.097	0.00089928	2.7996	126590000	16	NaN	NaN	NaN	NaN	NaN	NaN	NaN	NaN	NaN	NaN	NaN	NaN	NaN	NaN	21.2143
0	NaN	D3DSV0;Q569H2;B4E3T4;Q93062	RNA-binding protein with multiple splicing	hCG_2043421;RBPMS	1251	1	19.767	0.0013129	2.626	4987600	4	NaN	NaN	NaN	NaN	NaN	NaN	NaN	NaN	NaN	NaN	NaN	NaN	NaN	NaN	18.5229
0	NaN	B4E3T6;Q12929;F5H1B5;F5H2B8;H0YFG1;F5GYM8;F5H3Q6;F5H0R8	Epidermal growth factor receptor kinase substrate 8	EPS8	1252	2	77.087	0	3.5415	5541000	13	NaN	NaN	NaN	NaN	NaN	NaN	NaN	NaN	NaN	NaN	NaN	NaN	NaN	NaN	18.5089
1.17049	0.0590137	Q6IBR8;B5BU01;P20042;Q96I16;Q3B7I9;Q59GZ3	Eukaryotic translation initiation factor 2 subunit 2	EIF2S2	1253	10	38.388	0	27.933	375820000	101	24.5708	24.6592	24.5578	24.6591	24.6595	24.6575	24.7969	24.7064	24.7211	24.6549	24.7219	24.5952	24.6923	24.6663	24.6219
0.354514	0.166881	P0DN76;B5BU08;Q01081;Q8WU68;A0A1B0GW87;M0QYK5;Q69YM7;M0R2N4;Q7Z780;K7EJH3;K7EJM7	Splicing factor U2AF 35 kDa subunit;Splicing factor U2AF 26 kDa subunit	U2AF1;U2AF1L4	1254	7	27.872	0	13.391	88640000	40	22.3802	22.0751	22.3056	22.6024	22.6967	22.4007	22.0853	22.4155	22.6213	23.6228	22.6728	21.9585	22.3891	22.6821	22.7455
2.08672	-0.224276	B5BU25;P26368;K7ENG2;K7ELP8	Splicing factor U2AF 65 kDa subunit	U2AF2	1255	8	53.136	0	19.594	386560000	73	24.8156	24.8668	24.6959	24.5783	24.6545	24.6981	24.6315	24.6435	24.6452	24.1945	24.3454	24.4173	24.4853	24.5374	24.5453
0.336659	0.0238249	B5BUB1;Q9Y265;E7ETR0;B3KRS7;H7C4G5;J3QLR1;H7C4I3	RuvB-like 1	RUVBL1	1257	10	50.215	0	25.621	357800000	85	24.5109	24.5383	24.5822	24.4737	24.5498	24.6114	24.6189	24.5528	24.5874	24.6333	24.6586	24.5835	24.5197	24.4849	24.4748
0.866914	0.242935	B5BUB5;P05455;E7ERC4;Q14730;E9PGX9;E9PFL9;Q9UMH5;Q9UMH6;Q9UMH7;Q2F832	Lupus La protein	SSB	1258	22	46.867	0	54.651	1238100000	217	26.1531	26.1609	26.1551	26.166	26.1804	26.2171	26.244	26.2411	26.2625	26.1279	26.0962	26.0722	26.8398	26.8893	26.9627
0.0562899	0.0122334	P17844;B5BUE6;J3KTA4;B4DN41;B4DNG2;Q7Z2V5;Q59E92;J3KRZ1;J3QSF1;J3QRQ7;J3KRX8;C1IK54;J3QR02;X6RLV5;J3QR62;J3QRN5;J3QLG9	Probable ATP-dependent RNA helicase DDX5	DDX5;DKFZp686J01190	1259	15	69.147	0	38.981	673460000	178	25.6303	25.5783	25.6315	25.419	25.3353	25.4438	25.6531	25.6239	25.6188	25.6378	25.6282	25.594	25.3046	25.277	25.3301
0.165084	0.02405	B5BUI8;P51452;K7ES89;K7ELG5	Dual specificity protein phosphatase 3	DUSP3	1260	5	20.577	0	12.845	109820000	50	23.0308	23.0256	22.91	22.8303	22.7053	22.7572	22.9728	22.8596	22.8798	23.0215	22.86	23.0078	22.8503	22.7412	22.9123
0	-0.732216	C9JKY3;B5MCA4;P16422	Epithelial cell adhesion molecule	EPCAM	1261	2	20.954	0	3.0941	4772600	6	NaN	NaN	NaN	NaN	19.5624	NaN	NaN	NaN	NaN	NaN	NaN	NaN	18.8302	NaN	NaN
0	NaN	B5MD17;J3KS05;Q6IBN6;P83916;K7ELA4;C9JWS9	Chromobox protein homolog 1	CBX1	1262	2	19.325	0	4.2835	14316000	3	NaN	NaN	NaN	NaN	NaN	NaN	NaN	NaN	NaN	NaN	NaN	NaN	NaN	21.6826	NaN
3.0299	0.154594	B5MDF5;P62826;J3KQE5;F5H018;H0YFC6;Q8MJ37;B4DV51;Q96QB7;Q0EFC9	GTP-binding nuclear protein Ran	RAN	1263	10	26.224	0	25.735	2296300000	166	27.2027	27.2526	27.2278	27.1613	27.1843	27.1559	27.3698	27.3036	27.3489	27.4726	27.3942	27.471	27.2881	27.2735	27.2466
1.76747	0.163807	B7SBB1		AIP	1264	6	37.501	0	15.264	91038000	24	22.6884	22.4417	22.5902	22.5206	22.5005	22.5088	22.7389	22.9883	22.6242	22.7053	22.7501	22.7472	22.5629	22.6572	22.5753
0.529402	0.113668	B7Z2D6;P0DN79;P35520;B7Z6W5;Q9NTF0;C9JMA6;H7C2H4;Q96EH7	Cystathionine beta-synthase	CBS;DKFZp727E011	1266	7	55.874	0	16.073	74632000	49	22.2345	22.3583	22.4118	22.0603	22.2	22.42	22.0609	22.5203	22.221	22.634	22.5938	22.675	22.2847	22.1425	22.4181
1.23923	0.140096	H7C2Z6;H7BXD5;B7Z322;P28676	Grancalcin	GCA	1267	2	16.712	0	3.8729	14678000	9	20.0491	20.1668	19.8896	19.8958	19.8661	19.6321	20.1245	20.115	20.0915	20.0906	20.097	20.1217	19.968	19.9686	19.9333
0.823538	0.143528	B7Z377;Q6FGR6;B7Z6D1;P19387;H3BRR2	DNA-directed RNA polymerase II subunit RPB3	POLR2C	1269	3	17.48	0	6.0492	44951000	25	21.7094	21.6814	21.5387	21.4651	21.6662	21.1666	21.85	21.8859	21.8942	21.666	21.5351	21.6383	21.6397	21.558	21.4656
0.0495143	0.0183519	B7Z388;E7EN19;G3XAA2;B7Z3V5;A0A0D9SEY1;O95819;C9J840;E7EX83;A0A0D9SG62;E7ENQ1;H7C360;V9HWH3;Q53TX8;G5E948;C9J338;I3L2I2;H7C0P6;Q5MD60;Q8N4C8;Q9UKE5	Mitogen-activated protein kinase kinase kinase kinase 4	MAP4K4;HEL-S-31	1270	3	145.9	0	5.457	22026000	24	20.5654	20.6305	20.7511	20.449	20.4031	20.6983	20.3064	20.3266	20.6602	21.1336	20.9069	20.8183	20.4891	20.2513	20.5188
0	0.527959	D3DTH7;F5H6E2;B7Z3E5;O00159;B7Z9C0	Unconventional myosin-Ic	MYO1C	1271	3	98.933	0	4.0216	12200000	4	19.8464	NaN	NaN	NaN	19.5916	19.4059	NaN	NaN	NaN	NaN	20.1426	NaN	NaN	NaN	NaN
0.266382	0.0609049	B7Z471;Q86X91;Q59FV9;Q13308;F8WDG7;C9J9E8	Inactive tyrosine-protein kinase 7	PTK7	1273	3	44.194	0	5.7295	13132000	15	19.8784	20.1343	19.7014	19.6194	19.7394	19.7452	19.8082	19.9149	20.2397	19.9231	20.0397	19.7434	19.6896	19.7176	19.6992
0	NaN	B7Z481			1274	1	51.251	0.0013187	2.658	21882000	9	NaN	NaN	NaN	NaN	NaN	NaN	NaN	NaN	NaN	NaN	NaN	NaN	NaN	NaN	20.1818
0.311357	-0.102535	E9PDI2;B7Z4M3;P40123;B7Z385;Q5JPJ8;A0A087X0J3;A0A087WZ15;F8WDB9	Adenylyl cyclase-associated protein;Adenylyl cyclase-associated protein 2	CAP2;DKFZp686D0714	1277	4	49.822	0	7.2805	38752000	23	21.3915	21.4383	21.4029	21.3674	21.5177	21.2595	21.4288	21.4395	21.5102	21.3281	21.4006	20.395	21.358	21.4126	21.3704
0	NaN	Q5ISJ3;E5RGX5;B7Z4N6;Q93045;B7Z4K3	Stathmin;Stathmin-2	STMN2	1278	1	18.976	0.0004529	2.8581	128110000	15	NaN	NaN	NaN	NaN	NaN	NaN	NaN	NaN	NaN	NaN	NaN	NaN	NaN	NaN	23.6107
1.32995	0.206563	B7Z4Q0;B7Z6L2;A0A024R4U0;Q9NP61;H0Y6A0;B0QYV8	ADP-ribosylation factor GTPase-activating protein 3	ARFGAP3	1279	5	48.969	0	7.5386	31785000	17	21.0817	21.0342	20.8575	21.023	20.9076	20.9958	21.1035	21.2599	21.3379	20.9589	21.2384	21.1249	20.879	21.6228	21.1836
1.18061	0.0720683	B7Z4V2;V9HW84;P38646;Q8N1C8;B7Z4T3;B7Z1V7;A1XP52;Q2F839;D6RJI2;D6RA73;H0Y8S0;H0YBG6	Stress-70 protein, mitochondrial	HEL-S-124m;HSPA9	1280	23	72.4	0	65.207	1233300000	310	26.3709	26.3588	26.3754	26.2779	26.3521	26.2518	26.4089	26.37	26.3792	26.4932	26.5384	26.4497	26.335	26.325	26.3296
0	NaN	D6RA57;B7Z504;H0Y9X1;Q96EY4	Translation machinery-associated protein 16	TMA16	1281	1	17.155	0	3.3533	13574000	3	NaN	NaN	NaN	NaN	NaN	NaN	NaN	NaN	NaN	NaN	NaN	20.4492	NaN	NaN	NaN
0	NaN	B7Z532			1282	1	26.685	0.0041615	2.3103	4727400	3	NaN	NaN	NaN	NaN	NaN	NaN	NaN	NaN	NaN	NaN	NaN	NaN	NaN	NaN	19.2339
1.72448	-0.249495	B7Z592;Q8WU90;H7C466;F8WB26	Zinc finger CCCH domain-containing protein 15	ZC3H15	1283	4	44.89	0	12.527	80761000	43	22.6621	22.5907	22.4897	22.784	22.4755	22.4302	22.4925	22.5815	22.5536	22.3591	22.402	22.1635	22.1608	22.0527	22.137
1.67464	-0.147318	E7EQ29;B7Z5H9;Q53H18;Q53G40;B7Z6Q5;P16278	Beta-galactosidase	GLB1	1284	3	60.482	0	6.5737	33950000	32	21.3702	21.4106	21.405	21.2616	21.1623	21.1257	21.0832	21.169	20.9936	21.149	21.2688	21.2075	21.0272	21.2405	21.1386
3.15989	0.191011	I3L0N3;B7Z5J7;P46459;B7Z9U2;B4DH19;B4DGR3;B4DSK5;Q96D47;D3DXJ4;I3L2G1;K7EQD6;I3L0L3;I3L338;I3L4Q9	Vesicle-fusing ATPase	NSF	1285	13	82.091	0	29.663	178560000	97	23.5043	23.4827	23.5718	23.4437	23.4641	23.4261	23.5921	23.5983	23.6438	23.7666	23.8071	23.8173	23.6424	23.6094	23.5813
0	NaN	Q9H4Z3;B7Z5U5;A0A087WWZ2	Phosphorylated CTD-interacting factor 1	PCIF1	1287	3	80.669	0	3.246	6274900	2	NaN	NaN	NaN	19.6208	19.6868	19.5695	NaN	NaN	NaN	NaN	NaN	NaN	NaN	NaN	NaN
0	NaN	Q5T8U5;Q5T8U7;B7Z605;B7Z8F3;B7Z7A8;O15260	Surfeit locus protein 4	SURF4	1288	1	21.127	0.00045455	2.8773	52820000	16	NaN	NaN	NaN	NaN	NaN	NaN	NaN	NaN	NaN	NaN	NaN	NaN	NaN	NaN	22.1193
0.223345	-0.15858	B7Z6I3;P49916;K7EQB6;K7ERZ5	DNA ligase;DNA ligase 3	LIG3	1289	2	82.322	0	3.2932	17892000	10	NaN	NaN	NaN	20.5932	20.7138	20.5986	20.0622	19.8775	20.2347	NaN	NaN	NaN	20.8218	20.8265	21.0371
0	0.428234	B7Z6Y3;Q6ZTJ5;Q3ZTT7;Q6ZT62;Q9Y3L3	SH3 domain-binding protein 1	SH3BP1	1290	2	55.162	0	3.0868	7974000	5	NaN	NaN	NaN	NaN	NaN	19.3569	NaN	19.7851	NaN	NaN	NaN	NaN	NaN	NaN	NaN
2.32535	-0.187238	B7Z700;Q5JR04;Q9HCE1;B3KQ43;Q9H8T8	Putative helicase MOV-10	MOV10	1291	7	106.52	0	15.57	73445000	43	22.5616	22.5648	22.3881	22.4241	22.3313	22.3178	22.2465	22.2882	22.2287	22.2076	22.4142	22.3316	22.0537	22.1689	22.257
1.61255	0.287829	B7Z7A4;O14530;F8WBV5;G3XAJ4;F8WCJ3;B8ZZX4	Thioredoxin domain-containing protein 9	TXNDC9	1292	2	24.539	0	3.1926	12745000	9	19.6581	19.6923	19.623	19.7415	19.7933	19.7358	NaN	19.9553	20.0148	19.8283	19.9178	19.6019	NaN	20.3849	20.2632
0.942816	0.12993	B7Z7F3;Q53GE1;Q9H6Z4;B7Z5P4;Q308M8;K7ESQ0;K7EIJ4;K7EN31;K7EMH9;K7ENJ2;K7EID7;K7ENB9;K7EPW1;B7Z664	Ran-binding protein 3	RANBP3	1293	9	52.894	0	19.913	188750000	53	23.6152	23.6919	23.6312	23.5757	23.4778	23.5427	23.8794	23.6837	23.6935	23.8243	23.9678	23.8675	23.4686	23.5557	23.5305
0.0768616	0.0114216	B7Z7P8;P62495;I3L492;D6RJE8;D6RCB3	Eukaryotic peptide chain release factor subunit 1	ETF1	1294	10	47.475	0	28.087	183750000	120	23.5476	23.6691	23.7724	23.572	23.635	23.5034	23.7203	23.7205	23.775	23.5248	23.4912	23.5342	23.5267	23.6629	23.6966
0	NaN	B7Z843;O75976	Carboxypeptidase D	CPD	1295	1	101.28	0.0092295	2.0642	5612000	6	NaN	NaN	NaN	NaN	NaN	NaN	NaN	NaN	NaN	NaN	NaN	NaN	NaN	NaN	18.3703
1.42271	-0.0886557	B7Z855;Q6U8A4;Q93009;B7ZAX6;H3BND8;B7Z7T5;F5H2X1;B7Z842;I3L2D8	Ubiquitin carboxyl-terminal hydrolase;Ubiquitin carboxyl-terminal hydrolase 7	USP7	1296	27	117.03	0	60.066	397260000	163	24.794	24.6839	24.7874	24.6781	24.7998	24.7382	24.6723	24.7766	24.6317	24.5645	24.5058	24.6768	24.6896	24.7261	24.6808
0.518366	0.0458324	P55786;B7Z899;E9PLK3;B7Z4B2;B3KU93;B7Z1H4;B7Z1V9;B3KTP2;A6NEC2;B7Z6T6;E9PP11;H0YDG0;E9PPD4;E9PJY4;H0YCQ5;E9PI82;E9PPZ2;E9PJ74;E9PJF9	Puromycin-sensitive aminopeptidase	NPEPPS	1297	25	103.28	0	50.885	706230000	219	25.622	25.6067	25.6051	25.4942	25.4356	25.4713	25.5447	25.4631	25.5764	25.6549	25.6865	25.6965	25.5483	25.592	25.5025
0.379288	-0.175182	B7Z8Q2;P02765;B7Z556;C9JV77	Alpha-2-HS-glycoprotein;Alpha-2-HS-glycoprotein chain A;Alpha-2-HS-glycoprotein chain B	AHSG	1298	2	46.626	0	5.2522	21442000	18	21.1523	20.7086	NaN	20.9263	20.9877	NaN	21.0381	NaN	20.8665	NaN	NaN	20.2418	20.9279	NaN	NaN
0.0387762	0.00542227	B7Z920;Q5VZU9;P29144	Tripeptidyl-peptidase 2	TPP2	1299	11	117.96	0	16.545	75204000	28	22.515	22.3347	22.4154	22.5041	22.5141	22.2468	22.4038	22.4295	22.3557	22.4652	22.3873	22.3101	22.4028	22.5122	22.5774
2.39192	-0.227781	Q8IW76;B7ZKK7;P19525;Q05CP4;Q6PK38;F8WBH4;C9JZT2	Interferon-induced, double-stranded RNA-activated protein kinase	EIF2AK2	1300	6	57.619	0	16.988	58502000	44	22.1539	22.1813	21.9836	21.9652	22.301	22.128	21.9445	22.0868	21.8977	21.7607	21.9394	21.9808	21.7131	21.938	21.7585
0	0.0182037	D6W5G0;B7ZLC4;Q2M2I8;Q9BUD9;E9PG46	AP2-associated protein kinase 1	AAK1	1301	2	93.449	0.0088817	2.0997	12789000	3	NaN	NaN	NaN	19.7488	19.6609	NaN	NaN	NaN	NaN	NaN	NaN	NaN	19.7231	NaN	NaN
0.1847	0.0495203	Q8TEQ6;B7ZLC9;Q58EZ8	Gem-associated protein 5	GEMIN5	1302	8	168.59	0	17.267	79158000	75	22.4743	22.4384	22.5378	22.3956	22.3663	22.3054	22.3009	22.4152	22.4447	22.9006	22.7405	22.6951	22.2738	22.1518	22.2999
0.815087	0.205542	Q99959;B8QGS9;A0A087WXY2	Plakophilin-2	PKP2	1303	2	97.414	0	5.7164	16865000	15	20.1873	20.2923	20.2086	20.0893	20.0021	19.8382	20.1292	20.093	19.9696	NaN	20.7396	20.7114	20.4237	20.0697	20.3318
0.284653	-0.185453	B8ZZU8;I3L0M9;Q15370;A0A0B4J296	Transcription elongation factor B polypeptide 2	TCEB2	1305	2	12.527	0	4.9831	48865000	17	22.1141	22.0635	22.1317	21.5884	21.8201	21.5746	21.9391	22.1068	22.1038	22.0471	21.6942	21.6693	20.3158	NaN	NaN
0	NaN	F8WBN3;B9A031;C9JQZ0;B8ZZY7;F8WBV6;P84101	Small EDRK-rich factor 2	SERF2	1306	1	4.5792	0.0013152	2.6331	10173000	11	NaN	NaN	NaN	NaN	NaN	NaN	NaN	NaN	NaN	NaN	NaN	NaN	NaN	NaN	20.1784
0.0117477	0.00471266	B9A008;E7ENR5;H0Y714;Q96G21;B8ZZ47	U3 small nucleolar ribonucleoprotein protein IMP4	IMP4	1307	2	19.619	0	5.8954	21917000	19	20.9158	NaN	NaN	20.7888	NaN	20.7625	20.921	20.9947	21.0551	20.7923	21.0731	20.7534	20.4793	20.5476	NaN
0.24131	0.0317652	B9A018;Q53GS9;B7Z7L9;A0A087X1B2;F8WC91;B3KPG7;B3KMG1;A0A087WW31;C9JIU2	U4/U6.U5 tri-snRNP-associated protein 2	USP39	1308	8	62.043	0	20.671	77176000	63	22.299	22.4833	22.4775	22.3449	22.2519	22.3939	22.381	22.5157	22.4494	22.4588	22.5511	22.426	22.3237	22.1806	22.3751
0	NaN	D3DP75;B9A6J2;Q15042	Rab3 GTPase-activating protein catalytic subunit	RAB3GAP1	1309	3	99.134	0	3.9273	14966000	7	20.1549	20.1976	NaN	20.2658	20.1975	NaN	NaN	NaN	NaN	NaN	NaN	NaN	NaN	NaN	NaN
0.423262	-0.102479	B9EG68;Q96Q96;Q9GZU2;Q5IFK7;Q5IFK9;M0R155;M0QXI3;M0QZD4;A0A024R4S8;Q9NZV7	Paternally-expressed gene 3 protein	PEG3;KIAA0287	1310	22	166.07	0	43.308	277250000	107	24.4019	24.4185	24.3806	24.1088	24.1352	24.0713	24.25	24.2982	24.2155	24.3719	24.3954	24.2984	23.8593	23.831	23.8325
0.616111	-0.107163	Q5IFJ5;B9EG90;P11387;Q9BVT2;E5RJ95;E5RFS0;D3DWJ7;E5RIC7;B7Z9E8;B4DYD2;E5KMK7;E5KMK6;E5KMK5;Q969P6	DNA topoisomerase 1	TOP1	1311	4	66.006	0	4.761	18141000	10	20.7858	20.595	20.5061	20.6112	20.5904	20.2575	20.4395	NaN	NaN	20.4177	20.552	20.5125	20.3309	NaN	NaN
0	NaN	J3KMX2;B9EGA3;Q92925;J3QWB6	SWI/SNF-related matrix-associated actin-dependent regulator of chromatin subfamily D member 2	SMARCD2	1312	2	52.238	0	3.8716	11724000	7	NaN	NaN	NaN	NaN	NaN	NaN	20.3975	NaN	NaN	NaN	NaN	NaN	NaN	20.1107	NaN
0.674803	0.160612	C9J6H2;C9JXF9;C1K3N3;Q6PEY6;P08833	Insulin-like growth factor-binding protein 1	IGFBP1	1313	4	22.886	0	9.5743	65973000	38	22.1371	22.0883	22.292	21.9979	21.9569	21.8996	22.1241	21.8112	21.9485	22.5118	22.5297	22.594	22.1814	22.0615	22.2409
0	NaN	C6L634			1315	2	11.512	0.0021304	2.447	154240000	2	NaN	NaN	NaN	NaN	NaN	NaN	NaN	NaN	NaN	NaN	NaN	NaN	24.8442	NaN	NaN
0.314533	-0.0814683	C7DUW4;Q6FI23;Q6FHG1;Q53EZ9;P46734;D3DXI2;J3KRV4;A0A024R8K3;B5BU16;A8K3Y2;P52564	Dual specificity mitogen-activated protein kinase kinase 3	MAP2K3;hCG_28371	1316	4	39.219	0	6.5972	34263000	27	21.3782	21.5512	21.3957	20.9618	20.9063	21.2247	21.2306	21.223	21.1981	21.1813	21.11	21.4991	21.1582	20.8493	20.9441
0	NaN	C9IZ04;Q9NY27;F8WCA1;H7C559	Serine/threonine-protein phosphatase 4 regulatory subunit 2	PPP4R2	1317	2	25.621	0.0013032	2.5647	4534500	2	NaN	NaN	NaN	NaN	NaN	NaN	NaN	NaN	NaN	NaN	NaN	NaN	NaN	NaN	18.5349
0	NaN	C9J2Y4;E7EQY1;Q96C01	Protein FAM136A	FAM136A	1318	1	11.881	0.0021368	2.4672	0	1	NaN	NaN	NaN	NaN	NaN	NaN	NaN	NaN	NaN	NaN	NaN	NaN	NaN	NaN	NaN
0.901602	-0.18675	C9J4Z3;P61513;M0R0A1;Q6P4E4;E9PEL3;M0R2L6	60S ribosomal protein L37a	RPL37A	1319	2	7.624	0	4.016	84727000	22	22.2756	22.3227	22.4882	22.6942	22.7615	22.9095	22.2789	22.1837	22.2403	22.44	NaN	22.7354	22.3427	22.442	22.4452
0.271708	-0.136034	C9J8Q5;X5DNC0;X5DQN2;X5D8T4;X5D299;P51649;B4DGP6;A8K435;Q8N3W7	Succinate-semialdehyde dehydrogenase, mitochondrial	ALDH5A1	1320	3	53.867	0	3.986	15736000	4	NaN	20.2309	20.3309	NaN	NaN	NaN	20.321	NaN	NaN	NaN	NaN	NaN	19.9687	NaN	NaN
0	NaN	C9JAT7;O94888;B4E126	UBX domain-containing protein 7	UBXN7	1322	2	37.312	0	3.1611	14511000	4	NaN	NaN	NaN	NaN	NaN	NaN	NaN	NaN	NaN	NaN	NaN	NaN	NaN	NaN	19.6596
2.57729	0.171678	Q13098;C9JFE4;A8K070;A0A096LPJ3;A0A096LP07;B4DND6;J3KRJ4;Q59F65;J3QQX0;J3QLT0;J3KTB0;J3QS88;J3KSA5;J3QS84;J3KRE8;J3QL53;J3QLE8	COP9 signalosome complex subunit 1	GPS1	1323	7	55.536	0	15.485	129630000	60	23.0107	23.1275	22.9865	22.9267	23.0309	22.9988	23.1206	23.1226	23.1866	23.3685	23.1709	23.3217	23.1261	23.1857	23.0639
1.64379	-0.168128	C9JFR7;G4XXL9;P99999;Q6LER6	Cytochrome c	CYCS	1324	5	11.333	0	11.201	252620000	37	24.2785	24.2764	24.1639	24.1257	24.1029	24.0399	24.0587	24.0917	24.1178	24.1169	24.0885	24.0286	23.8973	23.7739	23.7943
0	NaN	Q6FHM2;P62879;C9JIS1;C9JXA5;E7EP32;C9JD14;B1AKQ8;A0A024R056;A8K3F6;F1T0G5;B2R6K4;F1T0G4;E9PCP0;F5H0S8;Q59G26;F5H100;F5H8J8;F6UT28;F6X3N5;C9JZN1;P16520;P62873;Q9HAV0	Guanine nucleotide-binding protein G(I)/G(S)/G(T) subunit beta-2;Guanine nucleotide-binding protein G(I)/G(S)/G(T) subunit beta-3;Guanine nucleotide-binding protein G(I)/G(S)/G(T) subunit beta-1;Guanine nucleotide-binding protein subunit beta-4	GNB2;GNB4;GNB1;GNB3	1325	2	37.331	0.0012953	2.5122	5912300	3	NaN	NaN	NaN	NaN	NaN	NaN	NaN	NaN	NaN	NaN	NaN	NaN	20.7154	NaN	NaN
0	NaN	C9JKA9;Q9NS87	Kinesin-like protein KIF15	KIF15	1326	1	120.34	0	3.3273	3422800	7	NaN	NaN	NaN	NaN	NaN	NaN	NaN	NaN	NaN	NaN	NaN	NaN	NaN	NaN	18.2289
0	0.733838	C9JLU1;P52434	DNA-directed RNA polymerases I, II, and III subunit RPABC3	POLR2H	1327	2	16.925	0	3.6817	20273000	11	NaN	NaN	NaN	NaN	20.1877	NaN	20.9565	NaN	20.8155	21.0189	20.9403	21.0053	20.853	20.9012	20.8819
0	NaN	C9JN15;Q6P432;Q32LZ0;Q2NKQ6;E9PG73;Q13427;C9JT64;C9J679;C9JM79	Peptidyl-prolyl cis-trans isomerase;Peptidyl-prolyl cis-trans isomerase G	PPIG	1328	2	27.409	0.00089087	2.7649	7713700	3	NaN	NaN	NaN	NaN	NaN	NaN	NaN	NaN	NaN	NaN	20.3249	NaN	NaN	NaN	NaN
0.31596	-0.0420971	C9JQ41;H7C525;Q4VC31	Coiled-coil domain-containing protein 58	CCDC58	1330	3	15.296	0	6.3092	68290000	24	22.3632	22.3243	22.2201	22.1947	22.0608	22.1644	22.2508	22.1786	22.1941	22.3541	22.0144	22.1032	22.3027	22.1529	22.0615
0.174277	-0.0899075	C9JQD4;Q6FH57;Q6FH36;O43447;H0YEL5;A6NM32	Peptidyl-prolyl cis-trans isomerase;Peptidyl-prolyl cis-trans isomerase H	PPIH	1331	3	15.8	0	5.6076	47802000	9	NaN	NaN	21.3349	22.0048	22.153	22.0365	NaN	21.9372	21.414	NaN	NaN	NaN	21.7162	21.9021	21.9924
1.59769	-0.22724	C9JQV0;Q9BRJ6;A0A024R836;H7C0T1;H7C2R9	Uncharacterized protein C7orf50	C7orf50;MGC11257	1332	4	21.883	0	10.461	94683000	33	23.0021	22.8404	22.729	22.7801	22.7571	22.7287	22.8897	22.7476	22.7469	22.636	22.5572	22.5492	22.484	22.3267	22.2736
[truncated: 994 more rows]

## Sheet: SILAC
*log10pvalue	*log2ratio	Protein IDs	Protein names	Gene names	Razor + unique peptides	Mol. weight [kDa]	Q-value	Score	Intensity	Intensity L	Intensity H	#NAME?	T-test q-value	T-test Difference	Ratio H/L normalized C1_1	Ratio H/L normalized C1_2	Ratio H/L normalized C1_3	Ratio H/L normalized S1_1	Ratio H/L normalized S1_2	Ratio H/L normalized S1_3	Ratio H/L normalized S2_1	Ratio H/L normalized S2_2	Ratio H/L normalized S2_3	Ratio H/L normalized S3_1	Ratio H/L normalized S3_2	Ratio H/L normalized S3_3	Ratio H/L normalized S4_1	Ratio H/L normalized S4_2	Ratio H/L normalized S4_3	Ratio H/L normalized S5_1	Ratio H/L normalized S5_2	Ratio H/L normalized S5_3
[truncated: 1,906 more rows]

[truncated: 1 more sheets: TMT]
